# Supplementary material for: Metaproteomics reveals age-specific alterations of gut microbiome in hamsters with SARS-CoV-2 infection
Source: Gut Microbes. 2025 May 23;17(1):2505117. doi: 10.1080/19490976.2025.2505117 (PMC12118384; doi:10.1080/19490976.2025.2505117)
Supplement: Supplemental Material [file KGMI_A_2505117_SM6185.zip]

Archive with 10 entries (10 files):
- Supplementary Table S2.xlsx
- Supplementary Table S7.xlsx
- 20241126_COVID_Hamster_Metaproteomics_Supplementary Materials.docx
- Supplementary Table S8.xlsx
- Supplementary Table S5.xlsx
- Supplementary Table S3.xlsx
- Supplementary Table S6.xlsx
- Supplementary Table S4.xlsx
- Supplementary Table S1.xlsx
- Supplementary Table S9.xlsx
