# Supplementary material for: Metaproteomics reveals age-specific alterations of gut microbiome in hamsters with SARS-CoV-2 infection
Source: Gut Microbes. 2025 May 23;17(1):2505117. doi: 10.1080/19490976.2025.2505117 (PMC12118384; doi:10.1080/19490976.2025.2505117)
Supplement: Supplemental Material [file KGMI_A_2505117_SM6185.zip › Supplementary Table S2.xlsx]

## Sheet: Sheet1
Supplementary Table S2. Top abundant species and representative UniprotKB proteomes for generating MGtax databases
Taxonomy- full lineage	Kingdom	Phylum	Species	Representative proteome ID or names	sum reads	Relative abundance %	MGtax Database
k_Bacteria;n_Terrabacteria group;p_Bacillota;c_Clostridia;o_Eubacteriales;f_Lachnospiraceae;n_unclassified Lachnospiraceae;s_Lachnospiraceae bacterium	k_Bacteria	p_Bacillota	s_Lachnospiraceae bacterium	UP000191179	15776489	30.6563	1-1000
k_Bacteria;n_Terrabacteria group;p_Bacillota;c_Clostridia;o_Eubacteriales;f_Oscillospiraceae;n_unclassified Oscillospiraceae;s_Oscillospiraceae bacterium	k_Bacteria	p_Bacillota	s_Oscillospiraceae bacterium	UP000526778	11142527	21.6517	1-1000
k_Bacteria;n_FCB group;n_Bacteroidota/Chlorobiota group;p_Bacteroidota;c_Bacteroidia;o_Bacteroidales;f_Rikenellaceae;g_Alistipes;n_unclassified Alistipes;s_Alistipes sp.	k_Bacteria	p_Bacteroidota	s_Alistipes sp.	UP000002960	4372164	8.49582	1-1000
k_Bacteria;n_FCB group;n_Bacteroidota/Chlorobiota group;p_Bacteroidota;c_Bacteroidia;o_Bacteroidales;f_Muribaculaceae;n_unclassified Muribaculaceae;s_Muribaculaceae bacterium	k_Bacteria	p_Bacteroidota	s_Muribaculaceae bacterium	UP000305401	4018174	7.80796	1-1000
k_Bacteria;n_Terrabacteria group;p_Bacillota;c_Clostridia;o_Eubacteriales;f_Oscillospiraceae;g_Oscillibacter;n_unclassified Oscillibacter;s_Oscillibacter sp.	k_Bacteria	p_Bacillota	s_Oscillibacter sp.	UP000198573	3930369	7.63734	1-1000
k_Bacteria;n_Terrabacteria group;p_Bacillota;c_Clostridia;n_unclassified Clostridia;s_Clostridia bacterium	k_Bacteria	p_Bacillota	s_Clostridia bacterium	UP000318119	1252872	2.43453	1-1000
k_Bacteria;p_Thermodesulfobacteriota;c_Desulfovibrionia;o_Desulfovibrionales;f_Desulfovibrionaceae;g_Desulfovibrio;n_unclassified Desulfovibrio;s_Desulfovibrio sp.	k_Bacteria	p_Thermodesulfobacteriota	s_Desulfovibrio sp.	UP000006424	1153298	2.24104	1-1000
k_Bacteria;n_FCB group;n_Bacteroidota/Chlorobiota group;p_Bacteroidota;c_Bacteroidia;o_Bacteroidales;f_Muribaculaceae;g_Candidatus Amulumruptor;s_Candidatus Amulumruptor caecigallinarius	k_Bacteria	p_Bacteroidota	s_Candidatus Amulumruptor caecigallinarius	UP000711407	944049	1.83444	1-1000
k_Bacteria;n_Terrabacteria group;p_Bacillota;c_Clostridia;o_Eubacteriales;f_Oscillospiraceae;g_Angelakisella;n_unclassified Angelakisella;s_Angelakisella sp.	k_Bacteria	p_Bacillota	s_Angelakisella sp.	UniRef Angelakisella sp.	872876	1.69614	1-1000
k_Bacteria;n_Terrabacteria group;p_Bacillota;c_Clostridia;o_Eubacteriales;f_Oscillospiraceae;g_Lawsonibacter;n_unclassified Lawsonibacter;s_Lawsonibacter sp.	k_Bacteria	p_Bacillota	s_Lawsonibacter sp.	UP001286669	554651	1.07778	1-1000
k_Bacteria;n_Terrabacteria group;p_Bacillota;c_Clostridia;o_Eubacteriales;f_Clostridiaceae;n_unclassified Clostridiaceae;s_Clostridiaceae bacterium	k_Bacteria	p_Bacillota	s_Clostridiaceae bacterium	UP000284832	481123	0.9349	1-1000
k_Bacteria;n_FCB group;n_Bacteroidota/Chlorobiota group;p_Bacteroidota;c_Bacteroidia;o_Bacteroidales;f_Muribaculaceae;g_Muribaculum;s_Muribaculum intestinale	k_Bacteria	p_Bacteroidota	s_Muribaculum intestinale	UP000186351	460991	0.89578	1-1000
k_Bacteria;n_FCB group;n_Bacteroidota/Chlorobiota group;p_Bacteroidota;c_Bacteroidia;o_Bacteroidales;f_Bacteroidaceae;n_unclassified Bacteroidaceae;s_Bacteroidaceae bacterium	k_Bacteria	p_Bacteroidota	s_Bacteroidaceae bacterium	UP000490506	417924	0.812094	1-1000
k_Bacteria;n_Terrabacteria group;p_Bacillota;c_Clostridia;o_Eubacteriales;n_Eubacteriales incertae sedis;g_Flintibacter;s_Flintibacter muris	k_Bacteria	p_Bacillota	s_Flintibacter muris	UniRef Flintibacter muris	403931	0.784903	1-1000
k_Bacteria;n_Terrabacteria group;p_Bacillota;c_Clostridia;o_Eubacteriales;f_Lachnospiraceae;g_Acetatifactor;n_unclassified Acetatifactor;s_Acetatifactor sp.	k_Bacteria	p_Bacillota	s_Acetatifactor sp.	UP001202782	294101	0.571486	1-1000
k_Bacteria;n_Terrabacteria group;p_Bacillota;c_Clostridia;o_Eubacteriales;f_Oscillospiraceae;g_Acutalibacter;s_Acutalibacter muris	k_Bacteria	p_Bacillota	s_Acutalibacter muris	UP000196710	255323	0.496134	1-1000
k_Bacteria;n_Terrabacteria group;p_Bacillota;c_Clostridia;o_Eubacteriales;f_Eubacteriaceae;g_Eubacterium;n_unclassified Eubacterium (in;s_Eubacterium sp.	k_Bacteria	p_Bacillota	s_Eubacterium sp.	UP000014176	247064	0.480085	1-1000
k_Bacteria;n_Terrabacteria group;p_Bacillota;c_Clostridia;o_Eubacteriales;n_unclassified Eubacteriales;s_Clostridiales bacterium	k_Bacteria	p_Bacillota	s_Clostridiales bacterium	UP000004695	230147	0.447213	1-1000
k_Bacteria;n_Terrabacteria group;p_Bacillota;c_Clostridia;o_Eubacteriales;f_Oscillospiraceae;g_Ruminococcus;n_unclassified Ruminococcus;s_Ruminococcus sp.	k_Bacteria	p_Bacillota	s_Ruminococcus sp.	UP000264338	202169	0.392847	1-1000
k_Bacteria;n_FCB group;n_Bacteroidota/Chlorobiota group;p_Bacteroidota;c_Bacteroidia;o_Bacteroidales;f_Muribaculaceae;g_Duncaniella;s_Duncaniella freteri	k_Bacteria	p_Bacteroidota	s_Duncaniella freteri	UP000297635	199571	0.387799	1-1000
k_Bacteria;n_Terrabacteria group;p_Bacillota;c_Clostridia;o_Eubacteriales;f_Oscillospiraceae;g_Pseudoflavonifractor;n_unclassified Pseudoflavonifractor;s_Pseudoflavonifractor sp.	k_Bacteria	p_Bacillota	s_Pseudoflavonifractor sp.	UP000196588	195116	0.379142	1-1000
k_Bacteria;n_FCB group;n_Bacteroidota/Chlorobiota group;p_Bacteroidota;c_Bacteroidia;o_Bacteroidales;f_Odoribacteraceae;g_Odoribacter;n_unclassified Odoribacter;s_Odoribacter sp.	k_Bacteria	p_Bacteroidota	s_Odoribacter sp.	UP000018100	188195	0.365693	1-1000
k_Bacteria;n_Terrabacteria group;p_Bacillota;c_Clostridia;o_Eubacteriales;f_Oscillospiraceae;g_Dysosmobacter;n_unclassified Dysosmobacter;s_Dysosmobacter sp.	k_Bacteria	p_Bacillota	s_Dysosmobacter sp.	UP001245958	164813	0.320258	1-1000
k_Bacteria;n_FCB group;n_Bacteroidota/Chlorobiota group;p_Bacteroidota;c_Bacteroidia;o_Bacteroidales;f_Muribaculaceae;g_Paramuribaculum;s_Paramuribaculum intestinale	k_Bacteria	p_Bacteroidota	s_Paramuribaculum intestinale	UP000244925	162843	0.31643	1-1000
k_Bacteria;n_Terrabacteria group;p_Bacillota;c_Clostridia;o_Eubacteriales;f_Clostridiaceae;g_Butyricicoccus;n_unclassified Butyricicoccus;s_Butyricicoccus sp.	k_Bacteria	p_Bacillota	s_Butyricicoccus sp.	UP000284078	158342	0.307684	1-1000
k_Bacteria;p_Deferribacterota;c_Deferribacteres;o_Deferribacterales;f_Mucispirillaceae;g_Mucispirillum;s_Mucispirillum schaedleri	k_Bacteria	p_Deferribacterota	s_Mucispirillum schaedleri	UP000017429	153824	0.298905	1-1000
k_Bacteria;n_Terrabacteria group;p_Bacillota;c_Clostridia;o_Eubacteriales;f_Oscillospiraceae;g_Acutalibacter;n_unclassified Acutalibacter;s_Acutalibacter sp.	k_Bacteria	p_Bacillota	s_Acutalibacter sp.	UP000270929	146796	0.285248	1-1000
k_Bacteria;n_Terrabacteria group;p_Bacillota;c_Clostridia;o_Eubacteriales;f_Clostridiaceae;g_Hungatella;n_unclassified Hungatella;s_Hungatella sp.	k_Bacteria	p_Bacillota	s_Hungatella sp.	UP000095651	145808	0.283329	1-1000
k_Bacteria;n_Terrabacteria group;p_Bacillota;c_Erysipelotrichia;o_Erysipelotrichales;f_Erysipelotrichaceae;g_Faecalibaculum;s_Faecalibaculum rodentium	k_Bacteria	p_Bacillota	s_Faecalibaculum rodentium	UP000069771	123398	0.239782	1-1000
k_Bacteria;n_Terrabacteria group;p_Bacillota;c_Clostridia;o_Eubacteriales;f_Oscillospiraceae;g_Subdoligranulum;n_unclassified Subdoligranulum;s_Subdoligranulum sp.	k_Bacteria	p_Bacillota	s_Subdoligranulum sp.	UP000253465	112674	0.218944	1-1000
k_Viruses;n_Duplodnaviria;n_Heunggongvirae;p_Uroviricota;c_Caudoviricetes;n_unclassified Caudoviricetes;s_Caudoviricetes sp.	k_Viruses	p_Uroviricota	s_Caudoviricetes sp.	UP000464929	106697	0.20733	1-1000
k_Bacteria;n_Terrabacteria group;p_Bacillota;c_Clostridia;o_Eubacteriales;f_Oscillospiraceae;g_Anaerotruncus;n_unclassified Anaerotruncus;s_Anaerotruncus sp.	k_Bacteria	p_Bacillota	s_Anaerotruncus sp.	UP000276301	94515	0.183658	1-1000
k_Bacteria;n_FCB group;n_Bacteroidota/Chlorobiota group;p_Bacteroidota;c_Bacteroidia;o_Bacteroidales;f_Bacteroidaceae;g_Bacteroides;s_Bacteroides acidifaciens	k_Bacteria	p_Bacteroidota	s_Bacteroides acidifaciens	UP000298073	91739	0.178264	1-1000
k_Bacteria;n_FCB group;n_Bacteroidota/Chlorobiota group;p_Bacteroidota;c_Bacteroidia;o_Bacteroidales;n_unclassified Bacteroidales;s_Bacteroidales bacterium	k_Bacteria	p_Bacteroidota	s_Bacteroidales bacterium	UP000251980	78782	0.153086	1-1000
k_Bacteria;n_Terrabacteria group;p_Bacillota;c_Clostridia;o_Eubacteriales;n_Eubacteriales incertae sedis;g_Colidextribacter;n_unclassified Colidextribacter;s_Colidextribacter sp.	k_Bacteria	p_Bacillota	s_Colidextribacter sp.	UniRef Colidextribacter sp.	78123	0.151806	1-1000
k_Bacteria;n_FCB group;n_Bacteroidota/Chlorobiota group;p_Bacteroidota;c_Bacteroidia;o_Bacteroidales;f_Prevotellaceae;g_Prevotella;n_unclassified Prevotella;s_Prevotella sp.	k_Bacteria	p_Bacteroidota	s_Prevotella sp.	UP000199132	76713	0.149066	1-1000
k_Bacteria;n_Terrabacteria group;p_Actinomycetota;c_Actinomycetes;o_Bifidobacteriales;f_Bifidobacteriaceae;g_Bifidobacterium;s_Bifidobacterium animalis	k_Bacteria	p_Actinomycetota	s_Bifidobacterium animalis	UP000002456	76437	0.148529	1-1000
k_Bacteria;p_Pseudomonadota;c_Alphaproteobacteria;n_unclassified Alphaproteobacteria;s_Alphaproteobacteria bacterium	k_Bacteria	p_Pseudomonadota	s_Alphaproteobacteria bacterium	UP000291202	70031	0.136082	1-1000
k_Bacteria;n_Terrabacteria group;p_Bacillota;c_Clostridia;o_Eubacteriales;f_Clostridiaceae;g_Clostridium;n_unclassified Clostridium;s_[Clostridium] sp.	k_Bacteria	p_Bacillota	s_[Clostridium] sp.	UP000004073	66638	0.129488	1-1000
k_Bacteria;n_Terrabacteria group;p_Bacillota;c_Clostridia;o_Eubacteriales;f_Oscillospiraceae;g_Flavonifractor;n_unclassified Flavonifractor;s_Flavonifractor sp.	k_Bacteria	p_Bacillota	s_Flavonifractor sp.	UP000195472	65163	0.126622	1-1000
k_Bacteria;n_unclassified Bacteria;s_bacterium 1xD42-67	k_Bacteria		s_bacterium 1xD42-67	UniRef bacterium 1xD42-67	61777	0.120043	1-1000
k_Bacteria;n_FCB group;n_Bacteroidota/Chlorobiota group;p_Bacteroidota;c_Bacteroidia;o_Bacteroidales;f_Prevotellaceae;g_Paraprevotella;n_unclassified Paraprevotella;s_Paraprevotella sp.	k_Bacteria	p_Bacteroidota	s_Paraprevotella sp.	UP000673414	57211	0.11117	1-1000
k_Bacteria;n_unclassified Bacteria;s_bacterium D16-76	k_Bacteria		s_bacterium D16-76	UniParc bacterium D16-76	55549	0.107941	1-1000
k_Bacteria;n_FCB group;n_Bacteroidota/Chlorobiota group;p_Bacteroidota;c_Bacteroidia;o_Bacteroidales;f_Muribaculaceae;g_Muribaculum;n_unclassified Muribaculum;s_Muribaculum sp.	k_Bacteria	p_Bacteroidota	s_Muribaculum sp.	UP000243574	53851	0.104641	1-1000
k_Bacteria;p_Thermodesulfobacteriota;c_Desulfovibrionia;o_Desulfovibrionales;f_Desulfovibrionaceae;n_unclassified Desulfovibrionaceae;s_Desulfovibrionaceae bacterium	k_Bacteria	p_Thermodesulfobacteriota	s_Desulfovibrionaceae bacterium	UP000246125	52026	0.101095	1-1000
k_Bacteria;n_unclassified Bacteria;s_bacterium 1XD8-76	k_Bacteria		s_bacterium 1XD8-76	UP000272966	50802	0.0987165	1000-10000
k_Bacteria;n_FCB group;n_Bacteroidota/Chlorobiota group;p_Bacteroidota;c_Bacteroidia;o_Bacteroidales;f_Porphyromonadaceae;n_unclassified Porphyromonadaceae;s_Porphyromonadaceae bacterium	k_Bacteria	p_Bacteroidota	s_Porphyromonadaceae bacterium	UP000030107	48050	0.0933689	1000-10000
k_Bacteria;n_FCB group;n_Bacteroidota/Chlorobiota group;p_Bacteroidota;c_Bacteroidia;o_Bacteroidales;f_Bacteroidaceae;g_Bacteroides;n_unclassified Bacteroides;s_Bacteroides sp.	k_Bacteria	p_Bacteroidota	s_Bacteroides sp.	UP000004085	45694	0.0887908	1000-10000
k_Bacteria;n_Terrabacteria group;p_Bacillota;c_Clostridia;o_Eubacteriales;f_Lachnospiraceae;g_Otoolea;s_Otoolea muris	k_Bacteria	p_Bacillota	s_Otoolea muris	UniRef Otoolea muris	45313	0.0880505	1000-10000
k_Bacteria;n_Terrabacteria group;p_Bacillota;s_Bacillota bacterium	k_Bacteria	p_Bacillota	s_Bacillota bacterium	UP000681864	45297	0.0880194	1000-10000
k_Bacteria;n_FCB group;n_Bacteroidota/Chlorobiota group;p_Bacteroidota;c_Bacteroidia;o_Bacteroidales;f_Rikenellaceae;g_Alistipes;s_Alistipes finegoldii	k_Bacteria	p_Bacteroidota	s_Alistipes finegoldii	UP000095416	45056	0.0875511	1000-10000
k_Bacteria;n_Terrabacteria group;p_Bacillota;c_Bacilli;o_Lactobacillales;f_Lactobacillaceae;g_Ligilactobacillus;s_Ligilactobacillus murinus	k_Bacteria	p_Bacillota	s_Ligilactobacillus murinus	UP000289316	44727	0.0869118	1000-10000
k_Bacteria;n_Terrabacteria group;n_Cyanobacteriota/Melainabacteria group;p_Candidatus Melainabacteria;o_Candidatus Gastranaerophilales;n_unclassified Candidatus Gastranaerophilales;s_Candidatus Gastranaerophilales bacterium	k_Bacteria	p_Candidatus Melainabacteria	s_Candidatus Gastranaerophilales bacterium	UP000245745	43899	0.0853029	1000-10000
k_Bacteria;n_FCB group;n_Bacteroidota/Chlorobiota group;p_Bacteroidota;c_Bacteroidia;o_Bacteroidales;f_Bacteroidaceae;g_Bacteroides;s_Bacteroides caecimuris	k_Bacteria	p_Bacteroidota	s_Bacteroides caecimuris	UP000092631	41758	0.0811425	1000-10000
k_Bacteria;n_Terrabacteria group;p_Actinomycetota;c_Actinomycetes;o_Bifidobacteriales;f_Bifidobacteriaceae;g_Bifidobacterium;s_Bifidobacterium pseudolongum	k_Bacteria	p_Actinomycetota	s_Bifidobacterium pseudolongum	UP000030636	41147	0.0799553	1000-10000
k_Bacteria;n_Terrabacteria group;p_Bacillota;n_unclassified Bacillota;s_Firmicutes bacterium	k_Bacteria	p_Bacillota	s_Firmicutes bacterium	UP000017395	40407	0.0785173	1000-10000
k_Bacteria;n_Terrabacteria group;p_Bacillota;c_Clostridia;o_Eubacteriales;f_Peptostreptococcaceae;g_Clostridioides;s_Clostridioides difficile	k_Bacteria	p_Bacillota	s_Clostridioides difficile	UP000001978	38523	0.0748564	1000-10000
k_Bacteria;n_Terrabacteria group;p_Bacillota;c_Clostridia;o_Eubacteriales;f_Oscillospiraceae;g_Ruminococcus;s_Ruminococcus flavefaciens	k_Bacteria	p_Bacillota	s_Ruminococcus flavefaciens	UP000019365	37695	0.0732475	1000-10000
k_Bacteria;n_Terrabacteria group;p_Bacillota;c_Clostridia;o_Eubacteriales;f_Peptococcaceae;n_unclassified Peptococcaceae;s_Peptococcaceae bacterium	k_Bacteria	p_Bacillota	s_Peptococcaceae bacterium	UP000681387	33369	0.0648414	1000-10000
k_Bacteria;n_Terrabacteria group;p_Bacillota;c_Clostridia;o_Eubacteriales;f_Oscillospiraceae;g_Ruminiclostridium;n_unclassified Ruminiclostridium;s_Ruminiclostridium sp.	k_Bacteria	p_Bacillota	s_Ruminiclostridium sp.	UP000260059	30905	0.0600534	1000-10000
k_Bacteria;n_Terrabacteria group;p_Bacillota;c_Clostridia;o_Eubacteriales;f_Oscillospiraceae;g_Provencibacterium;n_unclassified Provencibacterium;s_Provencibacterium sp.	k_Bacteria	p_Bacillota	s_Provencibacterium sp.	UniParc Provencibacterium sp.	30873	0.0599912	1000-10000
k_Bacteria;n_Terrabacteria group;p_Bacillota;c_Clostridia;o_Eubacteriales;f_Lachnospiraceae;g_Roseburia;n_unclassified Roseburia;s_Roseburia sp.	k_Bacteria	p_Bacillota	s_Roseburia sp.	UP000186602	29724	0.0577585	1000-10000
k_Bacteria;n_Terrabacteria group;p_Bacillota;c_Clostridia;o_Eubacteriales;f_Lachnospiraceae;g_Petralouisia;s_Petralouisia muris	k_Bacteria	p_Bacillota	s_Petralouisia muris	UP000304953	28489	0.0553587	1000-10000
k_Bacteria;n_FCB group;n_Bacteroidota/Chlorobiota group;p_Bacteroidota;c_Bacteroidia;o_Bacteroidales;f_Tannerellaceae;g_Parabacteroides;s_Parabacteroides distasonis	k_Bacteria	p_Bacteroidota	s_Parabacteroides distasonis	UP000095332	27198	0.0528501	1000-10000
k_Bacteria;n_Terrabacteria group;p_Bacillota;c_Clostridia;o_Eubacteriales;f_Lachnospiraceae;g_Dorea;n_unclassified Dorea;s_Dorea sp.	k_Bacteria	p_Bacillota	s_Dorea sp.	UP000266623	26739	0.0519582	1000-10000
k_Bacteria;n_FCB group;n_Bacteroidota/Chlorobiota group;p_Bacteroidota;c_Bacteroidia;o_Bacteroidales;f_Bacteroidaceae;g_Bacteroides;s_Bacteroides intestinalis	k_Bacteria	p_Bacteroidota	s_Bacteroides intestinalis	UP000070319	25524	0.0495973	1000-10000
k_Bacteria;n_Terrabacteria group;p_Bacillota;c_Clostridia;o_Eubacteriales;f_Lachnospiraceae;g_Sporofaciens;s_Sporofaciens musculi	k_Bacteria	p_Bacillota	s_Sporofaciens musculi	UP000460412	25482	0.0495156	1000-10000
k_Bacteria;n_Terrabacteria group;p_Bacillota;c_Clostridia;o_Eubacteriales;f_Lachnospiraceae;g_Anaerotignum;n_unclassified Anaerotignum;s_Anaerotignum sp.	k_Bacteria	p_Bacillota	s_Anaerotignum sp.	UniRef Anaerotignum sp.	25338	0.0492358	1000-10000
k_Bacteria;n_Terrabacteria group;p_Bacillota;c_Clostridia;o_Eubacteriales;f_Lachnospiraceae;g_Acetatifactor;s_Acetatifactor aquisgranensis	k_Bacteria	p_Bacillota	s_Acetatifactor aquisgranensis	UniRef Acetatifactor aquisgranensis	24654	0.0479067	1000-10000
k_Bacteria;n_FCB group;n_Bacteroidota/Chlorobiota group;p_Bacteroidota;c_Bacteroidia;o_Bacteroidales;f_Prevotellaceae;g_Prevotella;s_Xylanibacter rodentium	k_Bacteria	p_Bacteroidota	s_Xylanibacter rodentium	UP001193734	23752	0.046154	1000-10000
k_Bacteria;n_Terrabacteria group;p_Bacillota;c_Clostridia;o_Eubacteriales;f_Lachnospiraceae;g_Parablautia;s_Parablautia muri	k_Bacteria	p_Bacillota	s_Parablautia muri	UP001154420	23493	0.0456507	1000-10000
k_Bacteria;n_Terrabacteria group;p_Bacillota;c_Clostridia;o_Eubacteriales;f_Lachnospiraceae;g_Enterocloster;s_Enterocloster citroniae	k_Bacteria	p_Bacillota	s_Enterocloster citroniae	UP000261071	22928	0.0445528	1000-10000
k_Bacteria;n_Terrabacteria group;p_Bacillota;c_Clostridia;o_Eubacteriales;f_Pumilibacteraceae;g_Anaerocaecibacter;s_Anaerocaecibacter muris	k_Bacteria	p_Bacillota	s_Anaerocaecibacter muris	UniRef Anaerocaecibacter muris	21604	0.0419801	1000-10000
k_Bacteria;n_PVC group;p_Verrucomicrobiota;c_Verrucomicrobiae;o_Verrucomicrobiales;f_Akkermansiaceae;g_Akkermansia;s_Akkermansia muciniphila	k_Bacteria	p_Verrucomicrobiota	s_Akkermansia muciniphila	UP000235922	21211	0.0412164	1000-10000
k_Bacteria;n_FCB group;n_Bacteroidota/Chlorobiota group;p_Bacteroidota;c_Bacteroidia;o_Bacteroidales;f_Tannerellaceae;g_Parabacteroides;s_Parabacteroides goldsteinii	k_Bacteria	p_Bacteroidota	s_Parabacteroides goldsteinii	UP000036166	20761	0.040342	1000-10000
k_Bacteria;n_Terrabacteria group;p_Bacillota;c_Clostridia;o_Eubacteriales;f_Lachnospiraceae;g_Schaedlerella;s_Schaedlerella arabinosiphila	k_Bacteria	p_Bacillota	s_Schaedlerella arabinosiphila	UP000274920	20089	0.0390362	1000-10000
k_Bacteria;n_unclassified Bacteria;s_bacterium 1xD8-48	k_Bacteria		s_bacterium 1xD8-48	UP000704088	20026	0.0389138	1000-10000
k_Bacteria;n_unclassified Bacteria;s_bacterium 1xD42-87	k_Bacteria		s_bacterium 1xD42-87	UP000273437	18873	0.0366733	1000-10000
k_Bacteria;n_Terrabacteria group;p_Bacillota;c_Clostridia;o_Eubacteriales;f_Oscillospiraceae;g_Anaerotruncus;s_Anaerotruncus colihominis	k_Bacteria	p_Bacillota	s_Anaerotruncus colihominis	UP000095765	17697	0.0343881	1000-10000
k_Bacteria;n_FCB group;n_Bacteroidota/Chlorobiota group;p_Bacteroidota;c_Bacteroidia;o_Bacteroidales;f_Muribaculaceae;g_Duncaniella;s_Duncaniella muris	k_Bacteria	p_Bacteroidota	s_Duncaniella muris	UP000244905	16662	0.032377	1000-10000
k_Bacteria;n_Terrabacteria group;p_Bacillota;c_Clostridia;o_Eubacteriales;f_Eubacteriaceae;g_Eubacterium;s_Eubacterium plexicaudatum	k_Bacteria	p_Bacillota	s_Eubacterium plexicaudatum	UP000012589	16526	0.0321127	1000-10000
k_Bacteria;n_FCB group;n_Bacteroidota/Chlorobiota group;p_Bacteroidota;c_Bacteroidia;o_Bacteroidales;f_Muribaculaceae;g_Sangeribacter;s_Sangeribacter muris	k_Bacteria	p_Bacteroidota	s_Sangeribacter muris	UniRef Sangeribacter muris	15600	0.0303133	1000-10000
k_Bacteria;n_Terrabacteria group;p_Bacillota;c_Clostridia;o_Eubacteriales;f_Lachnospiraceae;g_Parablautia;s_Parablautia intestinalis	k_Bacteria	p_Bacillota	s_Parablautia intestinalis	UP000280696	14820	0.0287977	1000-10000
k_Bacteria;n_FCB group;n_Bacteroidota/Chlorobiota group;p_Bacteroidota;c_Bacteroidia;o_Bacteroidales;f_Rikenellaceae;g_Alistipes;s_Alistipes communis	k_Bacteria	p_Bacteroidota	s_Alistipes communis	UP000318946	13615	0.0264561	1000-10000
k_Bacteria;n_FCB group;n_Bacteroidota/Chlorobiota group;p_Bacteroidota;c_Bacteroidia;o_Bacteroidales;f_Tannerellaceae;g_Parabacteroides;n_unclassified Parabacteroides;s_Parabacteroides sp.	k_Bacteria	p_Bacteroidota	s_Parabacteroides sp.	UP000283361	12847	0.0249638	1000-10000
k_Bacteria;n_unclassified Bacteria;s_bacterium D16-50	k_Bacteria		s_bacterium D16-50	UP000273845	12826	0.024923	1000-10000
k_Bacteria;n_Terrabacteria group;p_Bacillota;c_Clostridia;o_Eubacteriales;f_Lachnospiraceae;g_Kineothrix;n_unclassified Kineothrix;s_Kineothrix sp.	k_Bacteria	p_Bacillota	s_Kineothrix sp.	UP001229949	12187	0.0236813	1000-10000
k_Bacteria;n_Terrabacteria group;p_Bacillota;c_Erysipelotrichia;o_Erysipelotrichales;f_Erysipelotrichaceae;g_Ileibacterium;s_Ileibacterium valens	k_Bacteria	p_Bacillota	s_Ileibacterium valens	UP000186341	12062	0.0234384	1000-10000
k_Bacteria;n_Terrabacteria group;p_Bacillota;c_Clostridia;o_Eubacteriales;f_Lachnospiraceae;g_Acetatifactor;s_Acetatifactor muris	k_Bacteria	p_Bacillota	s_Acetatifactor muris	UP000236311	11648	0.0226339	1000-10000
k_Viruses;n_unclassified bacterial viruses;s_Bacteriophage sp.	k_Viruses		s_Bacteriophage sp.	UP000000881	11354	0.0220627	1000-10000
k_Bacteria;p_Campylobacterota;c_Epsilonproteobacteria;o_Campylobacterales;f_Helicobacteraceae;g_Helicobacter;s_Helicobacter cinaedi	k_Bacteria	p_Campylobacterota	s_Helicobacter cinaedi	UP000006036	10977	0.0213301	1000-10000
k_Bacteria;n_FCB group;n_Bacteroidota/Chlorobiota group;p_Bacteroidota;c_Bacteroidia;o_Bacteroidales;f_Muribaculaceae;g_Sodaliphilus;s_Sodaliphilus pleomorphus	k_Bacteria	p_Bacteroidota	s_Sodaliphilus pleomorphus	UP000483362	10305	0.0200243	1000-10000
k_Bacteria;n_Bacteria incertae sedis;n_Bacteria candidate phyla;p_Candidatus Saccharibacteria;n_unclassified Candidatus Saccharibacteria;s_Candidatus Saccharibacteria bacterium	k_Bacteria	p_Candidatus Saccharibacteria	s_Candidatus Saccharibacteria bacterium	UP000018523	10146	0.0197153	1000-10000
k_Bacteria;n_unclassified Bacteria;s_bacterium 1XD21-13	k_Bacteria		s_bacterium 1XD21-13	UniRef bacterium 1XD21-13	9807	0.0190566	1000-10000
k_Bacteria;n_FCB group;n_Bacteroidota/Chlorobiota group;p_Bacteroidota;c_Bacteroidia;o_Bacteroidales;f_Muribaculaceae;g_Duncaniella;n_unclassified Duncaniella;s_Duncaniella sp.	k_Bacteria	p_Bacteroidota	s_Duncaniella sp.	UP000298789	9082	0.0176478	1000-10000
k_Bacteria;n_FCB group;n_Bacteroidota/Chlorobiota group;p_Bacteroidota;c_Bacteroidia;o_Bacteroidales;f_Bacteroidaceae;g_Phocaeicola;s_Phocaeicola vulgatus	k_Bacteria	p_Bacteroidota	s_Phocaeicola vulgatus	UP000002861	8992	0.0174729	1000-10000
k_Bacteria;n_Terrabacteria group;p_Bacillota;c_Bacilli;n_unclassified Bacilli;s_Bacilli bacterium	k_Bacteria	p_Bacillota	s_Bacilli bacterium	UP000034981	8896	0.0172864	1000-10000
k_Bacteria;n_FCB group;n_Bacteroidota/Chlorobiota group;p_Bacteroidota;c_Bacteroidia;o_Bacteroidales;f_Odoribacteraceae;g_Butyricimonas;s_Butyricimonas synergistica	k_Bacteria	p_Bacteroidota	s_Butyricimonas synergistica	UP000186382	8574	0.0166607	1000-10000
k_Bacteria;n_FCB group;n_Bacteroidota/Chlorobiota group;p_Bacteroidota;c_Bacteroidia;o_Bacteroidales;f_Bacteroidaceae;g_Phocaeicola;s_Phocaeicola sartorii	k_Bacteria	p_Bacteroidota	s_Phocaeicola sartorii	UP000014200	8244	0.0160194	1000-10000
k_Bacteria;p_Pseudomonadota;c_Gammaproteobacteria;o_Enterobacterales;f_Enterobacteriaceae;n_Klebsiella/Raoultella group;g_Klebsiella;s_Klebsiella pneumoniae	k_Bacteria	p_Pseudomonadota	s_Klebsiella pneumoniae	UP000007841	7866	0.0152849	1000-10000
k_Bacteria;n_Terrabacteria group;p_Bacillota;c_Clostridia;o_Eubacteriales;f_Lachnospiraceae;g_Enterocloster;s_Enterocloster clostridioformis	k_Bacteria	p_Bacillota	s_Enterocloster clostridioformis	UP000095512	7820	0.0151955	1000-10000
k_Bacteria;n_Terrabacteria group;p_Bacillota;c_Clostridia;o_Eubacteriales;f_Lachnospiraceae;g_Eisenbergiella;s_Eisenbergiella tayi	k_Bacteria	p_Bacillota	s_Eisenbergiella tayi	UP000094067	7819	0.0151936	1000-10000
k_Bacteria;n_Terrabacteria group;p_Bacillota;c_Clostridia;o_Eubacteriales;f_Oscillospiraceae;g_Ruthenibacterium;s_Ruthenibacterium lactatiformans	k_Bacteria	p_Bacillota	s_Ruthenibacterium lactatiformans	UP000032483	7141	0.0138761	1000-10000
k_Bacteria;n_Terrabacteria group;p_Bacillota;c_Erysipelotrichia;o_Erysipelotrichales;f_Erysipelotrichaceae;n_unclassified Erysipelotrichaceae;s_Erysipelotrichaceae bacterium	k_Bacteria	p_Bacillota	s_Erysipelotrichaceae bacterium	UP000016858	7077	0.0137518	1000-10000
k_Bacteria;n_unclassified Bacteria;s_bacterium 0.1xD8-71	k_Bacteria		s_bacterium 0.1xD8-71	UP000278537	6942	0.0134894	1000-10000
k_Bacteria;p_Pseudomonadota;c_Betaproteobacteria;o_Burkholderiales;f_Sutterellaceae;g_Turicimonas;s_Turicimonas muris	k_Bacteria	p_Pseudomonadota	s_Turicimonas muris	UP000214610	6296	0.0122341	1000-10000
k_Bacteria;n_Terrabacteria group;p_Bacillota;c_Clostridia;o_Eubacteriales;f_Oscillospiraceae;g_Neglectibacter;s_Neglectibacter sp.	k_Bacteria	p_Bacillota	s_Neglectibacter sp.	UP000469514	5880	0.0114258	1000-10000
k_Bacteria;n_Terrabacteria group;p_Bacillota;c_Clostridia;o_Eubacteriales;f_Lachnospiraceae;g_Hominisplanchenecus;s_Hominisplanchenecus murintestinalis	k_Bacteria	p_Bacillota	s_Hominisplanchenecus murintestinalis	UP000307720	5489	0.010666	1000-10000
k_Bacteria;n_Terrabacteria group;p_Bacillota;c_Clostridia;o_Eubacteriales;f_Oscillospiraceae;g_Flavonifractor;s_Flavonifractor plautii	k_Bacteria	p_Bacillota	s_Flavonifractor plautii	UP000092639	5457	0.0106038	1000-10000
k_Bacteria;n_Terrabacteria group;p_Bacillota;c_Clostridia;o_Eubacteriales;f_Clostridiaceae;g_Clostridium;s_Clostridium phoceensis	k_Bacteria	p_Bacillota	s_Clostridium phoceensis	UniRef Clostridium phoceensis	5416	0.0105242	1000-10000
k_Bacteria;n_Terrabacteria group;p_Bacillota;c_Clostridia;o_Eubacteriales;f_Lachnospiraceae;g_Roseburia;s_Roseburia inulinivorans	k_Bacteria	p_Bacillota	s_Roseburia inulinivorans	UP000018212	5319	0.0103357	1000-10000
