# Supplementary material for: Metaproteomics reveals age-specific alterations of gut microbiome in hamsters with SARS-CoV-2 infection
Source: Gut Microbes. 2025 May 23;17(1):2505117. doi: 10.1080/19490976.2025.2505117 (PMC12118384; doi:10.1080/19490976.2025.2505117)
Supplement: Supplemental Material [file KGMI_A_2505117_SM6185.zip › Supplementary Table S5.xlsx]

## Sheet: CHFL_taxa
Supplementary Table S5. Identified taxa and corresponding distinctive peptide numbers with metaproteomics
Name	Rank	Peptide count	Intensity	superkingdom	kingdom	phylum	class	order	family	genus	species
Eukaryota	superkingdom	4016	8.28311e+08	Eukaryota
Archaea	superkingdom	119	2.17041e+07	Archaea
Bacteria	superkingdom	35800	8.05166e+09	Bacteria
Viruses	superkingdom	15	2.67439e+06	Viruses
Fungi	kingdom	324	7.43395e+07	Eukaryota	Fungi
Heunggongvirae	kingdom	5	370858	Viruses	Heunggongvirae
Orthornavirae	kingdom	4	319979	Viruses	Orthornavirae
Bamfordvirae	kingdom	4	292907	Viruses	Bamfordvirae
Sangervirae	kingdom	1	32579.9	Viruses	Sangervirae
Pararnavirae	kingdom	1	1.65807e+06	Viruses	Pararnavirae
Metazoa	kingdom	2899	6.11549e+08	Eukaryota	Metazoa
Viridiplantae	kingdom	145	2.90437e+07	Eukaryota	Viridiplantae
Candidatus Sumerlaeota	phylum	1	145313	Bacteria		Candidatus Sumerlaeota
Planctomycetota	phylum	28	7.05591e+06	Bacteria		Planctomycetota
Chordata	phylum	2498	5.55706e+08	Eukaryota	Metazoa	Chordata
Actinomycetota	phylum	770	1.28337e+08	Bacteria		Actinomycetota
Zoopagomycota	phylum	5	308184	Eukaryota	Fungi	Zoopagomycota
Thermomicrobiota	phylum	1	33858.8	Bacteria		Thermomicrobiota
Haptophyta	phylum	3	423441	Eukaryota		Haptophyta
Candidatus Helarchaeota	phylum	2	248615	Archaea		Candidatus Helarchaeota
Basidiomycota	phylum	89	1.51981e+07	Eukaryota	Fungi	Basidiomycota
Nitrososphaerota	phylum	6	300978	Archaea		Nitrososphaerota
Bacteroidota	phylum	9566	1.69595e+09	Bacteria		Bacteroidota
Cyanobacteriota	phylum	20	5.66484e+06	Bacteria		Cyanobacteriota
Discosea	phylum	1	20656.5	Eukaryota		Discosea
Nematoda	phylum	27	8.14662e+06	Eukaryota	Metazoa	Nematoda
Phixviricota	phylum	1	32579.9	Viruses	Sangervirae	Phixviricota
Rotifera	phylum	5	492307	Eukaryota	Metazoa	Rotifera
Nanoarchaeota	phylum	5	160566	Archaea		Nanoarchaeota
Streptophyta	phylum	118	2.59282e+07	Eukaryota	Viridiplantae	Streptophyta
Heterolobosea	phylum	3	1.74199e+06	Eukaryota		Heterolobosea
Evosea	phylum	7	1.1771e+06	Eukaryota		Evosea
Rhodophyta	phylum	4	1.2871e+06	Eukaryota		Rhodophyta
Blastocladiomycota	phylum	1	185191	Eukaryota	Fungi	Blastocladiomycota
Apicomplexa	phylum	18	9.02e+06	Eukaryota		Apicomplexa
Platyhelminthes	phylum	8	817646	Eukaryota	Metazoa	Platyhelminthes
Candidatus Saccharibacteria	phylum	3	589650	Bacteria		Candidatus Saccharibacteria
Candidatus Margulisiibacteriota	phylum	1	232347	Bacteria		Candidatus Margulisiibacteriota
Candidatus Hadarchaeota	phylum	1	27655.7	Archaea		Candidatus Hadarchaeota
Chlorobiota	phylum	3	474914	Bacteria		Chlorobiota
Thermotogota	phylum	3	416332	Bacteria		Thermotogota
Oomycota	phylum	15	1.85116e+06	Eukaryota		Oomycota
Deinococcota	phylum	6	993466	Bacteria		Deinococcota
Candidatus Woesearchaeota	phylum	8	1.79913e+06	Archaea		Candidatus Woesearchaeota
Nitrospinota	phylum	1	21923.1	Bacteria		Nitrospinota
Chlorophyta	phylum	26	3.098e+06	Eukaryota	Viridiplantae	Chlorophyta
Candidatus Bathyarchaeota	phylum	16	3.76261e+06	Archaea		Candidatus Bathyarchaeota
Arthropoda	phylum	89	1.3935e+07	Eukaryota	Metazoa	Arthropoda
Elusimicrobiota	phylum	7	291674	Bacteria		Elusimicrobiota
Bdellovibrionota	phylum	6	503953	Bacteria		Bdellovibrionota
Peploviricota	phylum	2	296972	Viruses	Heunggongvirae	Peploviricota
Aquificota	phylum	1	3.01408e+06	Bacteria		Aquificota
Nitrospirota	phylum	2	587401	Bacteria		Nitrospirota
Fusobacteriota	phylum	17	2.24046e+06	Bacteria		Fusobacteriota
Mollusca	phylum	14	1.74252e+06	Eukaryota	Metazoa	Mollusca
Lentisphaerota	phylum	1	945487	Bacteria		Lentisphaerota
Thermodesulfobacteriota	phylum	176	3.03114e+07	Bacteria		Thermodesulfobacteriota
Artverviricota	phylum	1	1.65807e+06	Viruses	Pararnavirae	Artverviricota
Deferribacterota	phylum	138	1.75271e+07	Bacteria		Deferribacterota
Cercozoa	phylum	1	163602	Eukaryota		Cercozoa
Candidatus Thorarchaeota	phylum	4	1.15855e+06	Archaea		Candidatus Thorarchaeota
Preaxostyla	phylum	2	402263	Eukaryota		Preaxostyla
Thermoproteota	phylum	4	532665	Archaea		Thermoproteota
Calditrichota	phylum	1	240344	Bacteria		Calditrichota
Balneolota	phylum	1	980454	Bacteria		Balneolota
Microsporidia	phylum	4	697034	Eukaryota	Fungi	Microsporidia
Mucoromycota	phylum	23	2.96467e+06	Eukaryota	Fungi	Mucoromycota
Ignavibacteriota	phylum	3	439678	Bacteria		Ignavibacteriota
Uroviricota	phylum	3	73886.4	Viruses	Heunggongvirae	Uroviricota
Bacillariophyta	phylum	14	2.12813e+06	Eukaryota		Bacillariophyta
Candidatus Verstraetearchaeota	phylum	1	42258.8	Archaea		Candidatus Verstraetearchaeota
Parabasalia	phylum	4	1.05584e+06	Eukaryota		Parabasalia
Cnidaria	phylum	9	846411	Eukaryota	Metazoa	Cnidaria
Rhodothermota	phylum	2	51809.2	Bacteria		Rhodothermota
Thermodesulfobiota	phylum	1	45181.4	Bacteria		Thermodesulfobiota
Synergistota	phylum	7	4.88504e+06	Bacteria		Synergistota
Fibrobacterota	phylum	2	127834	Bacteria		Fibrobacterota
Armatimonadota	phylum	1	228783	Bacteria		Armatimonadota
Ascomycota	phylum	175	5.21724e+07	Eukaryota	Fungi	Ascomycota
Euryarchaeota	phylum	43	1.03541e+07	Archaea		Euryarchaeota
Candidatus Kryptoniota	phylum	1	27298.7	Bacteria		Candidatus Kryptoniota
Campylobacterota	phylum	28	4.55696e+06	Bacteria		Campylobacterota
Candidatus Micrarchaeota	phylum	1	29506.1	Archaea		Candidatus Micrarchaeota
Verrucomicrobiota	phylum	23	2.67451e+06	Bacteria		Verrucomicrobiota
Fornicata	phylum	3	614647	Eukaryota		Fornicata
Bacillota	phylum	17068	3.61054e+09	Bacteria		Bacillota
Myxococcota	phylum	12	1.27305e+06	Bacteria		Myxococcota
Ciliophora	phylum	10	3.12497e+06	Eukaryota		Ciliophora
Acidobacteriota	phylum	14	2.70117e+06	Bacteria		Acidobacteriota
Candidatus Lokiarchaeota	phylum	2	235865	Archaea		Candidatus Lokiarchaeota
Candidatus Thermoplasmatota	phylum	6	263978	Archaea		Candidatus Thermoplasmatota
Chloroflexota	phylum	13	955802	Bacteria		Chloroflexota
Mycoplasmatota	phylum	19	2.40463e+06	Bacteria		Mycoplasmatota
Annelida	phylum	4	681993	Eukaryota	Metazoa	Annelida
Gemmatimonadota	phylum	2	123094	Bacteria		Gemmatimonadota
Spirochaetota	phylum	54	9.91457e+06	Bacteria		Spirochaetota
Euglenozoa	phylum	7	569000	Eukaryota		Euglenozoa
Pisuviricota	phylum	2	94482.1	Viruses	Orthornavirae	Pisuviricota
Chytridiomycota	phylum	11	1.60482e+06	Eukaryota	Fungi	Chytridiomycota
Porifera	phylum	3	407948	Eukaryota	Metazoa	Porifera
Candidatus Altarchaeota	phylum	1	180599	Archaea		Candidatus Altarchaeota
Pseudomonadota	phylum	965	1.9625e+08	Bacteria		Pseudomonadota
Negarnaviricota	phylum	1	35589.7	Viruses	Orthornavirae	Negarnaviricota
Nucleocytoviricota	phylum	4	292907	Viruses	Bamfordvirae	Nucleocytoviricota
Candidatus Heimdallarchaeota	phylum	2	40251.8	Archaea		Candidatus Heimdallarchaeota
Prasinodermophyta	phylum	1	17540.6	Eukaryota	Viridiplantae	Prasinodermophyta
Holophagae	class	3	577293	Bacteria		Acidobacteriota	Holophagae
Amphibia	class	4	1.63194e+06	Eukaryota	Metazoa	Chordata	Amphibia
Candidatus Termititenacia	class	1	232347	Bacteria		Candidatus Margulisiibacteriota	Candidatus Termititenacia
Flavobacteriia	class	132	2.83485e+07	Bacteria		Bacteroidota	Flavobacteriia
Desulfobaccia	class	2	1.7913e+06	Bacteria		Thermodesulfobacteriota	Desulfobaccia
Caudoviricetes	class	3	73886.4	Viruses	Heunggongvirae	Uroviricota	Caudoviricetes
Rhabditophora	class	3	154644	Eukaryota	Metazoa	Platyhelminthes	Rhabditophora
Taphrinomycetes	class	1	40123.9	Eukaryota	Fungi	Ascomycota	Taphrinomycetes
Malgrandaviricetes	class	1	32579.9	Viruses	Sangervirae	Phixviricota	Malgrandaviricetes
Opitutia	class	12	1.22352e+06	Bacteria		Verrucomicrobiota	Opitutia
Desulfovibrionia	class	120	1.76354e+07	Bacteria		Thermodesulfobacteriota	Desulfovibrionia
Monjiviricetes	class	1	35589.7	Viruses	Orthornavirae	Negarnaviricota	Monjiviricetes
Coscinodiscophyceae	class	7	1.64875e+06	Eukaryota		Bacillariophyta	Coscinodiscophyceae
Imbricatea	class	1	163602	Eukaryota		Cercozoa	Imbricatea
Actinopteri	class	46	6.36641e+06	Eukaryota	Metazoa	Chordata	Actinopteri
Desulfuromonadia	class	5	902505	Bacteria		Thermodesulfobacteriota	Desulfuromonadia
Bacteroidia	class	8238	1.35814e+09	Bacteria		Bacteroidota	Bacteroidia
Arachnida	class	15	2.1113e+06	Eukaryota	Metazoa	Arthropoda	Arachnida
Verrucomicrobiia	class	10	1.33451e+06	Bacteria		Verrucomicrobiota	Verrucomicrobiia
Eustigmatophyceae	class	2	284360	Eukaryota			Eustigmatophyceae
Desulfobacteria	class	9	1.08673e+06	Bacteria		Thermodesulfobacteriota	Desulfobacteria
Oligohymenophorea	class	8	2.50509e+06	Eukaryota		Ciliophora	Oligohymenophorea
Thermoplasmata	class	6	263978	Archaea		Candidatus Thermoplasmatota	Thermoplasmata
Polypodiopsida	class	2	102898	Eukaryota	Viridiplantae	Streptophyta	Polypodiopsida
Leptocardii	class	5	324780	Eukaryota	Metazoa	Chordata	Leptocardii
Methanomicrobia	class	5	177594	Archaea		Euryarchaeota	Methanomicrobia
Eurotiomycetes	class	29	7.66399e+06	Eukaryota	Fungi	Ascomycota	Eurotiomycetes
Candidatus Izimaplasma	class	1	7921.48	Bacteria		Mycoplasmatota	Candidatus Izimaplasma
Mollicutes	class	14	2.31223e+06	Bacteria		Mycoplasmatota	Mollicutes
Tissierellia	class	31	8.24959e+06	Bacteria		Bacillota	Tissierellia
Spirochaetia	class	54	9.91457e+06	Bacteria		Spirochaetota	Spirochaetia
Anaerolineae	class	3	218026	Bacteria		Chloroflexota	Anaerolineae
Microbotryomycetes	class	7	645381	Eukaryota	Fungi	Basidiomycota	Microbotryomycetes
Thermodesulfobiia	class	1	45181.4	Bacteria		Thermodesulfobiota	Thermodesulfobiia
Dehalococcoidia	class	3	200395	Bacteria		Chloroflexota	Dehalococcoidia
Calditrichia	class	1	240344	Bacteria		Calditrichota	Calditrichia
Demospongiae	class	3	407948	Eukaryota	Metazoa	Porifera	Demospongiae
Bolidophyceae	class	5	546343	Eukaryota			Bolidophyceae
Dictyochophyceae	class	1	97003.7	Eukaryota			Dictyochophyceae
Myxococcia	class	9	686306	Bacteria		Myxococcota	Myxococcia
Bangiophyceae	class	1	20444.2	Eukaryota		Rhodophyta	Bangiophyceae
Candidatus Methanomethylicia	class	1	42258.8	Archaea		Candidatus Verstraetearchaeota	Candidatus Methanomethylicia
Candidatus Uabimicrobiia	class	1	48388	Bacteria		Planctomycetota	Candidatus Uabimicrobiia
Eurotatoria	class	5	492307	Eukaryota	Metazoa	Rotifera	Eurotatoria
Rhodothermia	class	2	51809.2	Bacteria		Rhodothermota	Rhodothermia
Bacteriovoracia	class	1	104420	Bacteria		Bdellovibrionota	Bacteriovoracia
Methanobacteria	class	5	3.07207e+06	Archaea		Euryarchaeota	Methanobacteria
Hexanauplia	class	2	194900	Eukaryota	Metazoa	Arthropoda	Hexanauplia
Neocallimastigomycetes	class	4	186844	Eukaryota	Fungi	Chytridiomycota	Neocallimastigomycetes
Myxini	class	1	1.09893e+06	Eukaryota	Metazoa	Chordata	Myxini
Clitellata	class	1	15085.9	Eukaryota	Metazoa	Annelida	Clitellata
Saprospiria	class	8	1.00105e+06	Bacteria		Bacteroidota	Saprospiria
Thermotogae	class	3	416332	Bacteria		Thermotogota	Thermotogae
Fusobacteriia	class	17	2.24046e+06	Bacteria		Fusobacteriota	Fusobacteriia
Chitinophagia	class	31	3.99158e+06	Bacteria		Bacteroidota	Chitinophagia
Candidatus Altiarchaeia	class	1	180599	Archaea		Candidatus Altarchaeota	Candidatus Altiarchaeia
Kinetoplastea	class	7	569000	Eukaryota		Euglenozoa	Kinetoplastea
Balneolia	class	1	980454	Bacteria		Balneolota	Balneolia
Desulfobulbia	class	7	854708	Bacteria		Thermodesulfobacteriota	Desulfobulbia
Magnoliopsida	class	107	2.47605e+07	Eukaryota	Viridiplantae	Streptophyta	Magnoliopsida
Gastropoda	class	5	854431	Eukaryota	Metazoa	Mollusca	Gastropoda
Syntrophia	class	2	110987	Bacteria		Thermodesulfobacteriota	Syntrophia
Chlorophyceae	class	16	2.35766e+06	Eukaryota	Viridiplantae	Chlorophyta	Chlorophyceae
Candidatus Brocadiia	class	4	391987	Bacteria		Planctomycetota	Candidatus Brocadiia
Chlorobiia	class	3	474914	Bacteria		Chlorobiota	Chlorobiia
Candidatus Saccharimonadia	class	2	177810	Bacteria		Candidatus Saccharibacteria	Candidatus Saccharimonadia
Synurophyceae	class	1	163570	Eukaryota			Synurophyceae
Nitrososphaeria	class	3	194513	Archaea		Nitrososphaerota	Nitrososphaeria
Spartobacteria	class	1	116481	Bacteria		Verrucomicrobiota	Spartobacteria
Bacillariophyceae	class	4	338401	Eukaryota		Bacillariophyta	Bacillariophyceae
Harpellomycetes	class	1	61100.9	Eukaryota	Fungi	Zoopagomycota	Harpellomycetes
Erysipelotrichia	class	579	4.84131e+07	Bacteria		Bacillota	Erysipelotrichia
Phycisphaerae	class	4	1.56564e+06	Bacteria		Planctomycetota	Phycisphaerae
Thermoanaerobaculia	class	1	99868.6	Bacteria		Acidobacteriota	Thermoanaerobaculia
Epsilonproteobacteria	class	26	4.49089e+06	Bacteria		Campylobacterota	Epsilonproteobacteria
Candidatus Methanoliparia	class	1	47240.5	Archaea		Euryarchaeota	Candidatus Methanoliparia
Dothideomycetes	class	39	1.46413e+07	Eukaryota	Fungi	Ascomycota	Dothideomycetes
Filasterea	class	1	76642.9	Eukaryota			Filasterea
Deferribacteres	class	138	1.75271e+07	Bacteria		Deferribacterota	Deferribacteres
Stelpaviricetes	class	1	31644.8	Viruses	Orthornavirae	Pisuviricota	Stelpaviricetes
Collembola	class	1	238695	Eukaryota	Metazoa	Arthropoda	Collembola
Thermomicrobia	class	1	33858.8	Bacteria		Thermomicrobiota	Thermomicrobia
Cestoda	class	1	125689	Eukaryota	Metazoa	Platyhelminthes	Cestoda
Ktedonobacteria	class	4	451737	Bacteria		Chloroflexota	Ktedonobacteria
Candidatus Hadarchaeia	class	1	27655.7	Archaea		Candidatus Hadarchaeota	Candidatus Hadarchaeia
Synergistia	class	7	4.88504e+06	Bacteria		Synergistota	Synergistia
Dinophyceae	class	15	1.56817e+06	Eukaryota			Dinophyceae
Nitrospiria	class	2	587401	Bacteria		Nitrospirota	Nitrospiria
Tremellomycetes	class	11	1.48368e+06	Eukaryota	Fungi	Basidiomycota	Tremellomycetes
Megaviricetes	class	3	211732	Viruses	Bamfordvirae	Nucleocytoviricota	Megaviricetes
Branchiopoda	class	3	177973	Eukaryota	Metazoa	Arthropoda	Branchiopoda
Candidatus Sumerlaeia	class	1	145313	Bacteria		Candidatus Sumerlaeota	Candidatus Sumerlaeia
Exobasidiomycetes	class	1	1.44357e+06	Eukaryota	Fungi	Basidiomycota	Exobasidiomycetes
Mucoromycetes	class	9	645226	Eukaryota	Fungi	Mucoromycota	Mucoromycetes
Archaeoglobi	class	6	364226	Archaea		Euryarchaeota	Archaeoglobi
Syntrophobacteria	class	1	19326.9	Bacteria		Thermodesulfobacteriota	Syntrophobacteria
Cladistia	class	1	1.27267e+06	Eukaryota	Metazoa	Chordata	Cladistia
Mammalia	class	1454	3.71977e+08	Eukaryota	Metazoa	Chordata	Mammalia
Cytophagia	class	64	1.1224e+07	Bacteria		Bacteroidota	Cytophagia
Oligoflexia	class	1	77219.3	Bacteria		Bdellovibrionota	Oligoflexia
Heterotrichea	class	1	593586	Eukaryota		Ciliophora	Heterotrichea
Geoglossomycetes	class	1	35511.6	Eukaryota	Fungi	Ascomycota	Geoglossomycetes
Kickxellomycetes	class	3	182637	Eukaryota	Fungi	Zoopagomycota	Kickxellomycetes
Chondrichthyes	class	1	276745	Eukaryota	Metazoa	Chordata	Chondrichthyes
Pucciniomycetes	class	3	1.12764e+06	Eukaryota	Fungi	Basidiomycota	Pucciniomycetes
Anthozoa	class	7	612056	Eukaryota	Metazoa	Cnidaria	Anthozoa
Deltaproteobacteria	class	4	210324	Bacteria			Deltaproteobacteria
Trematoda	class	4	537312	Eukaryota	Metazoa	Platyhelminthes	Trematoda
Bigyra	class	2	110800	Eukaryota			Bigyra
Mortierellomycetes	class	7	1.42313e+06	Eukaryota	Fungi	Mucoromycota	Mortierellomycetes
Bivalvia	class	8	840606	Eukaryota	Metazoa	Mollusca	Bivalvia
Coriobacteriia	class	133	2.47312e+07	Bacteria		Actinomycetota	Coriobacteriia
Saccharomycetes	class	22	4.98988e+06	Eukaryota	Fungi	Ascomycota	Saccharomycetes
Acidimicrobiia	class	2	1.5211e+06	Bacteria		Actinomycetota	Acidimicrobiia
Polychaeta	class	3	666907	Eukaryota	Metazoa	Annelida	Polychaeta
Cephalopoda	class	1	47480.7	Eukaryota	Metazoa	Mollusca	Cephalopoda
Desulfomonilia	class	1	108551	Bacteria		Thermodesulfobacteriota	Desulfomonilia
Sphingobacteriia	class	59	9.62573e+06	Bacteria		Bacteroidota	Sphingobacteriia
Chloropicophyceae	class	1	72203.3	Eukaryota	Viridiplantae	Chlorophyta	Chloropicophyceae
Bacilli	class	697	7.46258e+07	Bacteria		Bacillota	Bacilli
Chromadorea	class	25	7.6856e+06	Eukaryota	Metazoa	Nematoda	Chromadorea
Aconoidasida	class	14	8.79713e+06	Eukaryota		Apicomplexa	Aconoidasida
Endogonomycetes	class	1	45726.7	Eukaryota	Fungi	Mucoromycota	Endogonomycetes
Cryptophyceae	class	2	105257	Eukaryota			Cryptophyceae
Enoplea	class	2	461020	Eukaryota	Metazoa	Nematoda	Enoplea
Aquificia	class	1	3.01408e+06	Bacteria		Aquificota	Aquificia
Chloroflexia	class	2	65473.2	Bacteria		Chloroflexota	Chloroflexia
Charophyceae	class	1	75020.9	Eukaryota	Viridiplantae	Streptophyta	Charophyceae
Conoidasida	class	4	222875	Eukaryota		Apicomplexa	Conoidasida
Ustilaginomycetes	class	6	1.0746e+06	Eukaryota	Fungi	Basidiomycota	Ustilaginomycetes
Rubrobacteria	class	1	83167	Bacteria		Actinomycetota	Rubrobacteria
Thermoprotei	class	3	513669	Archaea		Thermoproteota	Thermoprotei
Fibrobacteria	class	2	127834	Bacteria		Fibrobacterota	Fibrobacteria
Pyramimonadophyceae	class	3	289619	Eukaryota	Viridiplantae	Chlorophyta	Pyramimonadophyceae
Thermococci	class	3	2.3099e+06	Archaea		Euryarchaeota	Thermococci
Pezizomycetes	class	5	306143	Eukaryota	Fungi	Ascomycota	Pezizomycetes
Thermodesulfobacteria	class	1	57341.8	Bacteria		Thermodesulfobacteriota	Thermodesulfobacteria
Ulvophyceae	class	2	109362	Eukaryota	Viridiplantae	Chlorophyta	Ulvophyceae
Thermoleophilia	class	4	931980	Bacteria		Actinomycetota	Thermoleophilia
Bryopsida	class	4	386041	Eukaryota	Viridiplantae	Streptophyta	Bryopsida
Ichthyosporea	class	1	32751.4	Eukaryota			Ichthyosporea
Choanoflagellata	class	1	100500	Eukaryota			Choanoflagellata
Cyanophyceae	class	20	5.66484e+06	Bacteria		Cyanobacteriota	Cyanophyceae
Insecta	class	63	9.56471e+06	Eukaryota	Metazoa	Arthropoda	Insecta
Blastocatellia	class	2	1.2817e+06	Bacteria		Acidobacteriota	Blastocatellia
Ignavibacteria	class	3	439678	Bacteria		Ignavibacteriota	Ignavibacteria
Elusimicrobia	class	7	291674	Bacteria		Elusimicrobiota	Elusimicrobia
Fimbriimonadia	class	1	228783	Bacteria		Armatimonadota	Fimbriimonadia
Limnochordia	class	1	57844.4	Bacteria		Bacillota	Limnochordia
Terriglobia	class	8	742313	Bacteria		Acidobacteriota	Terriglobia
Chytridiomycetes	class	7	1.41797e+06	Eukaryota	Fungi	Chytridiomycota	Chytridiomycetes
Klebsormidiophyceae	class	1	113224	Eukaryota	Viridiplantae	Streptophyta	Klebsormidiophyceae
Pelagophyceae	class	2	2.76918e+06	Eukaryota			Pelagophyceae
Negativicutes	class	54	1.0342e+07	Bacteria		Bacillota	Negativicutes
Prasinodermophyceae	class	1	17540.6	Eukaryota	Viridiplantae	Prasinodermophyta	Prasinodermophyceae
Alphaproteobacteria	class	159	2.69913e+07	Bacteria		Pseudomonadota	Alphaproteobacteria
Myxozoa	class	1	157236	Eukaryota	Metazoa	Cnidaria	Myxozoa
Neolectomycetes	class	1	14872.6	Eukaryota	Fungi	Ascomycota	Neolectomycetes
Variosea	class	1	929069	Eukaryota		Evosea	Variosea
Desulfurellia	class	2	66069.4	Bacteria		Campylobacterota	Desulfurellia
Methanococci	class	1	63659.4	Archaea		Euryarchaeota	Methanococci
Betaproteobacteria	class	136	5.42264e+07	Bacteria		Pseudomonadota	Betaproteobacteria
Blastocladiomycetes	class	1	185191	Eukaryota	Fungi	Blastocladiomycota	Blastocladiomycetes
Spirotrichea	class	1	26298.4	Eukaryota		Ciliophora	Spirotrichea
Planctomycetia	class	19	5.04989e+06	Bacteria		Planctomycetota	Planctomycetia
Leotiomycetes	class	14	8.55624e+06	Eukaryota	Fungi	Ascomycota	Leotiomycetes
Acidithiobacillia	class	1	145853	Bacteria		Pseudomonadota	Acidithiobacillia
Gammaproteobacteria	class	605	8.47429e+07	Bacteria		Pseudomonadota	Gammaproteobacteria
Trebouxiophyceae	class	4	269164	Eukaryota	Viridiplantae	Chlorophyta	Trebouxiophyceae
Hydrozoa	class	1	77118.8	Eukaryota	Metazoa	Cnidaria	Hydrozoa
Lentisphaeria	class	1	945487	Bacteria		Lentisphaerota	Lentisphaeria
Pokkesviricetes	class	1	81174.2	Viruses	Bamfordvirae	Nucleocytoviricota	Pokkesviricetes
Basidiobolomycetes	class	1	64446.1	Eukaryota	Fungi	Zoopagomycota	Basidiobolomycetes
Revtraviricetes	class	1	1.65807e+06	Viruses	Pararnavirae	Artverviricota	Revtraviricetes
Malasseziomycetes	class	1	73159	Eukaryota	Fungi	Basidiomycota	Malasseziomycetes
Bdellovibrionia	class	3	260201	Bacteria		Bdellovibrionota	Bdellovibrionia
Dacrymycetes	class	1	36234.9	Eukaryota	Fungi	Basidiomycota	Dacrymycetes
Clostridia	class	13595	2.91567e+09	Bacteria		Bacillota	Clostridia
Deinococci	class	6	993466	Bacteria		Deinococcota	Deinococci
Sordariomycetes	class	45	9.24797e+06	Eukaryota	Fungi	Ascomycota	Sordariomycetes
Nitrospinia	class	1	21923.1	Bacteria		Nitrospinota	Nitrospinia
Candidatus Geothermincolia	class	1	12165.2	Bacteria		Actinomycetota	Candidatus Geothermincolia
Gemmatimonadia	class	2	123094	Bacteria		Gemmatimonadota	Gemmatimonadia
Agaricomycetes	class	56	8.4926e+06	Eukaryota	Fungi	Basidiomycota	Agaricomycetes
Herviviricetes	class	2	296972	Viruses	Heunggongvirae	Peploviricota	Herviviricetes
Aves	class	11	727943	Eukaryota	Metazoa	Chordata	Aves
Florideophyceae	class	3	1.26666e+06	Eukaryota		Rhodophyta	Florideophyceae
Lepidosauria	class	6	510756	Eukaryota	Metazoa	Chordata	Lepidosauria
Mediophyceae	class	3	140982	Eukaryota		Bacillariophyta	Mediophyceae
Halobacteria	class	11	2.08686e+06	Archaea		Euryarchaeota	Halobacteria
Pisoniviricetes	class	1	62837.3	Viruses	Orthornavirae	Pisuviricota	Pisoniviricetes
Eumycetozoa	class	5	232950	Eukaryota		Evosea	Eumycetozoa
Ardenticatenia	class	1	20171.3	Bacteria		Chloroflexota	Ardenticatenia
Nitriliruptoria	class	1	560323	Bacteria		Actinomycetota	Nitriliruptoria
Pneumocystomycetes	class	3	274386	Eukaryota	Fungi	Ascomycota	Pneumocystomycetes
Actinomycetes	class	609	9.7988e+07	Bacteria		Actinomycetota	Actinomycetes
Malacostraca	class	3	231198	Eukaryota	Metazoa	Arthropoda	Malacostraca
Glomeromycetes	class	6	850584	Eukaryota	Fungi	Mucoromycota	Glomeromycetes
Thermoanaerobaculales	order	1	99868.6	Bacteria		Acidobacteriota	Thermoanaerobaculia	Thermoanaerobaculales
Mytilida	order	2	259924	Eukaryota	Metazoa	Mollusca	Bivalvia	Mytilida
Trochodendrales	order	1	38990	Eukaryota	Viridiplantae	Streptophyta	Magnoliopsida	Trochodendrales
Gymnophiona	order	1	320866	Eukaryota	Metazoa	Chordata	Amphibia	Gymnophiona
Mesostigmata	order	2	101775	Eukaryota	Metazoa	Arthropoda	Arachnida	Mesostigmata
Candidatus Sumerlaeales	order	1	145313	Bacteria		Candidatus Sumerlaeota	Candidatus Sumerlaeia	Candidatus Sumerlaeales
Balneolales	order	1	980454	Bacteria		Balneolota	Balneolia	Balneolales
Silvanigrellales	order	1	77219.3	Bacteria		Bdellovibrionota	Oligoflexia	Silvanigrellales
Chytridiales	order	3	665997	Eukaryota	Fungi	Chytridiomycota	Chytridiomycetes	Chytridiales
Malpighiales	order	3	2.6581e+06	Eukaryota	Viridiplantae	Streptophyta	Magnoliopsida	Malpighiales
Candidatus Geothermincolales	order	1	12165.2	Bacteria		Actinomycetota	Candidatus Geothermincolia	Candidatus Geothermincolales
Candidatus Methanomethylicales	order	1	42258.8	Archaea		Candidatus Verstraetearchaeota	Candidatus Methanomethylicia	Candidatus Methanomethylicales
Nitrosopumilales	order	1	77407.5	Archaea		Nitrososphaerota	Nitrososphaeria	Nitrosopumilales
Tricladida	order	2	87588.5	Eukaryota	Metazoa	Platyhelminthes	Rhabditophora	Tricladida
Acrospermales	order	2	29095.4	Eukaryota	Fungi	Ascomycota	Dothideomycetes	Acrospermales
Architaenioglossa	order	3	795224	Eukaryota	Metazoa	Mollusca	Gastropoda	Architaenioglossa
Myriangiales	order	1	5538.86	Eukaryota	Fungi	Ascomycota	Dothideomycetes	Myriangiales
Klebsormidiales	order	1	113224	Eukaryota	Viridiplantae	Streptophyta	Klebsormidiophyceae	Klebsormidiales
Chitovirales	order	1	81174.2	Viruses	Bamfordvirae	Nucleocytoviricota	Pokkesviricetes	Chitovirales
Testudines	order	4	349811	Eukaryota	Metazoa	Chordata		Testudines
Laurales	order	1	17625.1	Eukaryota	Viridiplantae	Streptophyta	Magnoliopsida	Laurales
Piroplasmida	order	4	1.09931e+06	Eukaryota		Apicomplexa	Aconoidasida	Piroplasmida
Methanobacteriales	order	5	3.07207e+06	Archaea		Euryarchaeota	Methanobacteria	Methanobacteriales
Microascales	order	1	100162	Eukaryota	Fungi	Ascomycota	Sordariomycetes	Microascales
Lysobacterales	order	10	999402	Bacteria		Pseudomonadota	Gammaproteobacteria	Lysobacterales
Zingiberales	order	3	1.31613e+06	Eukaryota	Viridiplantae	Streptophyta	Magnoliopsida	Zingiberales
Auriculariales	order	1	39145.7	Eukaryota	Fungi	Basidiomycota	Agaricomycetes	Auriculariales
Desulfurellales	order	2	66069.4	Bacteria		Campylobacterota	Desulfurellia	Desulfurellales
Coliiformes	order	1	42620.4	Eukaryota	Metazoa	Chordata	Aves	Coliiformes
Parvularculales	order	2	515823	Bacteria		Pseudomonadota	Alphaproteobacteria	Parvularculales
Gobiiformes	order	4	381976	Eukaryota	Metazoa	Chordata	Actinopteri	Gobiiformes
Suliformes	order	1	39206.8	Eukaryota	Metazoa	Chordata	Aves	Suliformes
Rhodobacterales	order	39	5.61951e+06	Bacteria		Pseudomonadota	Alphaproteobacteria	Rhodobacterales
Acanthopleuribacterales	order	2	77936.3	Bacteria		Acidobacteriota	Holophagae	Acanthopleuribacterales
Herpesvirales	order	2	296972	Viruses	Heunggongvirae	Peploviricota	Herviviricetes	Herpesvirales
Rhodothermales	order	2	51809.2	Bacteria		Rhodothermota	Rhodothermia	Rhodothermales
Geoglossales	order	1	35511.6	Eukaryota	Fungi	Ascomycota	Geoglossomycetes	Geoglossales
Prymnesiales	order	1	52797.9	Eukaryota		Haptophyta		Prymnesiales
Micropepsales	order	1	52885.2	Bacteria		Pseudomonadota	Alphaproteobacteria	Micropepsales
Sapindales	order	2	145911	Eukaryota	Viridiplantae	Streptophyta	Magnoliopsida	Sapindales
Saprospirales	order	8	1.00105e+06	Bacteria		Bacteroidota	Saprospiria	Saprospirales
Cardiobacteriales	order	1	97352.2	Bacteria		Pseudomonadota	Gammaproteobacteria	Cardiobacteriales
Legionellales	order	11	941470	Bacteria		Pseudomonadota	Gammaproteobacteria	Legionellales
Fusobacteriales	order	17	2.24046e+06	Bacteria		Fusobacteriota	Fusobacteriia	Fusobacteriales
Archaeoglobales	order	5	175337	Archaea		Euryarchaeota	Archaeoglobi	Archaeoglobales
Ixodida	order	1	97005.7	Eukaryota	Metazoa	Arthropoda	Arachnida	Ixodida
Tetractinellida	order	1	24957.3	Eukaryota	Metazoa	Porifera	Demospongiae	Tetractinellida
Chlorobiales	order	3	474914	Bacteria		Chlorobiota	Chlorobiia	Chlorobiales
Ichthyophonida	order	1	32751.4	Eukaryota			Ichthyosporea	Ichthyophonida
Lithodesmiales	order	1	64961.7	Eukaryota		Bacillariophyta	Mediophyceae	Lithodesmiales
Myrtales	order	2	1.00188e+06	Eukaryota	Viridiplantae	Streptophyta	Magnoliopsida	Myrtales
Solanales	order	7	1.04631e+06	Eukaryota	Viridiplantae	Streptophyta	Magnoliopsida	Solanales
Hymenochaetales	order	1	24202	Eukaryota	Fungi	Basidiomycota	Agaricomycetes	Hymenochaetales
Planctomycetales	order	6	825588	Bacteria		Planctomycetota	Planctomycetia	Planctomycetales
Ranunculales	order	4	127610	Eukaryota	Viridiplantae	Streptophyta	Magnoliopsida	Ranunculales
Candidatus Izemoplasmatales	order	1	7921.48	Bacteria		Mycoplasmatota	Candidatus Izimaplasma	Candidatus Izemoplasmatales
Suessiales	order	8	1.00713e+06	Eukaryota			Dinophyceae	Suessiales
Ceramiales	order	1	225234	Eukaryota		Rhodophyta	Florideophyceae	Ceramiales
Apiales	order	1	30070.8	Eukaryota	Viridiplantae	Streptophyta	Magnoliopsida	Apiales
Lactobacillales	order	458	3.22213e+07	Bacteria		Bacillota	Bacilli	Lactobacillales
Kurtiformes	order	1	639136	Eukaryota	Metazoa	Chordata	Actinopteri	Kurtiformes
Passeriformes	order	5	454987	Eukaryota	Metazoa	Chordata	Aves	Passeriformes
Thiotrichales	order	6	8.74274e+06	Bacteria		Pseudomonadota	Gammaproteobacteria	Thiotrichales
Desulfuromonadales	order	3	373334	Bacteria		Thermodesulfobacteriota	Desulfuromonadia	Desulfuromonadales
Pucciniales	order	3	1.12764e+06	Eukaryota	Fungi	Basidiomycota	Pucciniomycetes	Pucciniales
Saxifragales	order	1	37227.3	Eukaryota	Viridiplantae	Streptophyta	Magnoliopsida	Saxifragales
Cantharellales	order	7	638661	Eukaryota	Fungi	Basidiomycota	Agaricomycetes	Cantharellales
Entomobryomorpha	order	1	238695	Eukaryota	Metazoa	Arthropoda	Collembola	Entomobryomorpha
Corethrales	order	1	661682	Eukaryota		Bacillariophyta	Coscinodiscophyceae	Corethrales
Polypteriformes	order	1	1.27267e+06	Eukaryota	Metazoa	Chordata	Cladistia	Polypteriformes
Nidovirales	order	1	62837.3	Viruses	Orthornavirae	Pisuviricota	Pisoniviricetes	Nidovirales
Chlorellales	order	4	269164	Eukaryota	Viridiplantae	Chlorophyta	Trebouxiophyceae	Chlorellales
Methanosarcinales	order	5	177594	Archaea		Euryarchaeota	Methanomicrobia	Methanosarcinales
Ignavibacteriales	order	3	439678	Bacteria		Ignavibacteriota	Ignavibacteria	Ignavibacteriales
Pasteurellales	order	7	1.89615e+06	Bacteria		Pseudomonadota	Gammaproteobacteria	Pasteurellales
Flavobacteriales	order	132	2.83485e+07	Bacteria		Bacteroidota	Flavobacteriia	Flavobacteriales
Sphingomonadales	order	17	2.47645e+06	Bacteria		Pseudomonadota	Alphaproteobacteria	Sphingomonadales
Mortierellales	order	7	1.42313e+06	Eukaryota	Fungi	Mucoromycota	Mortierellomycetes	Mortierellales
Araneae	order	6	1.42685e+06	Eukaryota	Metazoa	Arthropoda	Arachnida	Araneae
Semionotiformes	order	1	116582	Eukaryota	Metazoa	Chordata	Actinopteri	Semionotiformes
Scleractinia	order	5	213406	Eukaryota	Metazoa	Cnidaria	Anthozoa	Scleractinia
Rhodospirillales	order	22	3.70277e+06	Bacteria		Pseudomonadota	Alphaproteobacteria	Rhodospirillales
Endogonales	order	1	45726.7	Eukaryota	Fungi	Mucoromycota	Endogonomycetes	Endogonales
Russulales	order	3	413753	Eukaryota	Fungi	Basidiomycota	Agaricomycetes	Russulales
Longamoebia	order	1	20656.5	Eukaryota		Discosea		Longamoebia
Oscillatoriales	order	3	295584	Bacteria		Cyanobacteriota	Cyanophyceae	Oscillatoriales
Sarcoptiformes	order	5	468542	Eukaryota	Metazoa	Arthropoda	Arachnida	Sarcoptiformes
Clupeiformes	order	3	392710	Eukaryota	Metazoa	Chordata	Actinopteri	Clupeiformes
Patatavirales	order	1	31644.8	Viruses	Orthornavirae	Pisuviricota	Stelpaviricetes	Patatavirales
Noctilucales	order	1	112121	Eukaryota			Dinophyceae	Noctilucales
Chromatiales	order	10	3.63087e+06	Bacteria		Pseudomonadota	Gammaproteobacteria	Chromatiales
Geobacterales	order	2	529171	Bacteria		Thermodesulfobacteriota	Desulfuromonadia	Geobacterales
Coriobacteriales	order	33	2.79066e+06	Bacteria		Actinomycetota	Coriobacteriia	Coriobacteriales
Ostreida	order	2	51056.7	Eukaryota	Metazoa	Mollusca	Bivalvia	Ostreida
Chaetothyriales	order	8	4.08575e+06	Eukaryota	Fungi	Ascomycota	Eurotiomycetes	Chaetothyriales
Xylariales	order	2	29677.3	Eukaryota	Fungi	Ascomycota	Sordariomycetes	Xylariales
Acytosteliales	order	1	129302	Eukaryota		Evosea	Eumycetozoa	Acytosteliales
Trombidiformes	order	1	17125.9	Eukaryota	Metazoa	Arthropoda	Arachnida	Trombidiformes
Burkholderiales	order	112	3.92574e+07	Bacteria		Pseudomonadota	Betaproteobacteria	Burkholderiales
Actiniaria	order	1	120319	Eukaryota	Metazoa	Cnidaria	Anthozoa	Actiniaria
Galliformes	order	1	39505.1	Eukaryota	Metazoa	Chordata	Aves	Galliformes
Pezizales	order	5	306143	Eukaryota	Fungi	Ascomycota	Pezizomycetes	Pezizales
Philasterida	order	2	566869	Eukaryota		Ciliophora	Oligohymenophorea	Philasterida
Gonorynchiformes	order	1	3408.14	Eukaryota	Metazoa	Chordata	Actinopteri	Gonorynchiformes
Thermotogales	order	1	322596	Bacteria		Thermotogota	Thermotogae	Thermotogales
Paraglomerales	order	1	73196	Eukaryota	Fungi	Mucoromycota	Glomeromycetes	Paraglomerales
Bacillales	order	190	3.06928e+07	Bacteria		Bacillota	Bacilli	Bacillales
Nitrospirales	order	1	497701	Bacteria		Nitrospirota	Nitrospiria	Nitrospirales
Streptosporangiales	order	15	2.3861e+06	Bacteria		Actinomycetota	Actinomycetes	Streptosporangiales
Chaetocerotales	order	2	128490	Eukaryota		Bacillariophyta	Coscinodiscophyceae	Chaetocerotales
Harpellales	order	1	61100.9	Eukaryota	Fungi	Zoopagomycota	Harpellomycetes	Harpellales
Gemmatimonadales	order	2	123094	Bacteria		Gemmatimonadota	Gemmatimonadia	Gemmatimonadales
Myida	order	2	79469.7	Eukaryota	Metazoa	Mollusca	Bivalvia	Myida
Gemmatales	order	2	555004	Bacteria		Planctomycetota	Planctomycetia	Gemmatales
Craspedida	order	1	100500	Eukaryota			Choanoflagellata	Craspedida
Fibrobacterales	order	2	127834	Bacteria		Fibrobacterota	Fibrobacteria	Fibrobacterales
Basidiobolales	order	1	64446.1	Eukaryota	Fungi	Zoopagomycota	Basidiobolomycetes	Basidiobolales
Entomoplasmatales	order	2	108159	Bacteria		Mycoplasmatota	Mollicutes	Entomoplasmatales
Rubrobacterales	order	1	83167	Bacteria		Actinomycetota	Rubrobacteria	Rubrobacterales
Dioscoreales	order	2	103386	Eukaryota	Viridiplantae	Streptophyta	Magnoliopsida	Dioscoreales
Bacteroidales	order	7886	1.27275e+09	Bacteria		Bacteroidota	Bacteroidia	Bacteroidales
Porphyridiales	order	1	20444.2	Eukaryota		Rhodophyta	Bangiophyceae	Porphyridiales
Peptostreptococcales	order	42	7.44897e+06	Bacteria		Bacillota	Clostridia	Peptostreptococcales
Charadriiformes	order	1	80713.2	Eukaryota	Metazoa	Chordata	Aves	Charadriiformes
Kitasatosporales	order	30	3.61029e+06	Bacteria		Actinomycetota	Actinomycetes	Kitasatosporales
Terebellida	order	1	71192.5	Eukaryota	Metazoa	Annelida	Polychaeta	Terebellida
Jakobida	order	1	2.7124e+06	Eukaryota				Jakobida
Phthiraptera	order	3	139112	Eukaryota	Metazoa	Arthropoda	Insecta	Phthiraptera
Neisseriales	order	9	2.79722e+06	Bacteria		Pseudomonadota	Betaproteobacteria	Neisseriales
Gigartinales	order	1	93447.2	Eukaryota		Rhodophyta	Florideophyceae	Gigartinales
Christensenellales	order	8	271496	Bacteria		Bacillota	Clostridia	Christensenellales
Fagales	order	4	1.44513e+06	Eukaryota	Viridiplantae	Streptophyta	Magnoliopsida	Fagales
Siphonaptera	order	1	13548.1	Eukaryota	Metazoa	Arthropoda	Insecta	Siphonaptera
Macrostomida	order	1	67055.9	Eukaryota	Metazoa	Platyhelminthes	Rhabditophora	Macrostomida
Enterobacterales	order	295	2.30934e+07	Bacteria		Pseudomonadota	Gammaproteobacteria	Enterobacterales
Sneathiellales	order	1	4822.63	Bacteria		Pseudomonadota	Alphaproteobacteria	Sneathiellales
Thermoproteales	order	1	11133.8	Archaea		Thermoproteota	Thermoprotei	Thermoproteales
Octopoda	order	1	47480.7	Eukaryota	Metazoa	Mollusca	Cephalopoda	Octopoda
Sedimentisphaerales	order	2	539769	Bacteria		Planctomycetota	Phycisphaerae	Sedimentisphaerales
Rosales	order	5	2.09802e+06	Eukaryota	Viridiplantae	Streptophyta	Magnoliopsida	Rosales
Haplosclerida	order	2	382991	Eukaryota	Metazoa	Porifera	Demospongiae	Haplosclerida
Thermoplasmatales	order	2	101596	Archaea		Candidatus Thermoplasmatota	Thermoplasmata	Thermoplasmatales
Thysanoptera	order	2	339892	Eukaryota	Metazoa	Arthropoda	Insecta	Thysanoptera
Pleuronectiformes	order	2	145117	Eukaryota	Metazoa	Chordata	Actinopteri	Pleuronectiformes
Onygenales	order	3	301201	Eukaryota	Fungi	Ascomycota	Eurotiomycetes	Onygenales
Dictyosteliales	order	4	103647	Eukaryota		Evosea	Eumycetozoa	Dictyosteliales
Methanococcales	order	1	63659.4	Archaea		Euryarchaeota	Methanococci	Methanococcales
Lamiales	order	6	1.59849e+06	Eukaryota	Viridiplantae	Streptophyta	Magnoliopsida	Lamiales
Marinilabiliales	order	44	5.70924e+06	Bacteria		Bacteroidota	Bacteroidia	Marinilabiliales
Syntrophobacterales	order	1	19326.9	Bacteria		Thermodesulfobacteriota	Syntrophobacteria	Syntrophobacterales
Eurypygiformes	order	1	16346.8	Eukaryota	Metazoa	Chordata	Aves	Eurypygiformes
Eupodiscales	order	1	18729.6	Eukaryota		Bacillariophyta	Mediophyceae	Eupodiscales
Lachnospirales	order	4848	8.89915e+08	Bacteria		Bacillota	Clostridia	Lachnospirales
Amphipoda	order	1	20431.6	Eukaryota	Metazoa	Arthropoda	Malacostraca	Amphipoda
Propionibacteriales	order	9	579320	Bacteria		Actinomycetota	Actinomycetes	Propionibacteriales
Acidaminococcales	order	4	214943	Bacteria		Bacillota	Negativicutes	Acidaminococcales
Aeromonadales	order	4	154977	Bacteria		Pseudomonadota	Gammaproteobacteria	Aeromonadales
Cystofilobasidiales	order	1	73849.7	Eukaryota	Fungi	Basidiomycota	Tremellomycetes	Cystofilobasidiales
Perciformes	order	2	181652	Eukaryota	Metazoa	Chordata	Actinopteri	Perciformes
Sporadotrichida	order	1	26298.4	Eukaryota		Ciliophora	Spirotrichea	Sporadotrichida
Plagiorchiida	order	3	291811	Eukaryota	Metazoa	Platyhelminthes	Trematoda	Plagiorchiida
Characiformes	order	1	6421.08	Eukaryota	Metazoa	Chordata	Actinopteri	Characiformes
Opitutales	order	7	642180	Bacteria		Verrucomicrobiota	Opitutia	Opitutales
Catenulisporales	order	1	71143.5	Bacteria		Actinomycetota	Actinomycetes	Catenulisporales
Candidatus Uabimicrobiales	order	1	48388	Bacteria		Planctomycetota	Candidatus Uabimicrobiia	Candidatus Uabimicrobiales
Neocallimastigales	order	4	186844	Eukaryota	Fungi	Chytridiomycota	Neocallimastigomycetes	Neocallimastigales
Rickettsiales	order	1	63923.8	Bacteria		Pseudomonadota	Alphaproteobacteria	Rickettsiales
Bacillariales	order	3	321633	Eukaryota		Bacillariophyta	Bacillariophyceae	Bacillariales
Dehalococcoidales	order	3	200395	Bacteria		Chloroflexota	Dehalococcoidia	Dehalococcoidales
Sabellida	order	1	17099.4	Eukaryota	Metazoa	Annelida	Polychaeta	Sabellida
Methylococcales	order	4	4.80384e+06	Bacteria		Pseudomonadota	Gammaproteobacteria	Methylococcales
Malvales	order	8	378045	Eukaryota	Viridiplantae	Streptophyta	Magnoliopsida	Malvales
Rhynchobdellida	order	1	15085.9	Eukaryota	Metazoa	Annelida	Clitellata	Rhynchobdellida
Pleosporales	order	20	6.73635e+06	Eukaryota	Fungi	Ascomycota	Dothideomycetes	Pleosporales
Leptolyngbyales	order	2	42749.9	Bacteria		Cyanobacteriota	Cyanophyceae	Leptolyngbyales
Philodinida	order	2	195506	Eukaryota	Metazoa	Rotifera	Eurotatoria	Philodinida
Bivalvulida	order	1	157236	Eukaryota	Metazoa	Cnidaria	Myxozoa	Bivalvulida
Cyclophyllidea	order	1	125689	Eukaryota	Metazoa	Platyhelminthes	Cestoda	Cyclophyllidea
Methanomassiliicoccales	order	3	55078.3	Archaea		Candidatus Thermoplasmatota	Thermoplasmata	Methanomassiliicoccales
Petitvirales	order	1	32579.9	Viruses	Sangervirae	Phixviricota	Malgrandaviricetes	Petitvirales
Malacalcyonacea	order	1	278331	Eukaryota	Metazoa	Cnidaria	Anthozoa	Malacalcyonacea
Primates	order	40	1.12079e+07	Eukaryota	Metazoa	Chordata	Mammalia	Primates
Halanaerobiales	order	4	352221	Bacteria		Bacillota	Clostridia	Halanaerobiales
Bryobacterales	order	1	168887	Bacteria		Acidobacteriota	Terriglobia	Bryobacterales
Chimaeriformes	order	1	276745	Eukaryota	Metazoa	Chordata	Chondrichthyes	Chimaeriformes
Acidimicrobiales	order	2	1.5211e+06	Bacteria		Actinomycetota	Acidimicrobiia	Acidimicrobiales
Petrotogales	order	2	93735.7	Bacteria		Thermotogota	Thermotogae	Petrotogales
Carnivora	order	2	274252	Eukaryota	Metazoa	Chordata	Mammalia	Carnivora
Malasseziales	order	1	73159	Eukaryota	Fungi	Basidiomycota	Malasseziomycetes	Malasseziales
Spirochaetales	order	47	9.46295e+06	Bacteria		Spirochaetota	Spirochaetia	Spirochaetales
Anguilliformes	order	3	586614	Eukaryota	Metazoa	Chordata	Actinopteri	Anguilliformes
Deinococcales	order	3	441318	Bacteria		Deinococcota	Deinococci	Deinococcales
Amphioxiformes	order	5	324780	Eukaryota	Metazoa	Chordata	Leptocardii	Amphioxiformes
Cyprinodontiformes	order	6	234050	Eukaryota	Metazoa	Chordata	Actinopteri	Cyprinodontiformes
Eubodonida	order	1	26591.2	Eukaryota		Euglenozoa	Kinetoplastea	Eubodonida
Florenciellales	order	1	97003.7	Eukaryota			Dictyochophyceae	Florenciellales
Acidilobales	order	1	439867	Archaea		Thermoproteota	Thermoprotei	Acidilobales
Hemiaulales	order	1	57290.8	Eukaryota		Bacillariophyta	Mediophyceae	Hemiaulales
Thalassiosirales	order	4	858579	Eukaryota		Bacillariophyta	Coscinodiscophyceae	Thalassiosirales
Boletales	order	1	80491.9	Eukaryota	Fungi	Basidiomycota	Agaricomycetes	Boletales
Elusimicrobiales	order	7	291674	Bacteria		Elusimicrobiota	Elusimicrobia	Elusimicrobiales
Opalinata	order	1	99826.6	Eukaryota			Bigyra	Opalinata
Tilletiales	order	1	1.44357e+06	Eukaryota	Fungi	Basidiomycota	Exobasidiomycetes	Tilletiales
Alteromonadales	order	26	5.18077e+06	Bacteria		Pseudomonadota	Gammaproteobacteria	Alteromonadales
Diptera	order	15	2.4521e+06	Eukaryota	Metazoa	Arthropoda	Insecta	Diptera
Nostocales	order	4	234755	Bacteria		Cyanobacteriota	Cyanophyceae	Nostocales
Diaporthales	order	1	105067	Eukaryota	Fungi	Ascomycota	Sordariomycetes	Diaporthales
Peniculida	order	2	309231	Eukaryota		Ciliophora	Oligohymenophorea	Peniculida
Salmoniformes	order	3	184769	Eukaryota	Metazoa	Chordata	Actinopteri	Salmoniformes
Diplomonadida	order	2	35629.2	Eukaryota		Fornicata		Diplomonadida
Mastigamoebida	order	1	15085.4	Eukaryota		Evosea		Mastigamoebida
Synbranchiformes	order	1	26588.9	Eukaryota	Metazoa	Chordata	Actinopteri	Synbranchiformes
Micrococcales	order	37	4.17058e+07	Bacteria		Actinomycetota	Actinomycetes	Micrococcales
Chthoniobacterales	order	1	116481	Bacteria		Verrucomicrobiota	Spartobacteria	Chthoniobacterales
Microbotryales	order	1	26973.2	Eukaryota	Fungi	Basidiomycota	Microbotryomycetes	Microbotryales
Capnodiales	order	1	53291.6	Eukaryota	Fungi	Ascomycota	Dothideomycetes	Capnodiales
Blastocladiales	order	1	185191	Eukaryota	Fungi	Blastocladiomycota	Blastocladiomycetes	Blastocladiales
Lentisphaerales	order	1	945487	Bacteria		Lentisphaerota	Lentisphaeria	Lentisphaerales
Phycisphaerales	order	2	1.02587e+06	Bacteria		Planctomycetota	Phycisphaerae	Phycisphaerales
Bryopsidales	order	2	109362	Eukaryota	Viridiplantae	Chlorophyta	Ulvophyceae	Bryopsidales
Anura	order	3	1.31107e+06	Eukaryota	Metazoa	Chordata	Amphibia	Anura
Pelagomonadales	order	2	2.76918e+06	Eukaryota			Pelagophyceae	Pelagomonadales
Anostraca	order	1	36922	Eukaryota	Metazoa	Arthropoda	Branchiopoda	Anostraca
Polypodiales	order	2	102898	Eukaryota	Viridiplantae	Streptophyta	Polypodiopsida	Polypodiales
Cytophagales	order	64	1.1224e+07	Bacteria		Bacteroidota	Cytophagia	Cytophagales
Agaricales	order	30	5.88587e+06	Eukaryota	Fungi	Basidiomycota	Agaricomycetes	Agaricales
Moraxellales	order	6	752554	Bacteria		Pseudomonadota	Gammaproteobacteria	Moraxellales
Myxiniformes	order	1	1.09893e+06	Eukaryota	Metazoa	Chordata	Myxini	Myxiniformes
Candidatus Saccharimonadales	order	2	177810	Bacteria		Candidatus Saccharibacteria	Candidatus Saccharimonadia	Candidatus Saccharimonadales
Ericales	order	6	2.74219e+06	Eukaryota	Viridiplantae	Streptophyta	Magnoliopsida	Ericales
Alismatales	order	2	322264	Eukaryota	Viridiplantae	Streptophyta	Magnoliopsida	Alismatales
Eurotiales	order	17	2.20159e+06	Eukaryota	Fungi	Ascomycota	Eurotiomycetes	Eurotiales
Caldicellulosiruptorales	order	1	92577.2	Bacteria		Bacillota		Caldicellulosiruptorales
Ortervirales	order	1	1.65807e+06	Viruses	Pararnavirae	Artverviricota	Revtraviricetes	Ortervirales
Synergistales	order	7	4.88504e+06	Bacteria		Synergistota	Synergistia	Synergistales
Candidatus Acidulodesulfobacterales	order	2	153896	Bacteria			Deltaproteobacteria	Candidatus Acidulodesulfobacterales
Actinomycetales	order	7	1.66903e+06	Bacteria		Actinomycetota	Actinomycetes	Actinomycetales
Thermodesulfobacteriales	order	1	57341.8	Bacteria		Thermodesulfobacteriota	Thermodesulfobacteria	Thermodesulfobacteriales
Pirellulales	order	11	3.6693e+06	Bacteria		Planctomycetota	Planctomycetia	Pirellulales
Casuariiformes	order	1	54563.7	Eukaryota	Metazoa	Chordata	Aves	Casuariiformes
Chroococcales	order	2	2.02355e+06	Bacteria		Cyanobacteriota	Cyanophyceae	Chroococcales
Hemiptera	order	9	882494	Eukaryota	Metazoa	Arthropoda	Insecta	Hemiptera
Anaerolineales	order	3	218026	Bacteria		Chloroflexota	Anaerolineae	Anaerolineales
Anthoathecata	order	1	77118.8	Eukaryota	Metazoa	Cnidaria	Hydrozoa	Anthoathecata
Spizellomycetales	order	3	631442	Eukaryota	Fungi	Chytridiomycota	Chytridiomycetes	Spizellomycetales
Escalloniales	order	1	100410	Eukaryota	Viridiplantae	Streptophyta	Magnoliopsida	Escalloniales
Euglyphida	order	1	163602	Eukaryota		Cercozoa	Imbricatea	Euglyphida
Verrucomicrobiales	order	10	1.33451e+06	Bacteria		Verrucomicrobiota	Verrucomicrobiia	Verrucomicrobiales
Synechococcales	order	2	685631	Bacteria		Cyanobacteriota	Cyanophyceae	Synechococcales
Poales	order	12	536827	Eukaryota	Viridiplantae	Streptophyta	Magnoliopsida	Poales
Parmales	order	5	546343	Eukaryota			Bolidophyceae	Parmales
Sirenia	order	1	32696.4	Eukaryota	Metazoa	Chordata	Mammalia	Sirenia
Lepidoptera	order	10	1.29871e+06	Eukaryota	Metazoa	Arthropoda	Insecta	Lepidoptera
Synurales	order	1	163570	Eukaryota			Synurophyceae	Synurales
Bdellovibrionales	order	3	260201	Bacteria		Bdellovibrionota	Bdellovibrionia	Bdellovibrionales
Prasinodermales	order	1	17540.6	Eukaryota	Viridiplantae	Prasinodermophyta	Prasinodermophyceae	Prasinodermales
Brassicales	order	7	740206	Eukaryota	Viridiplantae	Streptophyta	Magnoliopsida	Brassicales
Orbales	order	1	32432.4	Bacteria		Pseudomonadota	Gammaproteobacteria	Orbales
Pseudomonadales	order	22	4.45041e+06	Bacteria		Pseudomonadota	Gammaproteobacteria	Pseudomonadales
Cellvibrionales	order	7	423135	Bacteria		Pseudomonadota	Gammaproteobacteria	Cellvibrionales
Micromonosporales	order	12	1.63224e+06	Bacteria		Actinomycetota	Actinomycetes	Micromonosporales
Rhodocyclales	order	3	100514	Bacteria		Pseudomonadota	Betaproteobacteria	Rhodocyclales
Hymenostomatida	order	4	1.62899e+06	Eukaryota		Ciliophora	Oligohymenophorea	Hymenostomatida
Mycosphaerellales	order	14	7.46768e+06	Eukaryota	Fungi	Ascomycota	Dothideomycetes	Mycosphaerellales
Bradymonadales	order	1	9753.71	Bacteria			Deltaproteobacteria	Bradymonadales
Trichomonadida	order	4	1.05584e+06	Eukaryota		Parabasalia		Trichomonadida
Vitales	order	1	9290.71	Eukaryota	Viridiplantae	Streptophyta	Magnoliopsida	Vitales
Mycoplasmatales	order	5	1.65747e+06	Bacteria		Mycoplasmatota	Mollicutes	Mycoplasmatales
Chloropicales	order	1	72203.3	Eukaryota	Viridiplantae	Chlorophyta	Chloropicophyceae	Chloropicales
Anaeroplasmatales	order	1	6287.84	Bacteria		Mycoplasmatota	Mollicutes	Anaeroplasmatales
Glomerellales	order	7	1.6782e+06	Eukaryota	Fungi	Ascomycota	Sordariomycetes	Glomerellales
Candidatus Methanoliparales	order	1	47240.5	Archaea		Euryarchaeota	Candidatus Methanoliparia	Candidatus Methanoliparales
Trichinellida	order	1	398064	Eukaryota	Metazoa	Nematoda	Enoplea	Trichinellida
Oceanospirillales	order	18	7.01006e+06	Bacteria		Pseudomonadota	Gammaproteobacteria	Oceanospirillales
Cypriniformes	order	2	1.43748e+06	Eukaryota	Metazoa	Chordata	Actinopteri	Cypriniformes
Eggerthellales	order	64	1.10538e+07	Bacteria		Actinomycetota	Coriobacteriia	Eggerthellales
Thermosediminibacterales	order	3	859050	Bacteria		Bacillota	Clostridia	Thermosediminibacterales
Solirubrobacterales	order	4	931980	Bacteria		Actinomycetota	Thermoleophilia	Solirubrobacterales
Polyangiales	order	3	586742	Bacteria		Myxococcota		Polyangiales
Tissierellales	order	24	7.40922e+06	Bacteria		Bacillota	Tissierellia	Tissierellales
Opisthorchiida	order	1	245501	Eukaryota	Metazoa	Platyhelminthes	Trematoda	Opisthorchiida
Trichosporonales	order	2	277849	Eukaryota	Fungi	Basidiomycota	Tremellomycetes	Trichosporonales
Mucorales	order	9	645226	Eukaryota	Fungi	Mucoromycota	Mucoromycetes	Mucorales
Mononegavirales	order	1	35589.7	Viruses	Orthornavirae	Negarnaviricota	Monjiviricetes	Mononegavirales
Pneumocystales	order	3	274386	Eukaryota	Fungi	Ascomycota	Pneumocystomycetes	Pneumocystales
Phaeocystales	order	1	106446	Eukaryota		Haptophyta		Phaeocystales
Imitervirales	order	3	211732	Viruses	Bamfordvirae	Nucleocytoviricota	Megaviricetes	Imitervirales
Fimbriimonadales	order	1	228783	Bacteria		Armatimonadota	Fimbriimonadia	Fimbriimonadales
Saccharomycetales	order	22	4.98988e+06	Eukaryota	Fungi	Ascomycota	Saccharomycetes	Saccharomycetales
Thermococcales	order	2	2.30422e+06	Archaea		Euryarchaeota	Thermococci	Thermococcales
Adinetida	order	2	248187	Eukaryota	Metazoa	Rotifera	Eurotatoria	Adinetida
Pseudanabaenales	order	1	70698.5	Bacteria		Cyanobacteriota	Cyanophyceae	Pseudanabaenales
Selenomonadales	order	35	4.49915e+06	Bacteria		Bacillota	Negativicutes	Selenomonadales
Decapoda	order	2	210767	Eukaryota	Metazoa	Arthropoda	Malacostraca	Decapoda
Oxymonadida	order	2	402263	Eukaryota		Preaxostyla		Oxymonadida
Filobasidiales	order	1	25952.6	Eukaryota	Fungi	Basidiomycota	Tremellomycetes	Filobasidiales
Haemosporida	order	10	7.69782e+06	Eukaryota		Apicomplexa	Aconoidasida	Haemosporida
Deferribacterales	order	138	1.75271e+07	Bacteria		Deferribacterota	Deferribacteres	Deferribacterales
Thraustochytrida	order	1	10973.3	Eukaryota			Bigyra	Thraustochytrida
Isochrysidales	order	1	264197	Eukaryota		Haptophyta		Isochrysidales
Candidatus Termititenacales	order	1	232347	Bacteria		Candidatus Margulisiibacteriota	Candidatus Termititenacia	Candidatus Termititenacales
Taphrinales	order	1	40123.9	Eukaryota	Fungi	Ascomycota	Taphrinomycetes	Taphrinales
Mycobacteriales	order	43	1.45872e+07	Bacteria		Actinomycetota	Actinomycetes	Mycobacteriales
Trypanosomatida	order	5	391794	Eukaryota		Euglenozoa	Kinetoplastea	Trypanosomatida
Nitrosomonadales	order	4	166693	Bacteria		Pseudomonadota	Betaproteobacteria	Nitrosomonadales
Jiangellales	order	1	119868	Bacteria		Actinomycetota	Actinomycetes	Jiangellales
Herpetosiphonales	order	1	9318.23	Bacteria		Chloroflexota	Chloroflexia	Herpetosiphonales
Eubacteriales	order	4052	9.19715e+08	Bacteria		Bacillota	Clostridia	Eubacteriales
Rhabditida	order	25	7.6856e+06	Eukaryota	Metazoa	Nematoda	Chromadorea	Rhabditida
Pleurocapsales	order	1	830875	Bacteria		Cyanobacteriota	Cyanophyceae	Pleurocapsales
Candidatus Altarchaeales	order	1	180599	Archaea		Candidatus Altarchaeota	Candidatus Altiarchaeia	Candidatus Altarchaeales
Helotiales	order	12	1.64421e+06	Eukaryota	Fungi	Ascomycota	Leotiomycetes	Helotiales
Verrucariales	order	1	1.07545e+06	Eukaryota	Fungi	Ascomycota	Eurotiomycetes	Verrucariales
Acidithiobacillales	order	1	145853	Bacteria		Pseudomonadota	Acidithiobacillia	Acidithiobacillales
Aquificales	order	1	3.01408e+06	Bacteria		Aquificota	Aquificia	Aquificales
Holophagales	order	1	499357	Bacteria		Acidobacteriota	Holophagae	Holophagales
Hypocreales	order	25	4.92305e+06	Eukaryota	Fungi	Ascomycota	Sordariomycetes	Hypocreales
Monoglobales	order	2	296906	Bacteria		Bacillota	Clostridia	Monoglobales
Glomerales	order	4	762643	Eukaryota	Fungi	Mucoromycota	Glomeromycetes	Glomerales
Chiroptera	order	2	31694.4	Eukaryota	Metazoa	Chordata	Mammalia	Chiroptera
Thermales	order	3	552148	Bacteria		Deinococcota	Deinococci	Thermales
Ktedonobacterales	order	4	451737	Bacteria		Chloroflexota	Ktedonobacteria	Ktedonobacterales
Vibrionales	order	23	4.58253e+06	Bacteria		Pseudomonadota	Gammaproteobacteria	Vibrionales
Pseudoditrichales	order	2	295160	Eukaryota	Viridiplantae	Streptophyta	Bryopsida	Pseudoditrichales
Sordariales	order	6	1.96245e+06	Eukaryota	Fungi	Ascomycota	Sordariomycetes	Sordariales
Thermoanaerobacterales	order	8	2.13394e+06	Bacteria		Bacillota	Clostridia	Thermoanaerobacterales
Chloroflexales	order	1	56155	Bacteria		Chloroflexota	Chloroflexia	Chloroflexales
Diplostraca	order	2	141051	Eukaryota	Metazoa	Arthropoda	Branchiopoda	Diplostraca
Glycomycetales	order	4	1.07492e+06	Bacteria		Actinomycetota	Actinomycetes	Glycomycetales
Limnochordales	order	1	57844.4	Bacteria		Bacillota	Limnochordia	Limnochordales
Ustilaginales	order	6	1.0746e+06	Eukaryota	Fungi	Basidiomycota	Ustilaginomycetes	Ustilaginales
Acholeplasmatales	order	3	348231	Bacteria		Mycoplasmatota	Mollicutes	Acholeplasmatales
Syntrophales	order	2	110987	Bacteria		Thermodesulfobacteriota	Syntrophia	Syntrophales
Mycoplasmoidales	order	3	63777.6	Bacteria		Mycoplasmatota		Mycoplasmoidales
Nitrospinales	order	1	21923.1	Bacteria		Nitrospinota	Nitrospinia	Nitrospinales
Desulfobaccales	order	2	1.7913e+06	Bacteria		Thermodesulfobacteriota	Desulfobaccia	Desulfobaccales
Pyrenomonadales	order	2	105257	Eukaryota			Cryptophyceae	Pyrenomonadales
Peronosporales	order	7	417828	Eukaryota		Oomycota		Peronosporales
Pythiales	order	3	639014	Eukaryota		Oomycota		Pythiales
Siluriformes	order	3	1.0497e+06	Eukaryota	Metazoa	Chordata	Actinopteri	Siluriformes
Desulfobacterales	order	9	1.08673e+06	Bacteria		Thermodesulfobacteriota	Desulfobacteria	Desulfobacterales
Squamata	order	6	510756	Eukaryota	Metazoa	Chordata	Lepidosauria	Squamata
Rhizophydiales	order	1	120535	Eukaryota	Fungi	Chytridiomycota	Chytridiomycetes	Rhizophydiales
Kineosporiales	order	2	158349	Bacteria		Actinomycetota	Actinomycetes	Kineosporiales
Sporidiobolales	order	5	591421	Eukaryota	Fungi	Basidiomycota	Microbotryomycetes	Sporidiobolales
Candidatus Troglogloeales	order	1	89700.2	Bacteria		Nitrospirota	Nitrospiria	Candidatus Troglogloeales
Dothideales	order	1	349399	Eukaryota	Fungi	Ascomycota	Dothideomycetes	Dothideales
Tremellales	order	7	1.10603e+06	Eukaryota	Fungi	Basidiomycota	Tremellomycetes	Tremellales
Gracilariales	order	1	947975	Eukaryota		Rhodophyta	Florideophyceae	Gracilariales
Leptospirales	order	3	220981	Bacteria		Spirochaetota	Spirochaetia	Leptospirales
Veillonellales	order	14	5.57378e+06	Bacteria		Bacillota	Negativicutes	Veillonellales
Sphaeropleales	order	2	234937	Eukaryota	Viridiplantae	Chlorophyta	Chlorophyceae	Sphaeropleales
Erysipelotrichales	order	579	4.84131e+07	Bacteria		Bacillota	Erysipelotrichia	Erysipelotrichales
Pseudonocardiales	order	13	2.57356e+06	Bacteria		Actinomycetota	Actinomycetes	Pseudonocardiales
Brachyspirales	order	4	230640	Bacteria		Spirochaetota	Spirochaetia	Brachyspirales
Hyphomicrobiales	order	58	9.82571e+06	Bacteria		Pseudomonadota	Alphaproteobacteria	Hyphomicrobiales
Artiodactyla	order	26	2.53761e+07	Eukaryota	Metazoa	Chordata	Mammalia	Artiodactyla
Erysiphales	order	1	6.85197e+06	Eukaryota	Fungi	Ascomycota	Leotiomycetes	Erysiphales
Candidatus Zymogeniales	order	1	46674.6	Bacteria			Deltaproteobacteria	Candidatus Zymogeniales
Puniceicoccales	order	3	122867	Bacteria		Verrucomicrobiota	Opitutia	Puniceicoccales
Acaryochloridales	order	1	14665	Bacteria		Cyanobacteriota	Cyanophyceae	Acaryochloridales
Coleoptera	order	11	1.01912e+06	Eukaryota	Metazoa	Arthropoda	Insecta	Coleoptera
Chitinophagales	order	31	3.99158e+06	Bacteria		Bacteroidota	Chitinophagia	Chitinophagales
Geminicoccales	order	1	16145.7	Bacteria		Pseudomonadota	Alphaproteobacteria	Geminicoccales
Harpacticoida	order	2	194900	Eukaryota	Metazoa	Arthropoda	Hexanauplia	Harpacticoida
Anabantiformes	order	1	39543	Eukaryota	Metazoa	Chordata	Actinopteri	Anabantiformes
Campylobacterales	order	25	2.54167e+06	Bacteria		Campylobacterota	Epsilonproteobacteria	Campylobacterales
Kickxellales	order	3	182637	Eukaryota	Fungi	Zoopagomycota	Kickxellomycetes	Kickxellales
Fabales	order	9	5.25745e+06	Eukaryota	Viridiplantae	Streptophyta	Magnoliopsida	Fabales
Asterales	order	8	2.33213e+06	Eukaryota	Viridiplantae	Streptophyta	Magnoliopsida	Asterales
Neolectales	order	1	14872.6	Eukaryota	Fungi	Ascomycota	Neolectomycetes	Neolectales
Halobacteriales	order	11	2.08686e+06	Archaea		Euryarchaeota	Halobacteria	Halobacteriales
Bifidobacteriales	order	378	2.24954e+07	Bacteria		Actinomycetota	Actinomycetes	Bifidobacteriales
Tetraodontiformes	order	3	339294	Eukaryota	Metazoa	Chordata	Actinopteri	Tetraodontiformes
Crocodylia	order	1	25196.2	Eukaryota	Metazoa	Chordata		Crocodylia
Ploima	order	1	48615.1	Eukaryota	Metazoa	Rotifera	Eurotatoria	Ploima
Candidatus Brocadiales	order	4	391987	Bacteria		Planctomycetota	Candidatus Brocadiia	Candidatus Brocadiales
Bacteriovoracales	order	1	104420	Bacteria		Bdellovibrionota	Bacteriovoracia	Bacteriovoracales
Rodentia	order	977	2.40665e+08	Eukaryota	Metazoa	Chordata	Mammalia	Rodentia
Thermodesulfobiales	order	1	45181.4	Bacteria		Thermodesulfobiota	Thermodesulfobiia	Thermodesulfobiales
Diversisporales	order	1	14744.4	Eukaryota	Fungi	Mucoromycota	Glomeromycetes	Diversisporales
Lutisporales	order	3	295075	Bacteria		Bacillota	Clostridia	Lutisporales
Candidatus Promineifilales	order	1	20171.3	Bacteria		Chloroflexota	Ardenticatenia	Candidatus Promineifilales
Cucurbitales	order	3	117530	Eukaryota	Viridiplantae	Streptophyta	Magnoliopsida	Cucurbitales
Myxococcales	order	9	686306	Bacteria		Myxococcota	Myxococcia	Myxococcales
Magnetococcales	order	1	603437	Bacteria		Pseudomonadota	Alphaproteobacteria	Magnetococcales
Calditrichales	order	1	240344	Bacteria		Calditrichota	Calditrichia	Calditrichales
Saprolegniales	order	5	794316	Eukaryota		Oomycota		Saprolegniales
Polyporales	order	10	1.06268e+06	Eukaryota	Fungi	Basidiomycota	Agaricomycetes	Polyporales
Caryophyllales	order	2	78824.4	Eukaryota	Viridiplantae	Streptophyta	Magnoliopsida	Caryophyllales
Sphingobacteriales	order	59	9.62573e+06	Bacteria		Bacteroidota	Sphingobacteriia	Sphingobacteriales
Mermithida	order	1	62955.6	Eukaryota	Metazoa	Nematoda	Enoplea	Mermithida
Hymenoptera	order	10	2.43439e+06	Eukaryota	Metazoa	Arthropoda	Insecta	Hymenoptera
Eucoccidiorida	order	4	222875	Eukaryota		Apicomplexa	Conoidasida	Eucoccidiorida
Desulfobulbales	order	7	854708	Bacteria		Thermodesulfobacteriota	Desulfobulbia	Desulfobulbales
Cavosteliida	order	1	929069	Eukaryota		Evosea	Variosea	Cavosteliida
Blattodea	order	2	985349	Eukaryota	Metazoa	Arthropoda	Insecta	Blattodea
Neobodonida	order	1	150615	Eukaryota		Euglenozoa	Kinetoplastea	Neobodonida
Eustigmatales	order	2	284360	Eukaryota			Eustigmatophyceae	Eustigmatales
Desulfomonilales	order	1	108551	Bacteria		Thermodesulfobacteriota	Desulfomonilia	Desulfomonilales
Cichliformes	order	1	52661.5	Eukaryota	Metazoa	Chordata	Actinopteri	Cichliformes
Desulfovibrionales	order	120	1.76354e+07	Bacteria		Thermodesulfobacteriota	Desulfovibrionia	Desulfovibrionales
Chlamydomonadales	order	14	2.12272e+06	Eukaryota	Viridiplantae	Chlorophyta	Chlorophyceae	Chlamydomonadales
Terriglobales	order	7	573426	Bacteria		Acidobacteriota	Terriglobia	Terriglobales
Pyramimonadales	order	3	289619	Eukaryota	Viridiplantae	Chlorophyta	Pyramimonadophyceae	Pyramimonadales
Euzebyales	order	1	560323	Bacteria		Actinomycetota	Nitriliruptoria	Euzebyales
Arecales	order	1	18433.7	Eukaryota	Viridiplantae	Streptophyta	Magnoliopsida	Arecales
Sphaerobacterales	order	1	33858.8	Bacteria		Thermomicrobiota	Thermomicrobia	Sphaerobacterales
Funariales	order	1	7224.24	Eukaryota	Viridiplantae	Streptophyta	Bryopsida	Funariales
Haloplasmatales	order	2	177845	Bacteria		Mycoplasmatota	Mollicutes	Haloplasmatales
Dacrymycetales	order	1	36234.9	Eukaryota	Fungi	Basidiomycota	Dacrymycetes	Dacrymycetales
Heterotrichida	order	1	593586	Eukaryota		Ciliophora	Heterotrichea	Heterotrichida
Candidatus Caldarchaeales	order	1	61001.1	Archaea		Nitrososphaerota		Candidatus Caldarchaeales
Pectinida	order	1	299838	Eukaryota	Metazoa	Mollusca	Bivalvia	Pectinida
Gonyaulacales	order	5	408012	Eukaryota			Dinophyceae	Gonyaulacales
Proteales	order	1	122216	Eukaryota	Viridiplantae	Streptophyta	Magnoliopsida	Proteales
Charales	order	1	75020.9	Eukaryota	Viridiplantae	Streptophyta	Charophyceae	Charales
Cordycipitaceae	family	3	1.40169e+06	Eukaryota	Fungi	Ascomycota	Sordariomycetes	Hypocreales	Cordycipitaceae
Candidatus Termititenacaceae	family	1	232347	Bacteria		Candidatus Margulisiibacteriota	Candidatus Termititenacia	Candidatus Termititenacales	Candidatus Termititenacaceae
Cyclobacteriaceae	family	6	239746	Bacteria		Bacteroidota	Cytophagia	Cytophagales	Cyclobacteriaceae
Saccotheciaceae	family	1	349399	Eukaryota	Fungi	Ascomycota	Dothideomycetes	Dothideales	Saccotheciaceae
Opisthorchiidae	family	1	245501	Eukaryota	Metazoa	Platyhelminthes	Trematoda	Opisthorchiida	Opisthorchiidae
Marinilabiliaceae	family	14	1.35615e+06	Bacteria		Bacteroidota	Bacteroidia	Marinilabiliales	Marinilabiliaceae
Catalimonadaceae	family	1	51648.6	Bacteria		Bacteroidota	Cytophagia	Cytophagales	Catalimonadaceae
Sphingosinicellaceae	family	1	52361.2	Bacteria		Pseudomonadota	Alphaproteobacteria	Sphingomonadales	Sphingosinicellaceae
Plasmodiidae	family	10	7.69782e+06	Eukaryota		Apicomplexa	Aconoidasida	Haemosporida	Plasmodiidae
Symbiodiniaceae	family	7	746027	Eukaryota			Dinophyceae	Suessiales	Symbiodiniaceae
Micrococcaceae	family	7	3.77988e+07	Bacteria		Actinomycetota	Actinomycetes	Micrococcales	Micrococcaceae
Philodinidae	family	2	195506	Eukaryota	Metazoa	Rotifera	Eurotatoria	Philodinida	Philodinidae
Chitinibacteraceae	family	2	2.22226e+06	Bacteria		Pseudomonadota	Betaproteobacteria	Neisseriales	Chitinibacteraceae
Acidilobaceae	family	1	439867	Archaea		Thermoproteota	Thermoprotei	Acidilobales	Acidilobaceae
Candidatus Caldarchaeaceae	family	1	61001.1	Archaea		Nitrososphaerota		Candidatus Caldarchaeales	Candidatus Caldarchaeaceae
Balneicellaceae	family	3	286203	Bacteria		Bacteroidota	Bacteroidia	Bacteroidales	Balneicellaceae
Salicaceae	family	2	2.6149e+06	Eukaryota	Viridiplantae	Streptophyta	Magnoliopsida	Malpighiales	Salicaceae
Tsukamurellaceae	family	2	380930	Bacteria		Actinomycetota	Actinomycetes	Mycobacteriales	Tsukamurellaceae
Thraustochytriaceae	family	1	10973.3	Eukaryota			Bigyra	Thraustochytrida	Thraustochytriaceae
Acrospermaceae	family	2	29095.4	Eukaryota	Fungi	Ascomycota	Dothideomycetes	Acrospermales	Acrospermaceae
Alvinellidae	family	1	71192.5	Eukaryota	Metazoa	Annelida	Polychaeta	Terebellida	Alvinellidae
Butyricicoccaceae	family	105	2.17898e+07	Bacteria		Bacillota	Clostridia	Eubacteriales	Butyricicoccaceae
Nocardiopsaceae	family	1	73279.3	Bacteria		Actinomycetota	Actinomycetes	Streptosporangiales	Nocardiopsaceae
Polypteridae	family	1	1.27267e+06	Eukaryota	Metazoa	Chordata	Cladistia	Polypteriformes	Polypteridae
Chromobacteriaceae	family	1	10477.8	Bacteria		Pseudomonadota	Betaproteobacteria	Neisseriales	Chromobacteriaceae
Mastacembelidae	family	1	26588.9	Eukaryota	Metazoa	Chordata	Actinopteri	Synbranchiformes	Mastacembelidae
Ericaceae	family	2	109669	Eukaryota	Viridiplantae	Streptophyta	Magnoliopsida	Ericales	Ericaceae
Cannabaceae	family	1	1.3904e+06	Eukaryota	Viridiplantae	Streptophyta	Magnoliopsida	Rosales	Cannabaceae
Mortierellaceae	family	7	1.42313e+06	Eukaryota	Fungi	Mucoromycota	Mortierellomycetes	Mortierellales	Mortierellaceae
Chironomidae	family	1	22854.8	Eukaryota	Metazoa	Arthropoda	Insecta	Diptera	Chironomidae
Rosaceae	family	4	707619	Eukaryota	Viridiplantae	Streptophyta	Magnoliopsida	Rosales	Rosaceae
Rhodospirillaceae	family	7	1.55546e+06	Bacteria		Pseudomonadota	Alphaproteobacteria	Rhodospirillales	Rhodospirillaceae
Hemiaulaceae	family	1	57290.8	Eukaryota		Bacillariophyta	Mediophyceae	Hemiaulales	Hemiaulaceae
Candidatus Izemoplasmataceae	family	1	7921.48	Bacteria		Mycoplasmatota	Candidatus Izimaplasma	Candidatus Izemoplasmatales	Candidatus Izemoplasmataceae
Weeksellaceae	family	17	2.72839e+06	Bacteria		Bacteroidota	Flavobacteriia	Flavobacteriales	Weeksellaceae
Veillonellaceae	family	14	5.57378e+06	Bacteria		Bacillota	Negativicutes	Veillonellales	Veillonellaceae
Stappiaceae	family	4	522304	Bacteria		Pseudomonadota	Alphaproteobacteria	Hyphomicrobiales	Stappiaceae
Fulvivirgaceae	family	3	1.02368e+06	Bacteria		Bacteroidota	Cytophagia	Cytophagales	Fulvivirgaceae
Erysipelotrichaceae	family	549	4.68876e+07	Bacteria		Bacillota	Erysipelotrichia	Erysipelotrichales	Erysipelotrichaceae
Pseudomonadaceae	family	20	4.33908e+06	Bacteria		Pseudomonadota	Gammaproteobacteria	Pseudomonadales	Pseudomonadaceae
Dothidotthiaceae	family	1	259188	Eukaryota	Fungi	Ascomycota	Dothideomycetes	Pleosporales	Dothidotthiaceae
Lentisphaeraceae	family	1	945487	Bacteria		Lentisphaerota	Lentisphaeria	Lentisphaerales	Lentisphaeraceae
Ranunculaceae	family	1	54138	Eukaryota	Viridiplantae	Streptophyta	Magnoliopsida	Ranunculales	Ranunculaceae
Phycisphaeraceae	family	2	1.02587e+06	Bacteria		Planctomycetota	Phycisphaerae	Phycisphaerales	Phycisphaeraceae
Desulfitobacteriaceae	family	12	1.13279e+06	Bacteria		Bacillota	Clostridia	Eubacteriales	Desulfitobacteriaceae
Acutalibacteraceae	family	192	3.55895e+07	Bacteria		Bacillota	Clostridia	Eubacteriales	Acutalibacteraceae
Fagaceae	family	3	1.42523e+06	Eukaryota	Viridiplantae	Streptophyta	Magnoliopsida	Fagales	Fagaceae
Kineosporiaceae	family	2	158349	Bacteria		Actinomycetota	Actinomycetes	Kineosporiales	Kineosporiaceae
Streptococcaceae	family	24	3.5768e+06	Bacteria		Bacillota	Bacilli	Lactobacillales	Streptococcaceae
Hericiaceae	family	2	213170	Eukaryota	Fungi	Basidiomycota	Agaricomycetes	Russulales	Hericiaceae
Defluviitaleaceae	family	4	93850.5	Bacteria		Bacillota	Clostridia	Lachnospirales	Defluviitaleaceae
Mycobacteriaceae	family	18	2.85256e+06	Bacteria		Actinomycetota	Actinomycetes	Mycobacteriales	Mycobacteriaceae
Microviridae	family	1	32579.9	Viruses	Sangervirae	Phixviricota	Malgrandaviricetes	Petitvirales	Microviridae
Acanthopleuribacteraceae	family	2	77936.3	Bacteria		Acidobacteriota	Holophagae	Acanthopleuribacterales	Acanthopleuribacteraceae
Coprobacillaceae	family	21	1.18698e+06	Bacteria		Bacillota	Erysipelotrichia	Erysipelotrichales	Coprobacillaceae
Myxobolidae	family	1	157236	Eukaryota	Metazoa	Cnidaria	Myxozoa	Bivalvulida	Myxobolidae
Malvaceae	family	8	378045	Eukaryota	Viridiplantae	Streptophyta	Magnoliopsida	Malvales	Malvaceae
Methylophilaceae	family	1	1078.35	Bacteria		Pseudomonadota	Betaproteobacteria	Nitrosomonadales	Methylophilaceae
Vallitaleaceae	family	5	728690	Bacteria		Bacillota	Clostridia	Lachnospirales	Vallitaleaceae
Desulfosalsimonadaceae	family	3	514724	Bacteria		Thermodesulfobacteriota	Desulfobacteria	Desulfobacterales	Desulfosalsimonadaceae
Candidatus Sumerlaeaceae	family	1	145313	Bacteria		Candidatus Sumerlaeota	Candidatus Sumerlaeia	Candidatus Sumerlaeales	Candidatus Sumerlaeaceae
Mallomonadaceae	family	1	163570	Eukaryota			Synurophyceae	Synurales	Mallomonadaceae
Anguinidae	family	3	1.70072e+06	Eukaryota	Metazoa	Nematoda	Chromadorea	Rhabditida	Anguinidae
Leptolyngbyaceae	family	2	42749.9	Bacteria		Cyanobacteriota	Cyanophyceae	Leptolyngbyales	Leptolyngbyaceae
Solanaceae	family	5	503299	Eukaryota	Viridiplantae	Streptophyta	Magnoliopsida	Solanales	Solanaceae
Sirenicapillariaceae	family	1	65237.4	Bacteria		Cyanobacteriota	Cyanophyceae	Oscillatoriales	Sirenicapillariaceae
Lentimicrobiaceae	family	3	74043.1	Bacteria		Bacteroidota	Bacteroidia	Bacteroidales	Lentimicrobiaceae
Hirundinidae	family	1	64260.7	Eukaryota	Metazoa	Chordata	Aves	Passeriformes	Hirundinidae
Aquaspirillaceae	family	1	22920.1	Bacteria		Pseudomonadota	Betaproteobacteria	Neisseriales	Aquaspirillaceae
Desulfobaccaceae	family	2	1.7913e+06	Bacteria		Thermodesulfobacteriota	Desulfobaccia	Desulfobaccales	Desulfobaccaceae
Synergistaceae	family	2	231080	Bacteria		Synergistota	Synergistia	Synergistales	Synergistaceae
Tilletiaceae	family	1	1.44357e+06	Eukaryota	Fungi	Basidiomycota	Exobasidiomycetes	Tilletiales	Tilletiaceae
Dermophiidae	family	1	320866	Eukaryota	Metazoa	Chordata	Amphibia	Gymnophiona	Dermophiidae
Clostridiaceae	family	195	3.13146e+07	Bacteria		Bacillota	Clostridia	Eubacteriales	Clostridiaceae
Octodontidae	family	1	104290	Eukaryota	Metazoa	Chordata	Mammalia	Rodentia	Octodontidae
Salisaetaceae	family	1	19100	Bacteria		Rhodothermota	Rhodothermia	Rhodothermales	Salisaetaceae
Pocilloporidae	family	2	54248.6	Eukaryota	Metazoa	Cnidaria	Anthozoa	Scleractinia	Pocilloporidae
Nostocaceae	family	2	45167.3	Bacteria		Cyanobacteriota	Cyanophyceae	Nostocales	Nostocaceae
Blastocystidae	family	1	99826.6	Eukaryota			Bigyra	Opalinata	Blastocystidae
Neisseriaceae	family	4	276744	Bacteria		Pseudomonadota	Betaproteobacteria	Neisseriales	Neisseriaceae
Bianqueaceae	family	4	335290	Bacteria		Bacillota	Clostridia	Eubacteriales	Bianqueaceae
Neocallimastigaceae	family	4	186844	Eukaryota	Fungi	Chytridiomycota	Neocallimastigomycetes	Neocallimastigales	Neocallimastigaceae
Siboglinidae	family	1	17099.4	Eukaryota	Metazoa	Annelida	Polychaeta	Sabellida	Siboglinidae
Trombidiidae	family	1	17125.9	Eukaryota	Metazoa	Arthropoda	Arachnida	Trombidiformes	Trombidiidae
Erythrobacteraceae	family	3	1.36372e+06	Bacteria		Pseudomonadota	Alphaproteobacteria	Sphingomonadales	Erythrobacteraceae
Ostreobiaceae	family	2	109362	Eukaryota	Viridiplantae	Chlorophyta	Ulvophyceae	Bryopsidales	Ostreobiaceae
Bovidae	family	4	581858	Eukaryota	Metazoa	Chordata	Mammalia	Artiodactyla	Bovidae
Chaetocerotaceae	family	1	69722.2	Eukaryota		Bacillariophyta	Coscinodiscophyceae	Chaetocerotales	Chaetocerotaceae
Methylocystaceae	family	1	6568.3	Bacteria		Pseudomonadota	Alphaproteobacteria	Hyphomicrobiales	Methylocystaceae
Nectriaceae	family	11	1.06876e+06	Eukaryota	Fungi	Ascomycota	Sordariomycetes	Hypocreales	Nectriaceae
Desulfomonilaceae	family	1	108551	Bacteria		Thermodesulfobacteriota	Desulfomonilia	Desulfomonilales	Desulfomonilaceae
Microvenatoraceae	family	1	9753.71	Bacteria			Deltaproteobacteria	Bradymonadales	Microvenatoraceae
Steinernematidae	family	3	3.1949e+06	Eukaryota	Metazoa	Nematoda	Chromadorea	Rhabditida	Steinernematidae
Mimiviridae	family	3	211732	Viruses	Bamfordvirae	Nucleocytoviricota	Megaviricetes	Imitervirales	Mimiviridae
Erwiniaceae	family	8	1.37138e+06	Bacteria		Pseudomonadota	Gammaproteobacteria	Enterobacterales	Erwiniaceae
Isotomidae	family	1	238695	Eukaryota	Metazoa	Arthropoda	Collembola	Entomobryomorpha	Isotomidae
Morchellaceae	family	1	35913.2	Eukaryota	Fungi	Ascomycota	Pezizomycetes	Pezizales	Morchellaceae
Thermodesulfobacteriaceae	family	1	57341.8	Bacteria		Thermodesulfobacteriota	Thermodesulfobacteria	Thermodesulfobacteriales	Thermodesulfobacteriaceae
Sphingomonadaceae	family	12	943584	Bacteria		Pseudomonadota	Alphaproteobacteria	Sphingomonadales	Sphingomonadaceae
Asteraceae	family	8	2.33213e+06	Eukaryota	Viridiplantae	Streptophyta	Magnoliopsida	Asterales	Asteraceae
Orobanchaceae	family	1	55065.2	Eukaryota	Viridiplantae	Streptophyta	Magnoliopsida	Lamiales	Orobanchaceae
Treponemataceae	family	17	2.97112e+06	Bacteria		Spirochaetota	Spirochaetia	Spirochaetales	Treponemataceae
Geoemydidae	family	1	106560	Eukaryota	Metazoa	Chordata		Testudines	Geoemydidae
Spirosomataceae	family	15	3.04561e+06	Bacteria		Bacteroidota	Cytophagia	Cytophagales	Spirosomataceae
Acetobacteraceae	family	7	1.01271e+06	Bacteria		Pseudomonadota	Alphaproteobacteria	Rhodospirillales	Acetobacteraceae
Clupeidae	family	2	382024	Eukaryota	Metazoa	Chordata	Actinopteri	Clupeiformes	Clupeidae
Ascobolaceae	family	3	255270	Eukaryota	Fungi	Ascomycota	Pezizomycetes	Pezizales	Ascobolaceae
Kickxellaceae	family	3	182637	Eukaryota	Fungi	Zoopagomycota	Kickxellomycetes	Kickxellales	Kickxellaceae
Methanococcaceae	family	1	63659.4	Archaea		Euryarchaeota	Methanococci	Methanococcales	Methanococcaceae
Candidatus Thermochlorobacteriaceae	family	1	249290	Bacteria		Chlorobiota	Chlorobiia	Chlorobiales	Candidatus Thermochlorobacteriaceae
Nitrospiraceae	family	1	497701	Bacteria		Nitrospirota	Nitrospiria	Nitrospirales	Nitrospiraceae
Hippeaceae	family	2	66069.4	Bacteria		Campylobacterota	Desulfurellia	Desulfurellales	Hippeaceae
Syntrophaceae	family	1	53755.5	Bacteria		Thermodesulfobacteriota	Syntrophia	Syntrophales	Syntrophaceae
Astrephomenaceae	family	1	39169.8	Eukaryota	Viridiplantae	Chlorophyta	Chlorophyceae	Chlamydomonadales	Astrephomenaceae
Heliobacteriaceae	family	5	153286	Bacteria		Bacillota	Clostridia	Eubacteriales	Heliobacteriaceae
Iamiaceae	family	1	1.4245e+06	Bacteria		Actinomycetota	Acidimicrobiia	Acidimicrobiales	Iamiaceae
Lepisosteidae	family	1	116582	Eukaryota	Metazoa	Chordata	Actinopteri	Semionotiformes	Lepisosteidae
Desulfomicrobiaceae	family	1	4792.23	Bacteria		Thermodesulfobacteriota	Desulfovibrionia	Desulfovibrionales	Desulfomicrobiaceae
Arcobacteraceae	family	3	956572	Bacteria		Campylobacterota	Epsilonproteobacteria	Campylobacterales	Arcobacteraceae
Ceratocystidaceae	family	1	100162	Eukaryota	Fungi	Ascomycota	Sordariomycetes	Microascales	Ceratocystidaceae
Ploettnerulaceae	family	3	74245.8	Eukaryota	Fungi	Ascomycota	Leotiomycetes	Helotiales	Ploettnerulaceae
Chlamydomonadaceae	family	5	1.26708e+06	Eukaryota	Viridiplantae	Chlorophyta	Chlorophyceae	Chlamydomonadales	Chlamydomonadaceae
Plakobranchidae	family	2	59206.9	Eukaryota	Metazoa	Mollusca	Gastropoda		Plakobranchidae
Prochlorococcaceae	family	1	25499	Bacteria		Cyanobacteriota	Cyanophyceae	Synechococcales	Prochlorococcaceae
Akkermansiaceae	family	5	108146	Bacteria		Verrucomicrobiota	Verrucomicrobiia	Verrucomicrobiales	Akkermansiaceae
Periconiaceae	family	1	25647	Eukaryota	Fungi	Ascomycota	Dothideomycetes	Pleosporales	Periconiaceae
Selenomonadaceae	family	29	3.81168e+06	Bacteria		Bacillota	Negativicutes	Selenomonadales	Selenomonadaceae
Acidithiobacillaceae	family	1	145853	Bacteria		Pseudomonadota	Acidithiobacillia	Acidithiobacillales	Acidithiobacillaceae
Methylobacteriaceae	family	6	561536	Bacteria		Pseudomonadota	Alphaproteobacteria	Hyphomicrobiales	Methylobacteriaceae
Physalacriaceae	family	3	447909	Eukaryota	Fungi	Basidiomycota	Agaricomycetes	Agaricales	Physalacriaceae
Tepidanaerobacteraceae	family	1	186840	Bacteria		Bacillota	Clostridia	Thermosediminibacterales	Tepidanaerobacteraceae
Alteromonadaceae	family	8	3.09692e+06	Bacteria		Pseudomonadota	Gammaproteobacteria	Alteromonadales	Alteromonadaceae
Mucispirillaceae	family	134	1.73567e+07	Bacteria		Deferribacterota	Deferribacteres	Deferribacterales	Mucispirillaceae
Shewanellaceae	family	4	286930	Bacteria		Pseudomonadota	Gammaproteobacteria	Alteromonadales	Shewanellaceae
Corynesporascaceae	family	2	102371	Eukaryota	Fungi	Ascomycota	Dothideomycetes	Pleosporales	Corynesporascaceae
Marasmiaceae	family	1	14719.2	Eukaryota	Fungi	Basidiomycota	Agaricomycetes	Agaricales	Marasmiaceae
Natronincolaceae	family	4	2.06454e+06	Bacteria		Bacillota	Clostridia	Peptostreptococcales	Natronincolaceae
Thermohalobacteraceae	family	2	101489	Bacteria		Bacillota	Tissierellia	Tissierellales	Thermohalobacteraceae
Clavicipitaceae	family	2	248909	Eukaryota	Fungi	Ascomycota	Sordariomycetes	Hypocreales	Clavicipitaceae
Orbaceae	family	1	32432.4	Bacteria		Pseudomonadota	Gammaproteobacteria	Orbales	Orbaceae
Halomonadaceae	family	5	2.61808e+06	Bacteria		Pseudomonadota	Gammaproteobacteria	Oceanospirillales	Halomonadaceae
Caminicellaceae	family	1	32935	Bacteria		Bacillota	Clostridia	Peptostreptococcales	Caminicellaceae
Dethiosulfovibrionaceae	family	2	4.29088e+06	Bacteria		Synergistota	Synergistia	Synergistales	Dethiosulfovibrionaceae
Desulfuromonadaceae	family	3	373334	Bacteria		Thermodesulfobacteriota	Desulfuromonadia	Desulfuromonadales	Desulfuromonadaceae
Methanobacteriaceae	family	5	3.07207e+06	Archaea		Euryarchaeota	Methanobacteria	Methanobacteriales	Methanobacteriaceae
Gemmatimonadaceae	family	2	123094	Bacteria		Gemmatimonadota	Gemmatimonadia	Gemmatimonadales	Gemmatimonadaceae
Permutotetraviridae	family	1	189907	Viruses	Orthornavirae				Permutotetraviridae
Tubulinosematidae	family	1	81491.8	Eukaryota	Fungi	Microsporidia			Tubulinosematidae
Monoglobaceae	family	2	296906	Bacteria		Bacillota	Clostridia	Monoglobales	Monoglobaceae
Mollisiaceae	family	3	1.13673e+06	Eukaryota	Fungi	Ascomycota	Leotiomycetes	Helotiales	Mollisiaceae
Portunidae	family	1	200300	Eukaryota	Metazoa	Arthropoda	Malacostraca	Decapoda	Portunidae
Aphelenchoididae	family	1	33236.4	Eukaryota	Metazoa	Nematoda	Chromadorea	Rhabditida	Aphelenchoididae
Saprospiraceae	family	3	137439	Bacteria		Bacteroidota	Saprospiria	Saprospirales	Saprospiraceae
Fervidobacteriaceae	family	1	322596	Bacteria		Thermotogota	Thermotogae	Thermotogales	Fervidobacteriaceae
Pleioneaceae	family	1	25184.3	Bacteria		Pseudomonadota	Gammaproteobacteria	Oceanospirillales	Pleioneaceae
Barnesiellaceae	family	46	4.83462e+06	Bacteria		Bacteroidota	Bacteroidia	Bacteroidales	Barnesiellaceae
Oxalobacteraceae	family	32	1.37363e+07	Bacteria		Pseudomonadota	Betaproteobacteria	Burkholderiales	Oxalobacteraceae
Galeropsidaceae	family	1	21699.7	Eukaryota	Fungi	Basidiomycota	Agaricomycetes	Agaricales	Galeropsidaceae
Bartonellaceae	family	2	54148.6	Bacteria		Pseudomonadota	Alphaproteobacteria	Hyphomicrobiales	Bartonellaceae
Dermatophilaceae	family	3	76080.2	Bacteria		Actinomycetota	Actinomycetes	Micrococcales	Dermatophilaceae
Rhodocyclaceae	family	1	59412.5	Bacteria		Pseudomonadota	Betaproteobacteria	Rhodocyclales	Rhodocyclaceae
Pulicidae	family	1	13548.1	Eukaryota	Metazoa	Arthropoda	Insecta	Siphonaptera	Pulicidae
Candidatus Uabimicrobiaceae	family	1	48388	Bacteria		Planctomycetota	Candidatus Uabimicrobiia	Candidatus Uabimicrobiales	Candidatus Uabimicrobiaceae
Quillajaceae	family	1	118491	Eukaryota	Viridiplantae	Streptophyta	Magnoliopsida	Fabales	Quillajaceae
Protomycetaceae	family	1	40123.9	Eukaryota	Fungi	Ascomycota	Taphrinomycetes	Taphrinales	Protomycetaceae
Apogonidae	family	1	639136	Eukaryota	Metazoa	Chordata	Actinopteri	Kurtiformes	Apogonidae
Leadbetterellaceae	family	2	758996	Bacteria		Bacteroidota	Cytophagia	Cytophagales	Leadbetterellaceae
Onchocercidae	family	1	32500.8	Eukaryota	Metazoa	Nematoda	Chromadorea	Rhabditida	Onchocercidae
Breznakiellaceae	family	2	61300.9	Bacteria		Spirochaetota	Spirochaetia	Spirochaetales	Breznakiellaceae
Eubacteriales Family XIII. Incertae Sedis	family	27	2.4493e+06	Bacteria		Bacillota	Clostridia	Eubacteriales	Eubacteriales Family XIII. Incertae Sedis
Percolomonadidae	family	1	599361	Eukaryota		Heterolobosea			Percolomonadidae
Hymenobacteraceae	family	15	2.85474e+06	Bacteria		Bacteroidota	Cytophagia	Cytophagales	Hymenobacteraceae
Braconidae	family	4	575824	Eukaryota	Metazoa	Arthropoda	Insecta	Hymenoptera	Braconidae
Naemateliaceae	family	1	26375.6	Eukaryota	Fungi	Basidiomycota	Tremellomycetes	Tremellales	Naemateliaceae
Melampsoraceae	family	1	270515	Eukaryota	Fungi	Basidiomycota	Pucciniomycetes	Pucciniales	Melampsoraceae
Nototheniidae	family	1	36506.8	Eukaryota	Metazoa	Chordata	Actinopteri	Perciformes	Nototheniidae
Nitrobacteraceae	family	7	4.45392e+06	Bacteria		Pseudomonadota	Alphaproteobacteria	Hyphomicrobiales	Nitrobacteraceae
Gemmataceae	family	2	555004	Bacteria		Planctomycetota	Planctomycetia	Gemmatales	Gemmataceae
Retroviridae	family	1	1.65807e+06	Viruses	Pararnavirae	Artverviricota	Revtraviricetes	Ortervirales	Retroviridae
Melioribacteraceae	family	1	383078	Bacteria		Ignavibacteriota	Ignavibacteria	Ignavibacteriales	Melioribacteraceae
Lipomycetaceae	family	1	58838.5	Eukaryota	Fungi	Ascomycota	Saccharomycetes	Saccharomycetales	Lipomycetaceae
Tetraodontidae	family	3	339294	Eukaryota	Metazoa	Chordata	Actinopteri	Tetraodontiformes	Tetraodontidae
Malasseziaceae	family	1	73159	Eukaryota	Fungi	Basidiomycota	Malasseziomycetes	Malasseziales	Malasseziaceae
Pterulaceae	family	1	21409.7	Eukaryota	Fungi	Basidiomycota	Agaricomycetes	Agaricales	Pterulaceae
Cyphellophoraceae	family	1	16232.8	Eukaryota	Fungi	Ascomycota	Eurotiomycetes	Chaetothyriales	Cyphellophoraceae
Skeletonemataceae	family	3	763771	Eukaryota		Bacillariophyta	Coscinodiscophyceae	Thalassiosirales	Skeletonemataceae
Cellulomonadaceae	family	5	435558	Bacteria		Actinomycetota	Actinomycetes	Micrococcales	Cellulomonadaceae
Cavosteliaceae	family	1	929069	Eukaryota		Evosea	Variosea	Cavosteliida	Cavosteliaceae
Halictidae	family	1	29176.5	Eukaryota	Metazoa	Arthropoda	Insecta	Hymenoptera	Halictidae
Candidatus Zymogenaceae	family	1	46674.6	Bacteria			Deltaproteobacteria	Candidatus Zymogeniales	Candidatus Zymogenaceae
Halobacteroidaceae	family	1	25121.4	Bacteria		Bacillota	Clostridia	Halanaerobiales	Halobacteroidaceae
Tissierellaceae	family	2	87693.3	Bacteria		Bacillota	Tissierellia	Tissierellales	Tissierellaceae
Zosteraceae	family	2	322264	Eukaryota	Viridiplantae	Streptophyta	Magnoliopsida	Alismatales	Zosteraceae
Branchiostomatidae	family	5	324780	Eukaryota	Metazoa	Chordata	Leptocardii	Amphioxiformes	Branchiostomatidae
Circaeasteraceae	family	1	2215.02	Eukaryota	Viridiplantae	Streptophyta	Magnoliopsida	Ranunculales	Circaeasteraceae
Reduviidae	family	1	109057	Eukaryota	Metazoa	Arthropoda	Insecta	Hemiptera	Reduviidae
Chlorobiaceae	family	2	225624	Bacteria		Chlorobiota	Chlorobiia	Chlorobiales	Chlorobiaceae
Microbulbiferaceae	family	1	24392.6	Bacteria		Pseudomonadota	Gammaproteobacteria	Cellvibrionales	Microbulbiferaceae
Acetomicrobiaceae	family	1	85638.1	Bacteria		Synergistota	Synergistia	Synergistales	Acetomicrobiaceae
Flammeovirgaceae	family	2	99908.5	Bacteria		Bacteroidota	Cytophagia	Cytophagales	Flammeovirgaceae
Sarcocystidae	family	3	95523.9	Eukaryota		Apicomplexa	Conoidasida	Eucoccidiorida	Sarcocystidae
Pleurotaceae	family	3	412958	Eukaryota	Fungi	Basidiomycota	Agaricomycetes	Agaricales	Pleurotaceae
Oceanibaculaceae	family	1	460261	Bacteria		Pseudomonadota	Alphaproteobacteria	Rhodospirillales	Oceanibaculaceae
Natronospirillaceae	family	1	8020.97	Bacteria		Pseudomonadota	Gammaproteobacteria	Oceanospirillales	Natronospirillaceae
Dictyosteliaceae	family	4	103647	Eukaryota		Evosea	Eumycetozoa	Dictyosteliales	Dictyosteliaceae
Rubrobacteraceae	family	1	83167	Bacteria		Actinomycetota	Rubrobacteria	Rubrobacterales	Rubrobacteraceae
Sphaerophragmiaceae	family	1	191099	Eukaryota	Fungi	Basidiomycota	Pucciniomycetes	Pucciniales	Sphaerophragmiaceae
Apidae	family	1	81982.1	Eukaryota	Metazoa	Arthropoda	Insecta	Hymenoptera	Apidae
Prevotellaceae	family	387	2.93303e+07	Bacteria		Bacteroidota	Bacteroidia	Bacteroidales	Prevotellaceae
Geminocystaceae	family	1	1.4997e+06	Bacteria		Cyanobacteriota	Cyanophyceae	Chroococcales	Geminocystaceae
Parameciidae	family	2	309231	Eukaryota		Ciliophora	Oligohymenophorea	Peniculida	Parameciidae
Tarsiidae	family	1	19083.5	Eukaryota	Metazoa	Chordata	Mammalia	Primates	Tarsiidae
Staphylococcaceae	family	7	330747	Bacteria		Bacillota	Bacilli	Bacillales	Staphylococcaceae
Gigasporaceae	family	1	14744.4	Eukaryota	Fungi	Mucoromycota	Glomeromycetes	Diversisporales	Gigasporaceae
Canidae	family	1	154044	Eukaryota	Metazoa	Chordata	Mammalia	Carnivora	Canidae
Pseudanabaenaceae	family	1	70698.5	Bacteria		Cyanobacteriota	Cyanophyceae	Pseudanabaenales	Pseudanabaenaceae
Pectinidae	family	1	299838	Eukaryota	Metazoa	Mollusca	Bivalvia	Pectinida	Pectinidae
Chenopodiaceae	family	1	4478.79	Eukaryota	Viridiplantae	Streptophyta	Magnoliopsida	Caryophyllales	Chenopodiaceae
Herpetosiphonaceae	family	1	9318.23	Bacteria		Chloroflexota	Chloroflexia	Herpetosiphonales	Herpetosiphonaceae
Coxiellaceae	family	1	88676	Bacteria		Pseudomonadota	Gammaproteobacteria	Legionellales	Coxiellaceae
Brachionidae	family	1	48615.1	Eukaryota	Metazoa	Rotifera	Eurotatoria	Ploima	Brachionidae
Pythiaceae	family	3	639014	Eukaryota		Oomycota		Pythiales	Pythiaceae
Macrostomidae	family	1	67055.9	Eukaryota	Metazoa	Platyhelminthes	Rhabditophora	Macrostomida	Macrostomidae
Filifactoraceae	family	2	523672	Bacteria		Bacillota	Clostridia	Peptostreptococcales	Filifactoraceae
Calotrichaceae	family	2	189588	Bacteria		Cyanobacteriota	Cyanophyceae	Nostocales	Calotrichaceae
Catenulisporaceae	family	1	71143.5	Bacteria		Actinomycetota	Actinomycetes	Catenulisporales	Catenulisporaceae
Rhynochetidae	family	1	16346.8	Eukaryota	Metazoa	Chordata	Aves	Eurypygiformes	Rhynochetidae
Candidatus Sulfomarinibacteraceae	family	1	99868.6	Bacteria		Acidobacteriota	Thermoanaerobaculia	Thermoanaerobaculales	Candidatus Sulfomarinibacteraceae
Pyronemataceae	family	1	14959.4	Eukaryota	Fungi	Ascomycota	Pezizomycetes	Pezizales	Pyronemataceae
Pneumocystaceae	family	3	274386	Eukaryota	Fungi	Ascomycota	Pneumocystomycetes	Pneumocystales	Pneumocystaceae
Trichuridae	family	1	398064	Eukaryota	Metazoa	Nematoda	Enoplea	Trichinellida	Trichuridae
Tepidamorphaceae	family	2	159436	Bacteria		Pseudomonadota	Alphaproteobacteria	Hyphomicrobiales	Tepidamorphaceae
Bacillaceae	family	59	9.31432e+06	Bacteria		Bacillota	Bacilli	Bacillales	Bacillaceae
Grifolaceae	family	1	280921	Eukaryota	Fungi	Basidiomycota	Agaricomycetes	Polyporales	Grifolaceae
Arteriviridae	family	1	62837.3	Viruses	Orthornavirae	Pisuviricota	Pisoniviricetes	Nidovirales	Arteriviridae
Elsinoaceae	family	1	5538.86	Eukaryota	Fungi	Ascomycota	Dothideomycetes	Myriangiales	Elsinoaceae
Carnobacteriaceae	family	7	2.78151e+06	Bacteria		Bacillota	Bacilli	Lactobacillales	Carnobacteriaceae
Suessiaceae	family	1	261103	Eukaryota			Dinophyceae	Suessiales	Suessiaceae
Rhabditidae	family	8	1.72402e+06	Eukaryota	Metazoa	Nematoda	Chromadorea	Rhabditida	Rhabditidae
Euzebyaceae	family	1	560323	Bacteria		Actinomycetota	Nitriliruptoria	Euzebyales	Euzebyaceae
Synechococcaceae	family	1	660132	Bacteria		Cyanobacteriota	Cyanophyceae	Synechococcales	Synechococcaceae
Denticipitidae	family	1	10686.2	Eukaryota	Metazoa	Chordata	Actinopteri	Clupeiformes	Denticipitidae
Mycoplasmoidaceae	family	1	8495.2	Bacteria		Mycoplasmatota		Mycoplasmoidales	Mycoplasmoidaceae
Podosporaceae	family	1	76477.1	Eukaryota	Fungi	Ascomycota	Sordariomycetes	Sordariales	Podosporaceae
Centropomidae	family	2	69234.1	Eukaryota	Metazoa	Chordata	Actinopteri		Centropomidae
Leptotrichiaceae	family	6	854865	Bacteria		Fusobacteriota	Fusobacteriia	Fusobacteriales	Leptotrichiaceae
Ophiocordycipitaceae	family	4	835845	Eukaryota	Fungi	Ascomycota	Sordariomycetes	Hypocreales	Ophiocordycipitaceae
Chloropicaceae	family	1	72203.3	Eukaryota	Viridiplantae	Chlorophyta	Chloropicophyceae	Chloropicales	Chloropicaceae
Arthrodermataceae	family	1	89321.2	Eukaryota	Fungi	Ascomycota	Eurotiomycetes	Onygenales	Arthrodermataceae
Pelobatidae	family	1	1.06343e+06	Eukaryota	Metazoa	Chordata	Amphibia	Anura	Pelobatidae
Desulfobulbaceae	family	5	721098	Bacteria		Thermodesulfobacteriota	Desulfobulbia	Desulfobulbales	Desulfobulbaceae
Candidatus Promineifilaceae	family	1	20171.3	Bacteria		Chloroflexota	Ardenticatenia	Candidatus Promineifilales	Candidatus Promineifilaceae
Hypocreaceae	family	2	273914	Eukaryota	Fungi	Ascomycota	Sordariomycetes	Hypocreales	Hypocreaceae
Yersiniaceae	family	5	197239	Bacteria		Pseudomonadota	Gammaproteobacteria	Enterobacterales	Yersiniaceae
Pseudocohnilembidae	family	2	566869	Eukaryota		Ciliophora	Oligohymenophorea	Philasterida	Pseudocohnilembidae
Formicidae	family	3	1.12635e+06	Eukaryota	Metazoa	Arthropoda	Insecta	Hymenoptera	Formicidae
Oscillospiraceae	family	1531	3.65016e+08	Bacteria		Bacillota	Clostridia	Eubacteriales	Oscillospiraceae
Camelidae	family	2	168875	Eukaryota	Metazoa	Chordata	Mammalia	Artiodactyla	Camelidae
Pasteurellaceae	family	6	1.167e+06	Bacteria		Pseudomonadota	Gammaproteobacteria	Pasteurellales	Pasteurellaceae
Nosematidae	family	1	415873	Eukaryota	Fungi	Microsporidia			Nosematidae
Anaeramoebidae	family	2	59308	Eukaryota					Anaeramoebidae
Corvidae	family	1	39456.6	Eukaryota	Metazoa	Chordata	Aves	Passeriformes	Corvidae
Hydrogenimonadaceae	family	1	37562.8	Bacteria		Campylobacterota	Epsilonproteobacteria	Campylobacterales	Hydrogenimonadaceae
Mucoraceae	family	5	200177	Eukaryota	Fungi	Mucoromycota	Mucoromycetes	Mucorales	Mucoraceae
Molossidae	family	2	31694.4	Eukaryota	Metazoa	Chordata	Mammalia	Chiroptera	Molossidae
Anabantidae	family	1	39543	Eukaryota	Metazoa	Chordata	Actinopteri	Anabantiformes	Anabantidae
Araneidae	family	1	132752	Eukaryota	Metazoa	Arthropoda	Arachnida	Araneae	Araneidae
Caldicellulosiruptoraceae	family	1	92577.2	Bacteria		Bacillota		Caldicellulosiruptorales	Caldicellulosiruptoraceae
Crassulaceae	family	1	37227.3	Eukaryota	Viridiplantae	Streptophyta	Magnoliopsida	Saxifragales	Crassulaceae
Rutaceae	family	1	73677.7	Eukaryota	Viridiplantae	Streptophyta	Magnoliopsida	Sapindales	Rutaceae
Thermotaleaceae	family	6	398354	Bacteria		Bacillota	Clostridia	Peptostreptococcales	Thermotaleaceae
Thalassospiraceae	family	1	243856	Bacteria		Pseudomonadota	Alphaproteobacteria	Rhodospirillales	Thalassospiraceae
Dactyloidae	family	1	168470	Eukaryota	Metazoa	Chordata	Lepidosauria	Squamata	Dactyloidae
Sporomusaceae	family	6	687470	Bacteria		Bacillota	Negativicutes	Selenomonadales	Sporomusaceae
Ophirinidae	family	1	2.7124e+06	Eukaryota				Jakobida	Ophirinidae
Marinobacteraceae	family	2	111335	Bacteria		Pseudomonadota	Gammaproteobacteria	Pseudomonadales	Marinobacteraceae
Helotiaceae	family	1	152772	Eukaryota	Fungi	Ascomycota	Leotiomycetes	Helotiales	Helotiaceae
Sneathiellaceae	family	1	4822.63	Bacteria		Pseudomonadota	Alphaproteobacteria	Sneathiellales	Sneathiellaceae
Solibacteraceae	family	1	168887	Bacteria		Acidobacteriota	Terriglobia	Bryobacterales	Solibacteraceae
Hymenogastraceae	family	1	15853.2	Eukaryota	Fungi	Basidiomycota	Agaricomycetes	Agaricales	Hymenogastraceae
Metamycoplasmataceae	family	2	55282.4	Bacteria		Mycoplasmatota		Mycoplasmoidales	Metamycoplasmataceae
Fabaceae	family	8	5.13896e+06	Eukaryota	Viridiplantae	Streptophyta	Magnoliopsida	Fabales	Fabaceae
Hymenolepididae	family	1	125689	Eukaryota	Metazoa	Platyhelminthes	Cestoda	Cyclophyllidea	Hymenolepididae
Pleosporaceae	family	3	852843	Eukaryota	Fungi	Ascomycota	Dothideomycetes	Pleosporales	Pleosporaceae
Lyophyllaceae	family	1	106990	Eukaryota	Fungi	Basidiomycota	Agaricomycetes	Agaricales	Lyophyllaceae
Suillaceae	family	1	80491.9	Eukaryota	Fungi	Basidiomycota	Agaricomycetes	Boletales	Suillaceae
Vitaceae	family	1	9290.71	Eukaryota	Viridiplantae	Streptophyta	Magnoliopsida	Vitales	Vitaceae
Pelagicoccaceae	family	2	109697	Bacteria		Verrucomicrobiota	Opitutia	Puniceicoccales	Pelagicoccaceae
Coliidae	family	1	42620.4	Eukaryota	Metazoa	Chordata	Aves	Coliiformes	Coliidae
Papaveraceae	family	2	71257.4	Eukaryota	Viridiplantae	Streptophyta	Magnoliopsida	Ranunculales	Papaveraceae
Gesneriaceae	family	1	30461.1	Eukaryota	Viridiplantae	Streptophyta	Magnoliopsida	Lamiales	Gesneriaceae
Microcoleaceae	family	2	230347	Bacteria		Cyanobacteriota	Cyanophyceae	Oscillatoriales	Microcoleaceae
Corethraceae	family	1	661682	Eukaryota		Bacillariophyta	Coscinodiscophyceae	Corethrales	Corethraceae
Lythraceae	family	1	997632	Eukaryota	Viridiplantae	Streptophyta	Magnoliopsida	Myrtales	Lythraceae
Porphyromonadaceae	family	31	5.0769e+06	Bacteria		Bacteroidota	Bacteroidia	Bacteroidales	Porphyromonadaceae
Verrucariaceae	family	1	1.07545e+06	Eukaryota	Fungi	Ascomycota	Eurotiomycetes	Verrucariales	Verrucariaceae
Caryophylliidae	family	3	159157	Eukaryota	Metazoa	Cnidaria	Anthozoa	Scleractinia	Caryophylliidae
Odoribacteraceae	family	19	1.09694e+06	Bacteria		Bacteroidota	Bacteroidia	Bacteroidales	Odoribacteraceae
Pirellulaceae	family	9	3.51096e+06	Bacteria		Planctomycetota	Planctomycetia	Pirellulales	Pirellulaceae
Sclerotiniaceae	family	1	2360.09	Eukaryota	Fungi	Ascomycota	Leotiomycetes	Helotiales	Sclerotiniaceae
Botryobasidiaceae	family	2	73242.8	Eukaryota	Fungi	Basidiomycota	Agaricomycetes	Cantharellales	Botryobasidiaceae
Pucciniaceae	family	1	666023	Eukaryota	Fungi	Basidiomycota	Pucciniomycetes	Pucciniales	Pucciniaceae
Burkholderiaceae	family	17	6.04283e+06	Bacteria		Pseudomonadota	Betaproteobacteria	Burkholderiales	Burkholderiaceae
Emydidae	family	1	107317	Eukaryota	Metazoa	Chordata		Testudines	Emydidae
Peptostreptococcaceae	family	14	1.7995e+06	Bacteria		Bacillota	Clostridia	Peptostreptococcales	Peptostreptococcaceae
Wenzhouxiangellaceae	family	2	31889.1	Bacteria		Pseudomonadota	Gammaproteobacteria	Chromatiales	Wenzhouxiangellaceae
Myxococcaceae	family	4	94385.1	Bacteria		Myxococcota	Myxococcia	Myxococcales	Myxococcaceae
Cryptococcaceae	family	5	795425	Eukaryota	Fungi	Basidiomycota	Tremellomycetes	Tremellales	Cryptococcaceae
Deinococcaceae	family	3	441318	Bacteria		Deinococcota	Deinococci	Deinococcales	Deinococcaceae
Mrakiaceae	family	1	73849.7	Eukaryota	Fungi	Basidiomycota	Tremellomycetes	Cystofilobasidiales	Mrakiaceae
Peronosporaceae	family	7	417828	Eukaryota		Oomycota		Peronosporales	Peronosporaceae
Segniliparaceae	family	1	12490.6	Bacteria		Actinomycetota	Actinomycetes	Mycobacteriales	Segniliparaceae
Delphacidae	family	1	95524.5	Eukaryota	Metazoa	Arthropoda	Insecta	Hemiptera	Delphacidae
Entamoebidae	family	1	15085.4	Eukaryota		Evosea		Mastigamoebida	Entamoebidae
Miridae	family	3	277688	Eukaryota	Metazoa	Arthropoda	Insecta	Hemiptera	Miridae
Acidimicrobiaceae	family	1	96601.9	Bacteria		Actinomycetota	Acidimicrobiia	Acidimicrobiales	Acidimicrobiaceae
Corynebacteriaceae	family	11	5.78681e+06	Bacteria		Actinomycetota	Actinomycetes	Mycobacteriales	Corynebacteriaceae
Oceanococcaceae	family	1	1.57279e+06	Bacteria		Pseudomonadota	Gammaproteobacteria	Chromatiales	Oceanococcaceae
Psittacicellaceae	family	1	729152	Bacteria		Pseudomonadota	Gammaproteobacteria	Pasteurellales	Psittacicellaceae
Ectothiorhodospiraceae	family	3	294115	Bacteria		Pseudomonadota	Gammaproteobacteria	Chromatiales	Ectothiorhodospiraceae
Dacrymycetaceae	family	1	36234.9	Eukaryota	Fungi	Basidiomycota	Dacrymycetes	Dacrymycetales	Dacrymycetaceae
Flexistipitaceae	family	1	51255.3	Bacteria		Deferribacterota	Deferribacteres	Deferribacterales	Flexistipitaceae
Hepatosporidae	family	1	53447.1	Eukaryota	Fungi	Microsporidia			Hepatosporidae
Ceratobasidiaceae	family	3	301783	Eukaryota	Fungi	Basidiomycota	Agaricomycetes	Cantharellales	Ceratobasidiaceae
Anaerohalosphaeraceae	family	1	209702	Bacteria		Planctomycetota	Phycisphaerae	Sedimentisphaerales	Anaerohalosphaeraceae
Salpingoecidae	family	1	100500	Eukaryota			Choanoflagellata	Craspedida	Salpingoecidae
Kiloniellaceae	family	1	2290.52	Bacteria		Pseudomonadota	Alphaproteobacteria	Rhodospirillales	Kiloniellaceae
Attheyaceae	family	1	58768.1	Eukaryota		Bacillariophyta	Coscinodiscophyceae	Chaetocerotales	Attheyaceae
Rikenellaceae	family	106	1.08722e+07	Bacteria		Bacteroidota	Bacteroidia	Bacteroidales	Rikenellaceae
Metastrongylidae	family	1	28633.9	Eukaryota	Metazoa	Nematoda	Chromadorea	Rhabditida	Metastrongylidae
Neolectaceae	family	1	14872.6	Eukaryota	Fungi	Ascomycota	Neolectomycetes	Neolectales	Neolectaceae
Cracidae	family	1	39505.1	Eukaryota	Metazoa	Chordata	Aves	Galliformes	Cracidae
Parvularculaceae	family	2	515823	Bacteria		Pseudomonadota	Alphaproteobacteria	Parvularculales	Parvularculaceae
Nothobranchiidae	family	1	21931.7	Eukaryota	Metazoa	Chordata	Actinopteri	Cyprinodontiformes	Nothobranchiidae
Anaerotignaceae	family	29	2.19428e+06	Bacteria		Bacillota	Clostridia	Lachnospirales	Anaerotignaceae
Candidatus Scalinduaceae	family	3	339865	Bacteria		Planctomycetota	Candidatus Brocadiia	Candidatus Brocadiales	Candidatus Scalinduaceae
Zoogloeaceae	family	2	41101.1	Bacteria		Pseudomonadota	Betaproteobacteria	Rhodocyclales	Zoogloeaceae
Strophariaceae	family	2	56766.5	Eukaryota	Fungi	Basidiomycota	Agaricomycetes	Agaricales	Strophariaceae
Octopodidae	family	1	47480.7	Eukaryota	Metazoa	Mollusca	Cephalopoda	Octopoda	Octopodidae
Eimeriidae	family	1	127352	Eukaryota		Apicomplexa	Conoidasida	Eucoccidiorida	Eimeriidae
Sphingobacteriaceae	family	59	9.62573e+06	Bacteria		Bacteroidota	Sphingobacteriia	Sphingobacteriales	Sphingobacteriaceae
Sporidiobolaceae	family	5	591421	Eukaryota	Fungi	Basidiomycota	Microbotryomycetes	Sporidiobolales	Sporidiobolaceae
Promicromonosporaceae	family	2	181927	Bacteria		Actinomycetota	Actinomycetes	Micrococcales	Promicromonosporaceae
Smithellaceae	family	1	57231.9	Bacteria		Thermodesulfobacteriota	Syntrophia	Syntrophales	Smithellaceae
Tetrahymenidae	family	4	1.62899e+06	Eukaryota		Ciliophora	Oligohymenophorea	Hymenostomatida	Tetrahymenidae
Aerococcaceae	family	11	1.59109e+06	Bacteria		Bacillota	Bacilli	Lactobacillales	Aerococcaceae
Pieridae	family	3	137140	Eukaryota	Metazoa	Arthropoda	Insecta	Lepidoptera	Pieridae
Rhinotermitidae	family	1	80803.1	Eukaryota	Metazoa	Arthropoda	Insecta	Blattodea	Rhinotermitidae
Halieaceae	family	2	35491.5	Bacteria		Pseudomonadota	Gammaproteobacteria	Cellvibrionales	Halieaceae
Dunaliellaceae	family	1	34463.9	Eukaryota	Viridiplantae	Chlorophyta	Chlorophyceae	Chlamydomonadales	Dunaliellaceae
Peptoclostridiaceae	family	6	1.65728e+06	Bacteria		Bacillota	Clostridia	Peptostreptococcales	Peptoclostridiaceae
Psychromonadaceae	family	2	50959.7	Bacteria		Pseudomonadota	Gammaproteobacteria	Alteromonadales	Psychromonadaceae
Lewinellaceae	family	1	552747	Bacteria		Bacteroidota	Saprospiria	Saprospirales	Lewinellaceae
Xanthobacteraceae	family	1	56872.3	Bacteria		Pseudomonadota	Alphaproteobacteria	Hyphomicrobiales	Xanthobacteraceae
Acanthamoebidae	family	1	20656.5	Eukaryota		Discosea		Longamoebia	Acanthamoebidae
Chromatiaceae	family	4	1.73208e+06	Bacteria		Pseudomonadota	Gammaproteobacteria	Chromatiales	Chromatiaceae
Pedaliaceae	family	1	21674.6	Eukaryota	Viridiplantae	Streptophyta	Magnoliopsida	Lamiales	Pedaliaceae
Fabreidae	family	1	593586	Eukaryota		Ciliophora	Heterotrichea	Heterotrichida	Fabreidae
Oxyuridae	family	2	287506	Eukaryota	Metazoa	Nematoda	Chromadorea	Rhabditida	Oxyuridae
Psathyrellaceae	family	4	167918	Eukaryota	Fungi	Basidiomycota	Agaricomycetes	Agaricales	Psathyrellaceae
Fusobacteriaceae	family	10	1.29411e+06	Bacteria		Fusobacteriota	Fusobacteriia	Fusobacteriales	Fusobacteriaceae
Nephropidae	family	1	10467	Eukaryota	Metazoa	Arthropoda	Malacostraca	Decapoda	Nephropidae
Sarcoptidae	family	1	25019.6	Eukaryota	Metazoa	Arthropoda	Arachnida	Sarcoptiformes	Sarcoptidae
Muribaculaceae	family	3528	5.86942e+08	Bacteria		Bacteroidota	Bacteroidia	Bacteroidales	Muribaculaceae
Passerellidae	family	1	4733.45	Eukaryota	Metazoa	Chordata	Aves	Passeriformes	Passerellidae
Nitrospinaceae	family	1	21923.1	Bacteria		Nitrospinota	Nitrospinia	Nitrospinales	Nitrospinaceae
Poaceae	family	10	477506	Eukaryota	Viridiplantae	Streptophyta	Magnoliopsida	Poales	Poaceae
Nitrosomonadaceae	family	1	25619.9	Bacteria		Pseudomonadota	Betaproteobacteria	Nitrosomonadales	Nitrosomonadaceae
Ambassidae	family	1	60184.3	Eukaryota	Metazoa	Chordata	Actinopteri		Ambassidae
Chaetomiaceae	family	1	38720	Eukaryota	Fungi	Ascomycota	Sordariomycetes	Sordariales	Chaetomiaceae
Prasinodermaceae	family	1	17540.6	Eukaryota	Viridiplantae	Prasinodermophyta	Prasinodermophyceae	Prasinodermales	Prasinodermaceae
Plexauridae	family	1	278331	Eukaryota	Metazoa	Cnidaria	Anthozoa	Malacalcyonacea	Plexauridae
Terasakiellaceae	family	1	15808.3	Bacteria		Pseudomonadota	Alphaproteobacteria	Rhodospirillales	Terasakiellaceae
Sciaridae	family	2	27134.7	Eukaryota	Metazoa	Arthropoda	Insecta	Diptera	Sciaridae
Sphaerobacteraceae	family	1	33858.8	Bacteria		Thermomicrobiota	Thermomicrobia	Sphaerobacterales	Sphaerobacteraceae
Pseudomassariaceae	family	1	6071.73	Eukaryota	Fungi	Ascomycota	Sordariomycetes	Xylariales	Pseudomassariaceae
Feifaniaceae	family	2	3.58339e+06	Bacteria		Bacillota	Clostridia	Eubacteriales	Feifaniaceae
Microbacteriaceae	family	15	2.65672e+06	Bacteria		Actinomycetota	Actinomycetes	Micrococcales	Microbacteriaceae
Pleomorphomonadaceae	family	1	65623	Bacteria		Pseudomonadota	Alphaproteobacteria	Hyphomicrobiales	Pleomorphomonadaceae
Morganellaceae	family	4	327479	Bacteria		Pseudomonadota	Gammaproteobacteria	Enterobacterales	Morganellaceae
Pyramimonadaceae	family	3	289619	Eukaryota	Viridiplantae	Chlorophyta	Pyramimonadophyceae	Pyramimonadales	Pyramimonadaceae
Geometridae	family	1	334169	Eukaryota	Metazoa	Arthropoda	Insecta	Lepidoptera	Geometridae
Ustilaginaceae	family	6	1.0746e+06	Eukaryota	Fungi	Basidiomycota	Ustilaginomycetes	Ustilaginales	Ustilaginaceae
Filobasidiaceae	family	1	25952.6	Eukaryota	Fungi	Basidiomycota	Tremellomycetes	Filobasidiales	Filobasidiaceae
Thripidae	family	2	339892	Eukaryota	Metazoa	Arthropoda	Insecta	Thysanoptera	Thripidae
Saccharomycodaceae	family	2	467345	Eukaryota	Fungi	Ascomycota	Saccharomycetes	Saccharomycetales	Saccharomycodaceae
Eubacteriaceae	family	426	7.18953e+07	Bacteria		Bacillota	Clostridia	Eubacteriales	Eubacteriaceae
Methanomassiliicoccaceae	family	1	12197.7	Archaea		Candidatus Thermoplasmatota	Thermoplasmata	Methanomassiliicoccales	Methanomassiliicoccaceae
Ampullariidae	family	3	795224	Eukaryota	Metazoa	Mollusca	Gastropoda	Architaenioglossa	Ampullariidae
Spirochaetaceae	family	14	1.67236e+06	Bacteria		Spirochaetota	Spirochaetia	Spirochaetales	Spirochaetaceae
Comamonadaceae	family	10	1.39813e+06	Bacteria		Pseudomonadota	Betaproteobacteria	Burkholderiales	Comamonadaceae
Bifidobacteriaceae	family	378	2.24954e+07	Bacteria		Actinomycetota	Actinomycetes	Bifidobacteriales	Bifidobacteriaceae
Natronoarchaeaceae	family	1	204032	Archaea		Euryarchaeota	Halobacteria	Halobacteriales	Natronoarchaeaceae
Panagrolaimidae	family	1	331693	Eukaryota	Metazoa	Nematoda	Chromadorea	Rhabditida	Panagrolaimidae
Cunninghamellaceae	family	2	19931.4	Eukaryota	Fungi	Mucoromycota	Mucoromycetes	Mucorales	Cunninghamellaceae
Colwelliaceae	family	3	478893	Bacteria		Pseudomonadota	Gammaproteobacteria	Alteromonadales	Colwelliaceae
Trematosphaeriaceae	family	1	111456	Eukaryota	Fungi	Ascomycota	Dothideomycetes	Pleosporales	Trematosphaeriaceae
Sulfurimonadaceae	family	1	62258.3	Bacteria		Campylobacterota	Epsilonproteobacteria	Campylobacterales	Sulfurimonadaceae
Lactobacillaceae	family	366	2.02534e+07	Bacteria		Bacillota	Bacilli	Lactobacillales	Lactobacillaceae
Dysgonomonadaceae	family	28	5.55318e+06	Bacteria		Bacteroidota	Bacteroidia	Bacteroidales	Dysgonomonadaceae
Geminicoccaceae	family	1	16145.7	Bacteria		Pseudomonadota	Alphaproteobacteria	Geminicoccales	Geminicoccaceae
Chelatococcaceae	family	2	243659	Bacteria		Pseudomonadota	Alphaproteobacteria	Hyphomicrobiales	Chelatococcaceae
Paracoccaceae	family	17	1.66094e+06	Bacteria		Pseudomonadota	Alphaproteobacteria	Rhodobacterales	Paracoccaceae
Pteridaceae	family	2	102898	Eukaryota	Viridiplantae	Streptophyta	Polypodiopsida	Polypodiales	Pteridaceae
Hexamitidae	family	2	35629.2	Eukaryota		Fornicata		Diplomonadida	Hexamitidae
Dioscoreaceae	family	2	103386	Eukaryota	Viridiplantae	Streptophyta	Magnoliopsida	Dioscoreales	Dioscoreaceae
Piscirickettsiaceae	family	3	8.56442e+06	Bacteria		Pseudomonadota	Gammaproteobacteria	Thiotrichales	Piscirickettsiaceae
Glycomycetaceae	family	4	1.07492e+06	Bacteria		Actinomycetota	Actinomycetes	Glycomycetales	Glycomycetaceae
Orthoherpesviridae	family	2	296972	Viruses	Heunggongvirae	Peploviricota	Herviviricetes	Herpesvirales	Orthoherpesviridae
Desulfatirhabdiaceae	family	1	103823	Bacteria		Thermodesulfobacteriota	Desulfobacteria	Desulfobacterales	Desulfatirhabdiaceae
Tenuifilaceae	family	1	68650.6	Bacteria		Bacteroidota	Bacteroidia	Bacteroidales	Tenuifilaceae
Lophiotremataceae	family	1	108307	Eukaryota	Fungi	Ascomycota	Dothideomycetes	Pleosporales	Lophiotremataceae
Pleomassariaceae	family	1	1.96559e+06	Eukaryota	Fungi	Ascomycota	Dothideomycetes	Pleosporales	Pleomassariaceae
Prolixibacteraceae	family	23	4.21524e+06	Bacteria		Bacteroidota	Bacteroidia	Marinilabiliales	Prolixibacteraceae
Pediculidae	family	3	139112	Eukaryota	Metazoa	Arthropoda	Insecta	Phthiraptera	Pediculidae
Suidae	family	4	2.29571e+07	Eukaryota	Metazoa	Chordata	Mammalia	Artiodactyla	Suidae
Elateridae	family	1	31278	Eukaryota	Metazoa	Arthropoda	Insecta	Coleoptera	Elateridae
Scolopacidae	family	1	80713.2	Eukaryota	Metazoa	Chordata	Aves	Charadriiformes	Scolopacidae
Catenariaceae	family	1	185191	Eukaryota	Fungi	Blastocladiomycota	Blastocladiomycetes	Blastocladiales	Catenariaceae
Methanosarcinaceae	family	2	98608.1	Archaea		Euryarchaeota	Methanomicrobia	Methanosarcinales	Methanosarcinaceae
Eggerthellaceae	family	64	1.10538e+07	Bacteria		Actinomycetota	Coriobacteriia	Eggerthellales	Eggerthellaceae
Coriobacteriaceae	family	12	1.59483e+06	Bacteria		Actinomycetota	Coriobacteriia	Coriobacteriales	Coriobacteriaceae
Budviciaceae	family	3	1.62177e+06	Bacteria		Pseudomonadota	Gammaproteobacteria	Enterobacterales	Budviciaceae
Ferroplasmaceae	family	1	28104.1	Archaea		Candidatus Thermoplasmatota	Thermoplasmata	Thermoplasmatales	Ferroplasmaceae
Nepenthaceae	family	1	74345.6	Eukaryota	Viridiplantae	Streptophyta	Magnoliopsida	Caryophyllales	Nepenthaceae
Thermoactinomycetaceae	family	10	501746	Bacteria		Bacillota	Bacilli	Bacillales	Thermoactinomycetaceae
Salmonidae	family	3	184769	Eukaryota	Metazoa	Chordata	Actinopteri	Salmoniformes	Salmonidae
Aminobacteriaceae	family	2	277443	Bacteria		Synergistota	Synergistia	Synergistales	Aminobacteriaceae
Streptosporangiaceae	family	11	1.92127e+06	Bacteria		Actinomycetota	Actinomycetes	Streptosporangiales	Streptosporangiaceae
Teratosphaeriaceae	family	7	529509	Eukaryota	Fungi	Ascomycota	Dothideomycetes	Mycosphaerellales	Teratosphaeriaceae
Trionychidae	family	1	112353	Eukaryota	Metazoa	Chordata		Testudines	Trionychidae
Arecaceae	family	1	18433.7	Eukaryota	Viridiplantae	Streptophyta	Magnoliopsida	Arecales	Arecaceae
Varanidae	family	1	41520.1	Eukaryota	Metazoa	Chordata	Lepidosauria	Squamata	Varanidae
Ascosphaeraceae	family	1	203243	Eukaryota	Fungi	Ascomycota	Eurotiomycetes	Onygenales	Ascosphaeraceae
Anaerolineaceae	family	3	218026	Bacteria		Chloroflexota	Anaerolineae	Anaerolineales	Anaerolineaceae
Roseobacteraceae	family	14	3.23679e+06	Bacteria		Pseudomonadota	Alphaproteobacteria	Rhodobacterales	Roseobacteraceae
Oxytrichidae	family	1	26298.4	Eukaryota		Ciliophora	Spirotrichea	Sporadotrichida	Oxytrichidae
Lentibulariaceae	family	1	1.42107e+06	Eukaryota	Viridiplantae	Streptophyta	Magnoliopsida	Lamiales	Lentibulariaceae
Peptoniphilaceae	family	16	5.58297e+06	Bacteria		Bacillota	Tissierellia	Tissierellales	Peptoniphilaceae
Dictyobacteraceae	family	1	203229	Bacteria		Chloroflexota	Ktedonobacteria	Ktedonobacterales	Dictyobacteraceae
Rickettsiaceae	family	1	63923.8	Bacteria		Pseudomonadota	Alphaproteobacteria	Rickettsiales	Rickettsiaceae
Congridae	family	1	285172	Eukaryota	Metazoa	Chordata	Actinopteri	Anguilliformes	Congridae
Trimorphomycetaceae	family	1	284232	Eukaryota	Fungi	Basidiomycota	Tremellomycetes	Tremellales	Trimorphomycetaceae
Agaricaceae	family	1	516118	Eukaryota	Fungi	Basidiomycota	Agaricomycetes	Agaricales	Agaricaceae
Amoebophilaceae	family	3	536692	Bacteria		Bacteroidota	Cytophagia	Cytophagales	Amoebophilaceae
Thermosediminibacteraceae	family	2	672210	Bacteria		Bacillota	Clostridia	Thermosediminibacterales	Thermosediminibacteraceae
Dugesiidae	family	2	87588.5	Eukaryota	Metazoa	Platyhelminthes	Rhabditophora	Tricladida	Dugesiidae
Clariidae	family	2	1.04725e+06	Eukaryota	Metazoa	Chordata	Actinopteri	Siluriformes	Clariidae
Desulfovibrionaceae	family	110	1.36714e+07	Bacteria		Thermodesulfobacteriota	Desulfovibrionia	Desulfovibrionales	Desulfovibrionaceae
Convolvulaceae	family	2	543010	Eukaryota	Viridiplantae	Streptophyta	Magnoliopsida	Solanales	Convolvulaceae
Clitocybaceae	family	1	90789.8	Eukaryota	Fungi	Basidiomycota	Agaricomycetes	Agaricales	Clitocybaceae
Leptospiraceae	family	3	220981	Bacteria		Spirochaetota	Spirochaetia	Leptospirales	Leptospiraceae
Powellomycetaceae	family	3	631442	Eukaryota	Fungi	Chytridiomycota	Chytridiomycetes	Spizellomycetales	Powellomycetaceae
Artedidraconidae	family	1	145145	Eukaryota	Metazoa	Chordata	Actinopteri	Perciformes	Artedidraconidae
Calditrichaceae	family	1	240344	Bacteria		Calditrichota	Calditrichia	Calditrichales	Calditrichaceae
Lysobacteraceae	family	9	948296	Bacteria		Pseudomonadota	Gammaproteobacteria	Lysobacterales	Lysobacteraceae
Orthonychidae	family	1	338367	Eukaryota	Metazoa	Chordata	Aves	Passeriformes	Orthonychidae
Sterolibacteriaceae	family	1	125390	Bacteria		Pseudomonadota	Betaproteobacteria	Nitrosomonadales	Sterolibacteriaceae
Paraconexibacteraceae	family	3	875853	Bacteria		Actinomycetota	Thermoleophilia	Solirubrobacterales	Paraconexibacteraceae
Nocardioidaceae	family	2	116752	Bacteria		Actinomycetota	Actinomycetes	Propionibacteriales	Nocardioidaceae
Anguillidae	family	2	301442	Eukaryota	Metazoa	Chordata	Actinopteri	Anguilliformes	Anguillidae
Azospirillaceae	family	3	392669	Bacteria		Pseudomonadota	Alphaproteobacteria	Rhodospirillales	Azospirillaceae
Idiomarinaceae	family	3	130765	Bacteria		Pseudomonadota	Gammaproteobacteria	Alteromonadales	Idiomarinaceae
Cytophagaceae	family	6	512095	Bacteria		Bacteroidota	Cytophagia	Cytophagales	Cytophagaceae
Massarinaceae	family	1	500336	Eukaryota	Fungi	Ascomycota	Dothideomycetes	Pleosporales	Massarinaceae
Aspergillaceae	family	14	1.75684e+06	Eukaryota	Fungi	Ascomycota	Eurotiomycetes	Eurotiales	Aspergillaceae
Yeguiaceae	family	4	58117.5	Bacteria		Bacillota	Clostridia	Eubacteriales	Yeguiaceae
Oceanospirillaceae	family	9	1.12009e+06	Bacteria		Pseudomonadota	Gammaproteobacteria	Oceanospirillales	Oceanospirillaceae
Noctuidae	family	2	41746.2	Eukaryota	Metazoa	Arthropoda	Insecta	Lepidoptera	Noctuidae
Marinifilaceae	family	6	105589	Bacteria		Bacteroidota	Bacteroidia	Marinilabiliales	Marinifilaceae
Adinetidae	family	2	248187	Eukaryota	Metazoa	Rotifera	Eurotatoria	Adinetida	Adinetidae
Glossiphoniidae	family	1	15085.9	Eukaryota	Metazoa	Annelida	Clitellata	Rhynchobdellida	Glossiphoniidae
Paraglomeraceae	family	1	73196	Eukaryota	Fungi	Mucoromycota	Glomeromycetes	Paraglomerales	Paraglomeraceae
Candidatus Methanoliparaceae	family	1	47240.5	Archaea		Euryarchaeota	Candidatus Methanoliparia	Candidatus Methanoliparales	Candidatus Methanoliparaceae
Tenebrionidae	family	3	259410	Eukaryota	Metazoa	Arthropoda	Insecta	Coleoptera	Tenebrionidae
Paramyxoviridae	family	1	35589.7	Viruses	Orthornavirae	Negarnaviricota	Monjiviricetes	Mononegavirales	Paramyxoviridae
Thermaceae	family	3	552148	Bacteria		Deinococcota	Deinococci	Thermales	Thermaceae
Alcanivoracaceae	family	1	3.20472e+06	Bacteria		Pseudomonadota	Gammaproteobacteria	Oceanospirillales	Alcanivoracaceae
Sporolactobacillaceae	family	3	1.42676e+06	Bacteria		Bacillota	Bacilli	Bacillales	Sporolactobacillaceae
Luteibaculaceae	family	1	13346.1	Bacteria		Bacteroidota	Flavobacteriia	Flavobacteriales	Luteibaculaceae
Geoglossaceae	family	1	35511.6	Eukaryota	Fungi	Ascomycota	Geoglossomycetes	Geoglossales	Geoglossaceae
Triparmaceae	family	5	546343	Eukaryota			Bolidophyceae	Parmales	Triparmaceae
Cellvibrionaceae	family	4	363251	Bacteria		Pseudomonadota	Gammaproteobacteria	Cellvibrionales	Cellvibrionaceae
Legeriomycetaceae	family	1	61100.9	Eukaryota	Fungi	Zoopagomycota	Harpellomycetes	Harpellales	Legeriomycetaceae
Ditrichaceae	family	2	295160	Eukaryota	Viridiplantae	Streptophyta	Bryopsida	Pseudoditrichales	Ditrichaceae
Dipodascaceae	family	3	457259	Eukaryota	Fungi	Ascomycota	Saccharomycetes	Saccharomycetales	Dipodascaceae
Bodonidae	family	1	26591.2	Eukaryota		Euglenozoa	Kinetoplastea	Eubodonida	Bodonidae
Colubridae	family	1	56561.2	Eukaryota	Metazoa	Chordata	Lepidosauria	Squamata	Colubridae
Cynoglossidae	family	1	64682.6	Eukaryota	Metazoa	Chordata	Actinopteri	Pleuronectiformes	Cynoglossidae
Termopsidae	family	1	904546	Eukaryota	Metazoa	Arthropoda	Insecta	Blattodea	Termopsidae
Turicibacteraceae	family	2	34576.6	Bacteria		Bacillota	Erysipelotrichia	Erysipelotrichales	Turicibacteraceae
Culicidae	family	5	162064	Eukaryota	Metazoa	Arthropoda	Insecta	Diptera	Culicidae
Thiotrichaceae	family	1	121819	Bacteria		Pseudomonadota	Gammaproteobacteria	Thiotrichales	Thiotrichaceae
Gracilariaceae	family	1	947975	Eukaryota		Rhodophyta	Florideophyceae	Gracilariales	Gracilariaceae
Noelaerhabdaceae	family	1	264197	Eukaryota		Haptophyta		Isochrysidales	Noelaerhabdaceae
Ignavibacteriaceae	family	2	56599.7	Bacteria		Ignavibacteriota	Ignavibacteria	Ignavibacteriales	Ignavibacteriaceae
Polyporaceae	family	2	44369.9	Eukaryota	Fungi	Basidiomycota	Agaricomycetes	Polyporales	Polyporaceae
Phreatobacteraceae	family	1	36692.1	Bacteria		Pseudomonadota	Alphaproteobacteria	Hyphomicrobiales	Phreatobacteraceae
Acholeplasmataceae	family	3	348231	Bacteria		Mycoplasmatota	Mollicutes	Acholeplasmatales	Acholeplasmataceae
Pipidae	family	2	247641	Eukaryota	Metazoa	Chordata	Amphibia	Anura	Pipidae
Micropepsaceae	family	1	52885.2	Bacteria		Pseudomonadota	Alphaproteobacteria	Micropepsales	Micropepsaceae
Balneolaceae	family	1	980454	Bacteria		Balneolota	Balneolia	Balneolales	Balneolaceae
Lachnospiraceae	family	4763	8.80076e+08	Bacteria		Bacillota	Clostridia	Lachnospirales	Lachnospiraceae
Intrasporangiaceae	family	3	503818	Bacteria		Actinomycetota	Actinomycetes	Micrococcales	Intrasporangiaceae
Trichocomaceae	family	3	444747	Eukaryota	Fungi	Ascomycota	Eurotiomycetes	Eurotiales	Trichocomaceae
Cucurbitariaceae	family	1	204556	Eukaryota	Fungi	Ascomycota	Dothideomycetes	Pleosporales	Cucurbitariaceae
Strongyloididae	family	2	235721	Eukaryota	Metazoa	Nematoda	Chromadorea	Rhabditida	Strongyloididae
Polyangiaceae	family	2	400445	Bacteria		Myxococcota		Polyangiales	Polyangiaceae
Actinomycetaceae	family	7	1.66903e+06	Bacteria		Actinomycetota	Actinomycetes	Actinomycetales	Actinomycetaceae
Aurantimonadaceae	family	1	55993.5	Bacteria		Pseudomonadota	Alphaproteobacteria	Hyphomicrobiales	Aurantimonadaceae
Vireonidae	family	1	8169.45	Eukaryota	Metazoa	Chordata	Aves	Passeriformes	Vireonidae
Hymenochaetaceae	family	1	24202	Eukaryota	Fungi	Basidiomycota	Agaricomycetes	Hymenochaetales	Hymenochaetaceae
Spiroplasmataceae	family	2	108159	Bacteria		Mycoplasmatota	Mollicutes	Entomoplasmatales	Spiroplasmataceae
Jiangellaceae	family	1	119868	Bacteria		Actinomycetota	Actinomycetes	Jiangellales	Jiangellaceae
Hydridae	family	1	77118.8	Eukaryota	Metazoa	Cnidaria	Hydrozoa	Anthoathecata	Hydridae
Muscidae	family	1	40913.7	Eukaryota	Metazoa	Arthropoda	Insecta	Diptera	Muscidae
Opitutaceae	family	7	642180	Bacteria		Verrucomicrobiota	Opitutia	Opitutales	Opitutaceae
Chromeraceae	family	1	83298.8	Eukaryota					Chromeraceae
Gottschalkiaceae	family	2	218172	Bacteria		Bacillota	Tissierellia	Tissierellales	Gottschalkiaceae
Desulfotomaculaceae	family	1	33879.8	Bacteria		Bacillota	Clostridia	Eubacteriales	Desulfotomaculaceae
Thermodesulfobiaceae	family	1	45181.4	Bacteria		Thermodesulfobiota	Thermodesulfobiia	Thermodesulfobiales	Thermodesulfobiaceae
Lampyridae	family	1	304267	Eukaryota	Metazoa	Arthropoda	Insecta	Coleoptera	Lampyridae
Streblomastigidae	family	2	402263	Eukaryota		Preaxostyla		Oxymonadida	Streblomastigidae
Hyellaceae	family	1	830875	Bacteria		Cyanobacteriota	Cyanophyceae	Pleurocapsales	Hyellaceae
Monodopsidaceae	family	1	213099	Eukaryota			Eustigmatophyceae	Eustigmatales	Monodopsidaceae
Rhodanobacteraceae	family	1	51105.9	Bacteria		Pseudomonadota	Gammaproteobacteria	Lysobacterales	Rhodanobacteraceae
Flavobacteriaceae	family	104	2.27006e+07	Bacteria		Bacteroidota	Flavobacteriia	Flavobacteriales	Flavobacteriaceae
Mycosphaerellaceae	family	7	6.93817e+06	Eukaryota	Fungi	Ascomycota	Dothideomycetes	Mycosphaerellales	Mycosphaerellaceae
Daphniidae	family	2	141051	Eukaryota	Metazoa	Arthropoda	Branchiopoda	Diplostraca	Daphniidae
Endozoicomonadaceae	family	1	33968.9	Bacteria		Pseudomonadota	Gammaproteobacteria	Oceanospirillales	Endozoicomonadaceae
Peptococcaceae	family	12	1.89572e+06	Bacteria		Bacillota	Clostridia	Eubacteriales	Peptococcaceae
Bacillariaceae	family	3	321633	Eukaryota		Bacillariophyta	Bacillariophyceae	Bacillariales	Bacillariaceae
Thermomonosporaceae	family	3	391556	Bacteria		Actinomycetota	Actinomycetes	Streptosporangiales	Thermomonosporaceae
Mycoplasmataceae	family	5	1.65747e+06	Bacteria		Mycoplasmatota	Mollicutes	Mycoplasmatales	Mycoplasmataceae
Chytriomycetaceae	family	3	665997	Eukaryota	Fungi	Chytridiomycota	Chytridiomycetes	Chytridiales	Chytriomycetaceae
Phyllobacteriaceae	family	5	620815	Bacteria		Pseudomonadota	Alphaproteobacteria	Hyphomicrobiales	Phyllobacteriaceae
Gelatoporiaceae	family	3	419682	Eukaryota	Fungi	Basidiomycota	Agaricomycetes	Polyporales	Gelatoporiaceae
Oppiidae	family	2	311638	Eukaryota	Metazoa	Arthropoda	Arachnida	Sarcoptiformes	Oppiidae
Dehalococcoidaceae	family	3	200395	Bacteria		Chloroflexota	Dehalococcoidia	Dehalococcoidales	Dehalococcoidaceae
Moraxellaceae	family	6	752554	Bacteria		Pseudomonadota	Gammaproteobacteria	Moraxellales	Moraxellaceae
Spraguidae	family	1	146223	Eukaryota	Fungi	Microsporidia			Spraguidae
Selenastraceae	family	1	17374.5	Eukaryota	Viridiplantae	Chlorophyta	Chlorophyceae	Sphaeropleales	Selenastraceae
Aquificaceae	family	1	3.01408e+06	Bacteria		Aquificota	Aquificia	Aquificales	Aquificaceae
Lacipirellulaceae	family	2	158344	Bacteria		Planctomycetota	Planctomycetia	Pirellulales	Lacipirellulaceae
Cichlidae	family	1	52661.5	Eukaryota	Metazoa	Chordata	Actinopteri	Cichliformes	Cichlidae
Glomeraceae	family	4	762643	Eukaryota	Fungi	Mucoromycota	Glomeromycetes	Glomerales	Glomeraceae
Brachyspiraceae	family	4	230640	Bacteria		Spirochaetota	Spirochaetia	Brachyspirales	Brachyspiraceae
Tannerellaceae	family	228	2.13202e+07	Bacteria		Bacteroidota	Bacteroidia	Bacteroidales	Tannerellaceae
Hominidae	family	13	2.36868e+06	Eukaryota	Metazoa	Chordata	Mammalia	Primates	Hominidae
Micromonosporaceae	family	12	1.63224e+06	Bacteria		Actinomycetota	Actinomycetes	Micromonosporales	Micromonosporaceae
Phanerochaetaceae	family	1	11036.8	Eukaryota	Fungi	Basidiomycota	Agaricomycetes	Polyporales	Phanerochaetaceae
Peniophoraceae	family	1	200583	Eukaryota	Fungi	Basidiomycota	Agaricomycetes	Russulales	Peniophoraceae
Candidatus Saccharimonadaceae	family	2	177810	Bacteria		Candidatus Saccharibacteria	Candidatus Saccharimonadia	Candidatus Saccharimonadales	Candidatus Saccharimonadaceae
Psychidae	family	1	606163	Eukaryota	Metazoa	Arthropoda	Insecta	Lepidoptera	Psychidae
Klebsormidiaceae	family	1	113224	Eukaryota	Viridiplantae	Streptophyta	Klebsormidiophyceae	Klebsormidiales	Klebsormidiaceae
Gigartinaceae	family	1	93447.2	Eukaryota		Rhodophyta	Florideophyceae	Gigartinales	Gigartinaceae
Didymellaceae	family	1	8990.8	Eukaryota	Fungi	Ascomycota	Dothideomycetes	Pleosporales	Didymellaceae
Geodiidae	family	1	24957.3	Eukaryota	Metazoa	Porifera	Demospongiae	Tetractinellida	Geodiidae
Thermoproteaceae	family	1	11133.8	Archaea		Thermoproteota	Thermoprotei	Thermoproteales	Thermoproteaceae
Rhizobiaceae	family	12	1.18367e+06	Bacteria		Pseudomonadota	Alphaproteobacteria	Hyphomicrobiales	Rhizobiaceae
Tetrabaenaceae	family	1	10653.2	Eukaryota	Viridiplantae	Chlorophyta	Chlorophyceae	Chlamydomonadales	Tetrabaenaceae
Alicyclobacillaceae	family	2	81618	Bacteria		Bacillota	Bacilli	Bacillales	Alicyclobacillaceae
Microbotryaceae	family	1	26973.2	Eukaryota	Fungi	Basidiomycota	Microbotryomycetes	Microbotryales	Microbotryaceae
Ostreidae	family	2	51056.7	Eukaryota	Metazoa	Mollusca	Bivalvia	Ostreida	Ostreidae
Debaryomycetaceae	family	5	485181	Eukaryota	Fungi	Ascomycota	Saccharomycetes	Saccharomycetales	Debaryomycetaceae
Chanidae	family	1	3408.14	Eukaryota	Metazoa	Chordata	Actinopteri	Gonorynchiformes	Chanidae
Bacteroidaceae	family	1396	1.06097e+08	Bacteria		Bacteroidota	Bacteroidia	Bacteroidales	Bacteroidaceae
Oscillochloridaceae	family	1	56155	Bacteria		Chloroflexota	Chloroflexia	Chloroflexales	Oscillochloridaceae
Gordoniaceae	family	3	363642	Bacteria		Actinomycetota	Actinomycetes	Mycobacteriales	Gordoniaceae
Nidulariaceae	family	2	135168	Eukaryota	Fungi	Basidiomycota	Agaricomycetes	Agaricales	Nidulariaceae
Succinivibrionaceae	family	1	128087	Bacteria		Pseudomonadota	Gammaproteobacteria	Aeromonadales	Succinivibrionaceae
Ktedonobacteraceae	family	1	61250.8	Bacteria		Chloroflexota	Ktedonobacteria	Ktedonobacterales	Ktedonobacteraceae
Lauraceae	family	1	17625.1	Eukaryota	Viridiplantae	Streptophyta	Magnoliopsida	Laurales	Lauraceae
Nelumbonaceae	family	1	122216	Eukaryota	Viridiplantae	Streptophyta	Magnoliopsida	Proteales	Nelumbonaceae
Streptomycetaceae	family	30	3.61029e+06	Bacteria		Actinomycetota	Actinomycetes	Kitasatosporales	Streptomycetaceae
Pyrocystaceae	family	5	408012	Eukaryota			Dinophyceae	Gonyaulacales	Pyrocystaceae
Christensenellaceae	family	8	271496	Bacteria		Bacillota	Clostridia	Christensenellales	Christensenellaceae
Neodiplogasteridae	family	1	58588.6	Eukaryota	Metazoa	Nematoda	Chromadorea	Rhabditida	Neodiplogasteridae
Auriculariaceae	family	1	39145.7	Eukaryota	Fungi	Basidiomycota	Agaricomycetes	Auriculariales	Auriculariaceae
Haloplasmataceae	family	2	177845	Bacteria		Mycoplasmatota	Mollicutes	Haloplasmatales	Haloplasmataceae
Thermoanaerobacteraceae	family	7	1.34535e+06	Bacteria		Bacillota	Clostridia	Thermoanaerobacterales	Thermoanaerobacteraceae
Candidatus Methanomethylicaceae	family	1	42258.8	Archaea		Candidatus Verstraetearchaeota	Candidatus Methanomethylicia	Candidatus Methanomethylicales	Candidatus Methanomethylicaceae
Holophagaceae	family	1	499357	Bacteria		Acidobacteriota	Holophagae	Holophagales	Holophagaceae
Lasiosphaeriaceae	family	3	1.75603e+06	Eukaryota	Fungi	Ascomycota	Sordariomycetes	Sordariales	Lasiosphaeriaceae
Saprolegniaceae	family	5	794316	Eukaryota		Oomycota		Saprolegniales	Saprolegniaceae
Actinidiaceae	family	2	263855	Eukaryota	Viridiplantae	Streptophyta	Magnoliopsida	Ericales	Actinidiaceae
Callorhinchidae	family	1	276745	Eukaryota	Metazoa	Chordata	Chondrichthyes	Chimaeriformes	Callorhinchidae
Trichomonadidae	family	4	1.05584e+06	Eukaryota		Parabasalia		Trichomonadida	Trichomonadidae
Syntrophobacteraceae	family	1	19326.9	Bacteria		Thermodesulfobacteriota	Syntrophobacteria	Syntrophobacterales	Syntrophobacteraceae
Desulfallaceae	family	2	167591	Bacteria		Bacillota	Clostridia	Eubacteriales	Desulfallaceae
Hafniaceae	family	1	145393	Bacteria		Pseudomonadota	Gammaproteobacteria	Enterobacterales	Hafniaceae
Postiaceae	family	1	34440	Eukaryota	Fungi	Basidiomycota	Agaricomycetes	Polyporales	Postiaceae
Limnochordaceae	family	1	57844.4	Bacteria		Bacillota	Limnochordia	Limnochordales	Limnochordaceae
Planctomycetaceae	family	6	825588	Bacteria		Planctomycetota	Planctomycetia	Planctomycetales	Planctomycetaceae
Proteinivoraceae	family	1	80466.6	Bacteria		Bacillota	Clostridia	Eubacteriales	Proteinivoraceae
Siluridae	family	1	2452.86	Eukaryota	Metazoa	Chordata	Actinopteri	Siluriformes	Siluridae
Candidatus Brocadiaceae	family	1	52121.7	Bacteria		Planctomycetota	Candidatus Brocadiia	Candidatus Brocadiales	Candidatus Brocadiaceae
Alcaligenaceae	family	7	3.01128e+06	Bacteria		Pseudomonadota	Betaproteobacteria	Burkholderiales	Alcaligenaceae
Endogonaceae	family	1	45726.7	Eukaryota	Fungi	Mucoromycota	Endogonomycetes	Endogonales	Endogonaceae
Mermithidae	family	1	62955.6	Eukaryota	Metazoa	Nematoda	Enoplea	Mermithida	Mermithidae
Chthoniobacteraceae	family	1	116481	Bacteria		Verrucomicrobiota	Spartobacteria	Chthoniobacterales	Chthoniobacteraceae
Leptosphaeriaceae	family	1	345083	Eukaryota	Fungi	Ascomycota	Dothideomycetes	Pleosporales	Leptosphaeriaceae
Anaeroplasmataceae	family	1	6287.84	Bacteria		Mycoplasmatota	Mollicutes	Anaeroplasmatales	Anaeroplasmataceae
Saccharomycetaceae	family	5	3.16593e+06	Eukaryota	Fungi	Ascomycota	Saccharomycetes	Saccharomycetales	Saccharomycetaceae
Scenedesmaceae	family	1	217563	Eukaryota	Viridiplantae	Chlorophyta	Chlorophyceae	Sphaeropleales	Scenedesmaceae
Fomitopsidaceae	family	2	272232	Eukaryota	Fungi	Basidiomycota	Agaricomycetes	Polyporales	Fomitopsidaceae
Gobiidae	family	4	381976	Eukaryota	Metazoa	Chordata	Actinopteri	Gobiiformes	Gobiidae
Novispirillaceae	family	1	19714.8	Bacteria		Pseudomonadota	Alphaproteobacteria	Rhodospirillales	Novispirillaceae
Aiptasiidae	family	1	120319	Eukaryota	Metazoa	Cnidaria	Anthozoa	Actiniaria	Aiptasiidae
Vibrionaceae	family	23	4.58253e+06	Bacteria		Pseudomonadota	Gammaproteobacteria	Vibrionales	Vibrionaceae
Curculionidae	family	5	388897	Eukaryota	Metazoa	Arthropoda	Insecta	Coleoptera	Curculionidae
Cyprinidae	family	2	1.43748e+06	Eukaryota	Metazoa	Chordata	Actinopteri	Cypriniformes	Cyprinidae
Trichechidae	family	1	32696.4	Eukaryota	Metazoa	Chordata	Mammalia	Sirenia	Trichechidae
Harpacticidae	family	2	194900	Eukaryota	Metazoa	Arthropoda	Hexanauplia	Harpacticoida	Harpacticidae
Cerasicoccaceae	family	1	13170.1	Bacteria		Verrucomicrobiota	Opitutia	Puniceicoccales	Cerasicoccaceae
Potyviridae	family	1	31644.8	Viruses	Orthornavirae	Pisuviricota	Stelpaviricetes	Patatavirales	Potyviridae
Sedimentisphaeraceae	family	1	330067	Bacteria		Planctomycetota	Phycisphaerae	Sedimentisphaerales	Sedimentisphaeraceae
Nocardiaceae	family	6	474579	Bacteria		Actinomycetota	Actinomycetes	Mycobacteriales	Nocardiaceae
Nephilidae	family	5	1.2941e+06	Eukaryota	Metazoa	Arthropoda	Arachnida	Araneae	Nephilidae
Methanomethylophilaceae	family	1	25221.9	Archaea		Candidatus Thermoplasmatota	Thermoplasmata	Methanomassiliicoccales	Methanomethylophilaceae
Tepidimicrobiaceae	family	2	1.41889e+06	Bacteria		Bacillota	Tissierellia	Tissierellales	Tepidimicrobiaceae
Hyaloscyphaceae	family	1	5661.03	Eukaryota	Fungi	Ascomycota	Leotiomycetes	Helotiales	Hyaloscyphaceae
Trichosporonaceae	family	2	277849	Eukaryota	Fungi	Basidiomycota	Tremellomycetes	Trichosporonales	Trichosporonaceae
Porphyridiaceae	family	1	20444.2	Eukaryota		Rhodophyta	Bangiophyceae	Porphyridiales	Porphyridiaceae
Scophthalmidae	family	1	80434.6	Eukaryota	Metazoa	Chordata	Actinopteri	Pleuronectiformes	Scophthalmidae
Legionellaceae	family	10	852794	Bacteria		Pseudomonadota	Gammaproteobacteria	Legionellales	Legionellaceae
Fibrobacteraceae	family	2	127834	Bacteria		Fibrobacterota	Fibrobacteria	Fibrobacterales	Fibrobacteraceae
Thermoanaerobacterales Family IV. Incertae Sedis	family	1	788584	Bacteria		Bacillota	Clostridia	Thermoanaerobacterales	Thermoanaerobacterales Family IV. Incertae Sedis
Rivulidae	family	1	67761.4	Eukaryota	Metazoa	Chordata	Actinopteri	Cyprinodontiformes	Rivulidae
Geobacteraceae	family	2	529171	Bacteria		Thermodesulfobacteriota	Desulfuromonadia	Geobacterales	Geobacteraceae
Cucurbitaceae	family	3	117530	Eukaryota	Viridiplantae	Streptophyta	Magnoliopsida	Cucurbitales	Cucurbitaceae
Pseudonocardiaceae	family	13	2.57356e+06	Bacteria		Actinomycetota	Actinomycetes	Pseudonocardiales	Pseudonocardiaceae
Mycenaceae	family	5	572426	Eukaryota	Fungi	Basidiomycota	Agaricomycetes	Agaricales	Mycenaceae
Crocinitomicaceae	family	5	2.8104e+06	Bacteria		Bacteroidota	Flavobacteriia	Flavobacteriales	Crocinitomicaceae
Echinostomatidae	family	2	122264	Eukaryota	Metazoa	Platyhelminthes	Trematoda	Plagiorchiida	Echinostomatidae
Bombycidae	family	1	33657.7	Eukaryota	Metazoa	Arthropoda	Insecta	Lepidoptera	Bombycidae
Haliscomenobacteraceae	family	3	253277	Bacteria		Bacteroidota	Saprospiria	Saprospirales	Haliscomenobacteraceae
Syntrophomonadaceae	family	5	193927	Bacteria		Bacillota	Clostridia	Eubacteriales	Syntrophomonadaceae
Chrysomelidae	family	1	35264.4	Eukaryota	Metazoa	Arthropoda	Insecta	Coleoptera	Chrysomelidae
Sphaerotilaceae	family	8	1.21369e+06	Bacteria		Pseudomonadota	Betaproteobacteria	Burkholderiales	Sphaerotilaceae
Pectobacteriaceae	family	1	870666	Bacteria		Pseudomonadota	Gammaproteobacteria	Enterobacterales	Pectobacteriaceae
Volvocaceae	family	4	328598	Eukaryota	Viridiplantae	Chlorophyta	Chlorophyceae	Chlamydomonadales	Volvocaceae
Trochodendraceae	family	1	38990	Eukaryota	Viridiplantae	Streptophyta	Magnoliopsida	Trochodendrales	Trochodendraceae
Niphatidae	family	2	382991	Eukaryota	Metazoa	Porifera	Demospongiae	Haplosclerida	Niphatidae
Lindgomycetaceae	family	1	29762.7	Eukaryota	Fungi	Ascomycota	Dothideomycetes	Pleosporales	Lindgomycetaceae
Dromaiidae	family	1	54563.7	Eukaryota	Metazoa	Chordata	Aves	Casuariiformes	Dromaiidae
Rhodomelaceae	family	1	225234	Eukaryota		Rhodophyta	Florideophyceae	Ceramiales	Rhodomelaceae
Glossinidae	family	1	1.51949e+06	Eukaryota	Metazoa	Arthropoda	Insecta	Diptera	Glossinidae
Brassicaceae	family	7	740206	Eukaryota	Viridiplantae	Streptophyta	Magnoliopsida	Brassicales	Brassicaceae
Characeae	family	1	75020.9	Eukaryota	Viridiplantae	Streptophyta	Charophyceae	Charales	Characeae
Glomerellaceae	family	6	1.49426e+06	Eukaryota	Fungi	Ascomycota	Sordariomycetes	Glomerellales	Glomerellaceae
Poeciliidae	family	3	132224	Eukaryota	Metazoa	Chordata	Actinopteri	Cyprinodontiformes	Poeciliidae
Francisellaceae	family	2	56503.5	Bacteria		Pseudomonadota	Gammaproteobacteria	Thiotrichales	Francisellaceae
Verrucomicrobiaceae	family	5	1.22637e+06	Bacteria		Verrucomicrobiota	Verrucomicrobiia	Verrucomicrobiales	Verrucomicrobiaceae
Varroidae	family	1	42090.7	Eukaryota	Metazoa	Arthropoda	Arachnida	Mesostigmata	Varroidae
Geminigeraceae	family	2	105257	Eukaryota			Cryptophyceae	Pyrenomonadales	Geminigeraceae
Musaceae	family	3	1.31613e+06	Eukaryota	Viridiplantae	Streptophyta	Magnoliopsida	Zingiberales	Musaceae
Cellulosilyticaceae	family	8	1.05216e+06	Bacteria		Bacillota	Clostridia	Lachnospirales	Cellulosilyticaceae
Paulinellidae	family	1	163602	Eukaryota		Cercozoa	Imbricatea	Euglyphida	Paulinellidae
Schizophyllaceae	family	1	3.10992e+06	Eukaryota	Fungi	Basidiomycota	Agaricomycetes	Agaricales	Schizophyllaceae
Basidiobolaceae	family	1	64446.1	Eukaryota	Fungi	Zoopagomycota	Basidiobolomycetes	Basidiobolales	Basidiobolaceae
Tepidibacteraceae	family	1	50747	Bacteria		Bacillota	Clostridia	Peptostreptococcales	Tepidibacteraceae
Petrotogaceae	family	2	93735.7	Bacteria		Thermotogota	Thermotogae	Petrotogales	Petrotogaceae
Lentitheciaceae	family	1	995835	Eukaryota	Fungi	Ascomycota	Dothideomycetes	Pleosporales	Lentitheciaceae
Desulfobacteraceae	family	1	28461.7	Bacteria		Thermodesulfobacteriota	Desulfobacteria	Desulfobacterales	Desulfobacteraceae
Gemellaceae	family	2	19569	Bacteria		Bacillota	Bacilli	Bacillales	Gemellaceae
Lichtheimiaceae	family	2	425118	Eukaryota	Fungi	Mucoromycota	Mucoromycetes	Mucorales	Lichtheimiaceae
Dinophilidae	family	1	578615	Eukaryota	Metazoa	Annelida	Polychaeta		Dinophilidae
Atopobiaceae	family	16	961434	Bacteria		Actinomycetota	Coriobacteriia	Coriobacteriales	Atopobiaceae
Euphorbiaceae	family	1	43196.6	Eukaryota	Viridiplantae	Streptophyta	Magnoliopsida	Malpighiales	Euphorbiaceae
Capnodiaceae	family	1	53291.6	Eukaryota	Fungi	Ascomycota	Dothideomycetes	Capnodiales	Capnodiaceae
Flectobacillaceae	family	1	39513.8	Bacteria		Bacteroidota	Cytophagia	Cytophagales	Flectobacillaceae
Cohaesibacteraceae	family	1	71239.6	Bacteria		Pseudomonadota	Alphaproteobacteria	Hyphomicrobiales	Cohaesibacteraceae
Hydnangiaceae	family	1	111690	Eukaryota	Fungi	Basidiomycota	Agaricomycetes	Agaricales	Hydnangiaceae
Dreissenidae	family	2	79469.7	Eukaryota	Metazoa	Mollusca	Bivalvia	Myida	Dreissenidae
Symbiobacteriaceae	family	1	26499.9	Bacteria		Bacillota	Clostridia	Eubacteriales	Symbiobacteriaceae
Chryseotaleaceae	family	1	6401.07	Bacteria		Bacteroidota	Cytophagia	Cytophagales	Chryseotaleaceae
Enterococcaceae	family	17	2.33096e+06	Bacteria		Bacillota	Bacilli	Lactobacillales	Enterococcaceae
Artemiidae	family	1	36922	Eukaryota	Metazoa	Arthropoda	Branchiopoda	Anostraca	Artemiidae
Terramycetaceae	family	1	120535	Eukaryota	Fungi	Chytridiomycota	Chytridiomycetes	Rhizophydiales	Terramycetaceae
Devosiaceae	family	3	159663	Bacteria		Pseudomonadota	Alphaproteobacteria	Hyphomicrobiales	Devosiaceae
Vespidae	family	1	621061	Eukaryota	Metazoa	Arthropoda	Insecta	Hymenoptera	Vespidae
Aeromonadaceae	family	3	26890.4	Bacteria		Pseudomonadota	Gammaproteobacteria	Aeromonadales	Aeromonadaceae
Chlorellaceae	family	4	269164	Eukaryota	Viridiplantae	Chlorophyta	Trebouxiophyceae	Chlorellales	Chlorellaceae
Cavenderiaceae	family	1	129302	Eukaryota		Evosea	Eumycetozoa	Acytosteliales	Cavenderiaceae
Hyphomicrobiaceae	family	2	798684	Bacteria		Pseudomonadota	Alphaproteobacteria	Hyphomicrobiales	Hyphomicrobiaceae
Myxinidae	family	1	1.09893e+06	Eukaryota	Metazoa	Chordata	Myxini	Myxiniformes	Myxinidae
Prymnesiaceae	family	1	52797.9	Eukaryota		Haptophyta		Prymnesiales	Prymnesiaceae
Colacogloeaceae	family	1	26986.7	Eukaryota	Fungi	Basidiomycota	Microbotryomycetes		Colacogloeaceae
Acaryochloridaceae	family	1	14665	Bacteria		Cyanobacteriota	Cyanophyceae	Acaryochloridales	Acaryochloridaceae
Aotidae	family	1	35784.4	Eukaryota	Metazoa	Chordata	Mammalia	Primates	Aotidae
Aphididae	family	3	238858	Eukaryota	Metazoa	Arthropoda	Insecta	Hemiptera	Aphididae
Phaffomycetaceae	family	1	65185.7	Eukaryota	Fungi	Ascomycota	Saccharomycetes	Saccharomycetales	Phaffomycetaceae
Bionectriaceae	family	3	1.09394e+06	Eukaryota	Fungi	Ascomycota	Sordariomycetes	Hypocreales	Bionectriaceae
Phaeocystaceae	family	1	106446	Eukaryota		Haptophyta		Phaeocystales	Phaeocystaceae
Babesiidae	family	4	1.09931e+06	Eukaryota		Apicomplexa	Aconoidasida	Piroplasmida	Babesiidae
Lutisporaceae	family	3	295075	Bacteria		Bacillota	Clostridia	Lutisporales	Lutisporaceae
Acidobacteriaceae	family	7	573426	Bacteria		Acidobacteriota	Terriglobia	Terriglobales	Acidobacteriaceae
Sphaerochaetaceae	family	7	4.0858e+06	Bacteria		Spirochaetota	Spirochaetia	Spirochaetales	Sphaerochaetaceae
Parodontellaceae	family	1	18729.6	Eukaryota		Bacillariophyta	Mediophyceae	Eupodiscales	Parodontellaceae
Sutterellaceae	family	32	869547	Bacteria		Pseudomonadota	Betaproteobacteria	Burkholderiales	Sutterellaceae
Helicobacteraceae	family	13	673854	Bacteria		Campylobacterota	Epsilonproteobacteria	Campylobacterales	Helicobacteraceae
Argasidae	family	1	97005.7	Eukaryota	Metazoa	Arthropoda	Arachnida	Ixodida	Argasidae
Haloferacaceae	family	1	269633	Archaea		Euryarchaeota	Halobacteria	Halobacteriales	Haloferacaceae
Poxviridae	family	1	81174.2	Viruses	Bamfordvirae	Nucleocytoviricota	Pokkesviricetes	Chitovirales	Poxviridae
Lysianassidae	family	1	20431.6	Eukaryota	Metazoa	Arthropoda	Malacostraca	Amphipoda	Lysianassidae
Chrysochloridae	family	1	82609.3	Eukaryota	Metazoa	Chordata	Mammalia		Chrysochloridae
Fimbriimonadaceae	family	1	228783	Bacteria		Armatimonadota	Fimbriimonadia	Fimbriimonadales	Fimbriimonadaceae
Archaeoglobaceae	family	3	60520.5	Archaea		Euryarchaeota	Archaeoglobi	Archaeoglobales	Archaeoglobaceae
Sciaenidae	family	1	27812.9	Eukaryota	Metazoa	Chordata	Actinopteri		Sciaenidae
Xylariaceae	family	1	23605.5	Eukaryota	Fungi	Ascomycota	Sordariomycetes	Xylariales	Xylariaceae
Ignatzschineriaceae	family	1	97352.2	Bacteria		Pseudomonadota	Gammaproteobacteria	Cardiobacteriales	Ignatzschineriaceae
Erysiphaceae	family	1	6.85197e+06	Eukaryota	Fungi	Ascomycota	Leotiomycetes	Erysiphales	Erysiphaceae
Listeriaceae	family	3	277081	Bacteria		Bacillota	Bacilli	Bacillales	Listeriaceae
Microcystaceae	family	1	523853	Bacteria		Cyanobacteriota	Cyanophyceae	Chroococcales	Microcystaceae
Desulfocapsaceae	family	2	133610	Bacteria		Thermodesulfobacteriota	Desulfobulbia	Desulfobulbales	Desulfocapsaceae
Serrasalmidae	family	1	6421.08	Eukaryota	Metazoa	Chordata	Actinopteri	Characiformes	Serrasalmidae
Troglotrematidae	family	1	169547	Eukaryota	Metazoa	Platyhelminthes	Trematoda	Plagiorchiida	Troglotrematidae
Metschnikowiaceae	family	1	13019.1	Eukaryota	Fungi	Ascomycota	Saccharomycetes	Saccharomycetales	Metschnikowiaceae
Kaistiaceae	family	1	129942	Bacteria		Pseudomonadota	Alphaproteobacteria	Hyphomicrobiales	Kaistiaceae
Herpestidae	family	1	120208	Eukaryota	Metazoa	Chordata	Mammalia	Carnivora	Herpestidae
Archangiaceae	family	3	378023	Bacteria		Myxococcota	Myxococcia	Myxococcales	Archangiaceae
Plectosphaerellaceae	family	1	183941	Eukaryota	Fungi	Ascomycota	Sordariomycetes	Glomerellales	Plectosphaerellaceae
Anaerovoracaceae	family	3	116167	Bacteria		Bacillota	Clostridia	Peptostreptococcales	Anaerovoracaceae
Sapindaceae	family	1	72232.9	Eukaryota	Viridiplantae	Streptophyta	Magnoliopsida	Sapindales	Sapindaceae
Cyperaceae	family	2	59321.8	Eukaryota	Viridiplantae	Streptophyta	Magnoliopsida	Poales	Cyperaceae
Blattabacteriaceae	family	2	6622.11	Bacteria		Bacteroidota	Flavobacteriia	Flavobacteriales	Blattabacteriaceae
Propionibacteriaceae	family	4	284849	Bacteria		Actinomycetota	Actinomycetes	Propionibacteriales	Propionibacteriaceae
Tulasnellaceae	family	2	263635	Eukaryota	Fungi	Basidiomycota	Agaricomycetes	Cantharellales	Tulasnellaceae
Natrialbaceae	family	5	924877	Archaea		Euryarchaeota	Halobacteria	Halobacteriales	Natrialbaceae
Theaceae	family	2	2.36866e+06	Eukaryota	Viridiplantae	Streptophyta	Magnoliopsida	Ericales	Theaceae
Kribbellaceae	family	3	177719	Bacteria		Actinomycetota	Actinomycetes	Propionibacteriales	Kribbellaceae
Campylobacteraceae	family	7	811421	Bacteria		Campylobacterota	Epsilonproteobacteria	Campylobacterales	Campylobacteraceae
Methylococcaceae	family	3	280589	Bacteria		Pseudomonadota	Gammaproteobacteria	Methylococcales	Methylococcaceae
Labilitrichaceae	family	1	186297	Bacteria		Myxococcota		Polyangiales	Labilitrichaceae
Desulfatibacillaceae	family	2	318471	Bacteria		Thermodesulfobacteriota	Desulfobacteria	Desulfobacterales	Desulfatibacillaceae
Planococcaceae	family	8	900695	Bacteria		Bacillota	Bacilli	Bacillales	Planococcaceae
Pseudoalteromonadaceae	family	6	1.1363e+06	Bacteria		Pseudomonadota	Gammaproteobacteria	Alteromonadales	Pseudoalteromonadaceae
Erebidae	family	1	7147.67	Eukaryota	Metazoa	Arthropoda	Insecta	Lepidoptera	Erebidae
Pichiaceae	family	2	27051.1	Eukaryota	Fungi	Ascomycota	Saccharomycetes	Saccharomycetales	Pichiaceae
Acidaminococcaceae	family	4	214943	Bacteria		Bacillota	Negativicutes	Acidaminococcales	Acidaminococcaceae
Myrtaceae	family	1	4243.15	Eukaryota	Viridiplantae	Streptophyta	Magnoliopsida	Myrtales	Myrtaceae
Enterobacteriaceae	family	199	1.21855e+07	Bacteria		Pseudomonadota	Gammaproteobacteria	Enterobacterales	Enterobacteriaceae
Oleaceae	family	1	2708.28	Eukaryota	Viridiplantae	Streptophyta	Magnoliopsida	Lamiales	Oleaceae
Magnetococcaceae	family	1	603437	Bacteria		Pseudomonadota	Alphaproteobacteria	Magnetococcales	Magnetococcaceae
Valsaceae	family	1	105067	Eukaryota	Fungi	Ascomycota	Sordariomycetes	Diaporthales	Valsaceae
Rhodothermaceae	family	1	32709.2	Bacteria		Rhodothermota	Rhodothermia	Rhodothermales	Rhodothermaceae
Teiidae	family	1	60886.4	Eukaryota	Metazoa	Chordata	Lepidosauria	Squamata	Teiidae
Noctilucaceae	family	1	112121	Eukaryota			Dinophyceae	Noctilucales	Noctilucaceae
Drosophilidae	family	4	666435	Eukaryota	Metazoa	Arthropoda	Insecta	Diptera	Drosophilidae
Trypanosomatidae	family	5	391794	Eukaryota		Euglenozoa	Kinetoplastea	Trypanosomatida	Trypanosomatidae
Juglandaceae	family	1	19904.5	Eukaryota	Viridiplantae	Streptophyta	Magnoliopsida	Fagales	Juglandaceae
Apiaceae	family	1	30070.8	Eukaryota	Viridiplantae	Streptophyta	Magnoliopsida	Apiales	Apiaceae
Candidatus Anoxymicrobiaceae	family	1	12165.2	Bacteria		Actinomycetota	Candidatus Geothermincolia	Candidatus Geothermincolales	Candidatus Anoxymicrobiaceae
Salinicoccaceae	family	1	21000	Bacteria		Bacillota	Bacilli	Bacillales	Salinicoccaceae
Pyroglyphidae	family	1	56915.3	Eukaryota	Metazoa	Arthropoda	Arachnida	Sarcoptiformes	Pyroglyphidae
Laelapidae	family	1	59684.3	Eukaryota	Metazoa	Arthropoda	Arachnida	Mesostigmata	Laelapidae
Raineyaceae	family	1	7997.49	Bacteria		Bacteroidota	Cytophagia	Cytophagales	Raineyaceae
Bacteriovoracaceae	family	1	104420	Bacteria		Bdellovibrionota	Bacteriovoracia	Bacteriovoracales	Bacteriovoracaceae
Pseudobdellovibrionaceae	family	3	260201	Bacteria		Bdellovibrionota	Bdellovibrionia	Bdellovibrionales	Pseudobdellovibrionaceae
Tindalliaceae	family	1	142989	Bacteria		Bacillota	Clostridia	Peptostreptococcales	Tindalliaceae
Vahlkampfiidae	family	2	1.14263e+06	Eukaryota		Heterolobosea			Vahlkampfiidae
Herpotrichiellaceae	family	7	4.06951e+06	Eukaryota	Fungi	Ascomycota	Eurotiomycetes	Chaetothyriales	Herpotrichiellaceae
Candidatus Manganitrophaceae	family	1	89700.2	Bacteria		Nitrospirota	Nitrospiria	Candidatus Troglogloeales	Candidatus Manganitrophaceae
Lamiaceae	family	1	67518.4	Eukaryota	Viridiplantae	Streptophyta	Magnoliopsida	Lamiales	Lamiaceae
Caviidae	family	1	65974	Eukaryota	Metazoa	Chordata	Mammalia	Rodentia	Caviidae
Cricetidae	family	834	2.1091e+08	Eukaryota	Metazoa	Chordata	Mammalia	Rodentia	Cricetidae
Paenibacillaceae	family	76	1.53391e+07	Bacteria		Bacillota	Bacilli	Bacillales	Paenibacillaceae
Ceratopogonidae	family	1	13204.2	Eukaryota	Metazoa	Arthropoda	Insecta	Diptera	Ceratopogonidae
Halanaerobiaceae	family	3	327100	Bacteria		Bacillota	Clostridia	Halanaerobiales	Halanaerobiaceae
Chitinophagaceae	family	31	3.99158e+06	Bacteria		Bacteroidota	Chitinophagia	Chitinophagales	Chitinophagaceae
Silvanigrellaceae	family	1	77219.3	Bacteria		Bdellovibrionota	Oligoflexia	Silvanigrellales	Silvanigrellaceae
Ascarididae	family	1	55361.4	Eukaryota	Metazoa	Nematoda	Chromadorea	Rhabditida	Ascarididae
Elusimicrobiaceae	family	7	291674	Bacteria		Elusimicrobiota	Elusimicrobia	Elusimicrobiales	Elusimicrobiaceae
Funariaceae	family	1	7224.24	Eukaryota	Viridiplantae	Streptophyta	Bryopsida	Funariales	Funariaceae
Lithodesmiaceae	family	1	64961.7	Eukaryota		Bacillariophyta	Mediophyceae	Lithodesmiales	Lithodesmiaceae
Sulfuricellaceae	family	1	14604.8	Bacteria		Pseudomonadota	Betaproteobacteria	Nitrosomonadales	Sulfuricellaceae
Mytilidae	family	2	259924	Eukaryota	Metazoa	Mollusca	Bivalvia	Mytilida	Mytilidae
Thermococcaceae	family	2	2.30422e+06	Archaea		Euryarchaeota	Thermococci	Thermococcales	Thermococcaceae
Reichenbachiellaceae	family	2	64736	Bacteria		Bacteroidota	Cytophagia	Cytophagales	Reichenbachiellaceae
Escalloniaceae	family	1	100410	Eukaryota	Viridiplantae	Streptophyta	Magnoliopsida	Escalloniales	Escalloniaceae
Haloarculaceae	family	2	434159	Archaea		Euryarchaeota	Halobacteria	Halobacteriales	Haloarculaceae
Vitrellaceae	family	1	11652.6	Eukaryota					Vitrellaceae
Cicadellidae	family	1	161367	Eukaryota	Metazoa	Arthropoda	Insecta	Hemiptera	Cicadellidae
Lutispora	genus	3	295075	Bacteria		Bacillota	Clostridia	Lutisporales	Lutisporaceae	Lutispora
Hydrogenophaga	genus	2	781790	Bacteria		Pseudomonadota	Betaproteobacteria	Burkholderiales	Comamonadaceae	Hydrogenophaga
Rhodnius	genus	1	109057	Eukaryota	Metazoa	Arthropoda	Insecta	Hemiptera	Reduviidae	Rhodnius
Cavenderia	genus	1	129302	Eukaryota		Evosea	Eumycetozoa	Acytosteliales	Cavenderiaceae	Cavenderia
Aeromonas	genus	3	26890.4	Bacteria		Pseudomonadota	Gammaproteobacteria	Aeromonadales	Aeromonadaceae	Aeromonas
Syntrophus	genus	1	53755.5	Bacteria		Thermodesulfobacteriota	Syntrophia	Syntrophales	Syntrophaceae	Syntrophus
Qiania	genus	6	305963	Bacteria		Bacillota	Clostridia	Lachnospirales	Lachnospiraceae	Qiania
Candidatus Coprenecus	genus	6	134621	Bacteria		Bacteroidota	Bacteroidia	Bacteroidales	Rikenellaceae	Candidatus Coprenecus
Salipiger	genus	1	383262	Bacteria		Pseudomonadota	Alphaproteobacteria	Rhodobacterales	Roseobacteraceae	Salipiger
Polycladomyces	genus	1	3658.16	Bacteria		Bacillota	Bacilli	Bacillales	Thermoactinomycetaceae	Polycladomyces
Thauera	genus	1	21772.1	Bacteria		Pseudomonadota	Betaproteobacteria	Rhodocyclales	Zoogloeaceae	Thauera
Finegoldia	genus	1	834840	Bacteria		Bacillota	Tissierellia	Tissierellales	Peptoniphilaceae	Finegoldia
Rhizoclosmatium	genus	1	172766	Eukaryota	Fungi	Chytridiomycota	Chytridiomycetes	Chytridiales	Chytriomycetaceae	Rhizoclosmatium
Acetonema	genus	1	259467	Bacteria		Bacillota	Negativicutes	Selenomonadales	Sporomusaceae	Acetonema
Azospirillum	genus	1	235020	Bacteria		Pseudomonadota	Alphaproteobacteria	Rhodospirillales	Azospirillaceae	Azospirillum
Candidatus Aphodosoma	genus	1	467288	Bacteria		Bacteroidota	Bacteroidia	Bacteroidales		Candidatus Aphodosoma
Actinophytocola	genus	1	16639	Bacteria		Actinomycetota	Actinomycetes	Pseudonocardiales	Pseudonocardiaceae	Actinophytocola
Saccharicrinis	genus	4	870361	Bacteria		Bacteroidota	Bacteroidia	Marinilabiliales	Marinilabiliaceae	Saccharicrinis
Aestuariibaculum	genus	1	804304	Bacteria		Bacteroidota	Flavobacteriia	Flavobacteriales	Flavobacteriaceae	Aestuariibaculum
Pseudoflavonifractor	genus	25	6.44744e+06	Bacteria		Bacillota	Clostridia	Eubacteriales	Oscillospiraceae	Pseudoflavonifractor
Kineothrix	genus	47	1.62707e+07	Bacteria		Bacillota	Clostridia	Lachnospirales	Lachnospiraceae	Kineothrix
Olsenella	genus	5	441756	Bacteria		Actinomycetota	Coriobacteriia	Coriobacteriales	Atopobiaceae	Olsenella
Attheya	genus	1	58768.1	Eukaryota		Bacillariophyta	Coscinodiscophyceae	Chaetocerotales	Attheyaceae	Attheya
Fastidiosipila	genus	1	206893	Bacteria		Bacillota	Clostridia	Eubacteriales	Oscillospiraceae	Fastidiosipila
Pseudotabrizicola	genus	1	5041.87	Bacteria		Pseudomonadota	Alphaproteobacteria	Rhodobacterales	Paracoccaceae	Pseudotabrizicola
Paulinella	genus	1	163602	Eukaryota		Cercozoa	Imbricatea	Euglyphida	Paulinellidae	Paulinella
Lipomyces	genus	1	58838.5	Eukaryota	Fungi	Ascomycota	Saccharomycetes	Saccharomycetales	Lipomycetaceae	Lipomyces
Juglans	genus	1	19904.5	Eukaryota	Viridiplantae	Streptophyta	Magnoliopsida	Fagales	Juglandaceae	Juglans
Pythium	genus	2	40283.6	Eukaryota		Oomycota		Pythiales	Pythiaceae	Pythium
Rhodovulum	genus	1	204348	Bacteria		Pseudomonadota	Alphaproteobacteria	Rhodobacterales	Paracoccaceae	Rhodovulum
Junco	genus	1	4733.45	Eukaryota	Metazoa	Chordata	Aves	Passeriformes	Passerellidae	Junco
Limosilactobacillus	genus	19	2.17742e+06	Bacteria		Bacillota	Bacilli	Lactobacillales	Lactobacillaceae	Limosilactobacillus
Tessaracoccus	genus	1	15196.2	Bacteria		Actinomycetota	Actinomycetes	Propionibacteriales	Propionibacteriaceae	Tessaracoccus
Aquirufa	genus	1	39513.8	Bacteria		Bacteroidota	Cytophagia	Cytophagales	Flectobacillaceae	Aquirufa
Candidatus Solibacter	genus	1	168887	Bacteria		Acidobacteriota	Terriglobia	Bryobacterales	Solibacteraceae	Candidatus Solibacter
Pelosinus	genus	1	40430	Bacteria		Bacillota	Negativicutes	Selenomonadales	Sporomusaceae	Pelosinus
Lactococcus	genus	6	586751	Bacteria		Bacillota	Bacilli	Lactobacillales	Streptococcaceae	Lactococcus
Candidatus Copromonas	genus	6	615660	Bacteria		Bacillota	Clostridia	Eubacteriales		Candidatus Copromonas
Amylocarpus	genus	1	80824.7	Eukaryota	Fungi	Ascomycota	Leotiomycetes	Helotiales		Amylocarpus
Tetraodon	genus	3	339294	Eukaryota	Metazoa	Chordata	Actinopteri	Tetraodontiformes	Tetraodontidae	Tetraodon
Anaeromonas	genus	1	16563.2	Bacteria		Bacillota	Clostridia	Eubacteriales	Clostridiaceae	Anaeromonas
Alkalibacter	genus	2	334474	Bacteria		Bacillota	Clostridia	Eubacteriales	Eubacteriaceae	Alkalibacter
Rahnella	genus	1	41916.9	Bacteria		Pseudomonadota	Gammaproteobacteria	Enterobacterales	Yersiniaceae	Rahnella
Desulfobacula	genus	1	28461.7	Bacteria		Thermodesulfobacteriota	Desulfobacteria	Desulfobacterales	Desulfobacteraceae	Desulfobacula
Floccifex	genus	2	47734	Bacteria		Bacillota	Erysipelotrichia	Erysipelotrichales	Erysipelotrichaceae	Floccifex
Acetatifactor	genus	320	9.5121e+07	Bacteria		Bacillota	Clostridia	Lachnospirales	Lachnospiraceae	Acetatifactor
Candidatus Gallibacteroides	genus	5	699235	Bacteria		Bacteroidota	Bacteroidia	Bacteroidales	Bacteroidaceae	Candidatus Gallibacteroides
Acetobacterium	genus	8	1.45036e+06	Bacteria		Bacillota	Clostridia	Eubacteriales	Eubacteriaceae	Acetobacterium
Cordyceps	genus	2	1.22209e+06	Eukaryota	Fungi	Ascomycota	Sordariomycetes	Hypocreales	Cordycipitaceae	Cordyceps
Rhodoplanes	genus	1	729046	Bacteria		Pseudomonadota	Alphaproteobacteria	Hyphomicrobiales	Hyphomicrobiaceae	Rhodoplanes
Aureibaculum	genus	2	184295	Bacteria		Bacteroidota	Flavobacteriia	Flavobacteriales	Flavobacteriaceae	Aureibaculum
Xiamenia	genus	7	2.59469e+06	Bacteria		Actinomycetota	Coriobacteriia	Eggerthellales	Eggerthellaceae	Xiamenia
Actinoplanes	genus	2	26136.3	Bacteria		Actinomycetota	Actinomycetes	Micromonosporales	Micromonosporaceae	Actinoplanes
Phaeocystis	genus	1	106446	Eukaryota		Haptophyta		Phaeocystales	Phaeocystaceae	Phaeocystis
Billgrantia	genus	1	32097.9	Bacteria		Pseudomonadota	Gammaproteobacteria	Oceanospirillales	Halomonadaceae	Billgrantia
Tidjanibacter	genus	2	27862.3	Bacteria		Bacteroidota	Bacteroidia	Bacteroidales	Rikenellaceae	Tidjanibacter
Leuconostoc	genus	2	195097	Bacteria		Bacillota	Bacilli	Lactobacillales	Lactobacillaceae	Leuconostoc
Caldisalinibacter	genus	2	101489	Bacteria		Bacillota	Tissierellia	Tissierellales	Thermohalobacteraceae	Caldisalinibacter
Ascobolus	genus	3	255270	Eukaryota	Fungi	Ascomycota	Pezizomycetes	Pezizales	Ascobolaceae	Ascobolus
Shewanella	genus	3	259580	Bacteria		Pseudomonadota	Gammaproteobacteria	Alteromonadales	Shewanellaceae	Shewanella
Halobiforma	genus	1	177310	Archaea		Euryarchaeota	Halobacteria	Halobacteriales	Natrialbaceae	Halobiforma
Elsinoe	genus	1	5538.86	Eukaryota	Fungi	Ascomycota	Dothideomycetes	Myriangiales	Elsinoaceae	Elsinoe
Blautia	genus	131	1.44531e+07	Bacteria		Bacillota	Clostridia	Lachnospirales	Lachnospiraceae	Blautia
Nothobranchius	genus	1	21931.7	Eukaryota	Metazoa	Chordata	Actinopteri	Cyprinodontiformes	Nothobranchiidae	Nothobranchius
Sulfurirhabdus	genus	1	14604.8	Bacteria		Pseudomonadota	Betaproteobacteria	Nitrosomonadales	Sulfuricellaceae	Sulfurirhabdus
Dielma	genus	2	232402	Bacteria		Bacillota	Erysipelotrichia	Erysipelotrichales	Erysipelotrichaceae	Dielma
Candidatus Scatavimonas	genus	1	6449.24	Bacteria		Bacillota	Clostridia	Eubacteriales	Oscillospiraceae	Candidatus Scatavimonas
Kitasatospora	genus	2	258264	Bacteria		Actinomycetota	Actinomycetes	Kitasatosporales	Streptomycetaceae	Kitasatospora
Luminiphilus	genus	1	10030.9	Bacteria		Pseudomonadota	Gammaproteobacteria	Cellvibrionales	Halieaceae	Luminiphilus
Candidatus Caccovicinus	genus	22	3.08545e+06	Bacteria		Bacillota	Clostridia	Eubacteriales		Candidatus Caccovicinus
Pseudobdellovibrio	genus	1	163679	Bacteria		Bdellovibrionota	Bdellovibrionia	Bdellovibrionales	Pseudobdellovibrionaceae	Pseudobdellovibrio
Kriegella	genus	1	14664.4	Bacteria		Bacteroidota	Flavobacteriia	Flavobacteriales	Flavobacteriaceae	Kriegella
Mogibacterium	genus	1	21651.8	Bacteria		Bacillota	Clostridia	Peptostreptococcales	Anaerovoracaceae	Mogibacterium
Schlesneria	genus	1	58806.9	Bacteria		Planctomycetota	Planctomycetia	Planctomycetales	Planctomycetaceae	Schlesneria
Planktothrix	genus	1	73312.6	Bacteria		Cyanobacteriota	Cyanophyceae	Oscillatoriales	Microcoleaceae	Planktothrix
Raineya	genus	1	7997.49	Bacteria		Bacteroidota	Cytophagia	Cytophagales	Raineyaceae	Raineya
Magnetospirillum	genus	2	403421	Bacteria		Pseudomonadota	Alphaproteobacteria	Rhodospirillales	Rhodospirillaceae	Magnetospirillum
Saitozyma	genus	1	284232	Eukaryota	Fungi	Basidiomycota	Tremellomycetes	Tremellales	Trimorphomycetaceae	Saitozyma
Melghirimyces	genus	1	20204.6	Bacteria		Bacillota	Bacilli	Bacillales	Thermoactinomycetaceae	Melghirimyces
Aminicella	genus	1	33286.5	Bacteria		Bacillota	Clostridia	Peptostreptococcales	Anaerovoracaceae	Aminicella
Paenactinomyces	genus	1	136698	Bacteria		Bacillota	Bacilli	Bacillales	Thermoactinomycetaceae	Paenactinomyces
Noctiluca	genus	1	112121	Eukaryota			Dinophyceae	Noctilucales	Noctilucaceae	Noctiluca
Gleimia	genus	1	257864	Bacteria		Actinomycetota	Actinomycetes	Actinomycetales	Actinomycetaceae	Gleimia
Acetitomaculum	genus	17	4.46231e+06	Bacteria		Bacillota	Clostridia	Lachnospirales	Lachnospiraceae	Acetitomaculum
Acholeplasma	genus	1	89336.2	Bacteria		Mycoplasmatota	Mollicutes	Acholeplasmatales	Acholeplasmataceae	Acholeplasma
Pomacea	genus	3	795224	Eukaryota	Metazoa	Mollusca	Gastropoda	Architaenioglossa	Ampullariidae	Pomacea
Syntrophomonas	genus	2	43629.5	Bacteria		Bacillota	Clostridia	Eubacteriales	Syntrophomonadaceae	Syntrophomonas
Anaerobiospirillum	genus	1	128087	Bacteria		Pseudomonadota	Gammaproteobacteria	Aeromonadales	Succinivibrionaceae	Anaerobiospirillum
Hibiscus	genus	4	112632	Eukaryota	Viridiplantae	Streptophyta	Magnoliopsida	Malvales	Malvaceae	Hibiscus
Culicoides	genus	1	13204.2	Eukaryota	Metazoa	Arthropoda	Insecta	Diptera	Ceratopogonidae	Culicoides
Candidatus Merdicola	genus	11	384088	Bacteria		Bacillota	Clostridia			Candidatus Merdicola
Luteibaculum	genus	1	13346.1	Bacteria		Bacteroidota	Flavobacteriia	Flavobacteriales	Luteibaculaceae	Luteibaculum
Paracoccus	genus	2	629519	Bacteria		Pseudomonadota	Alphaproteobacteria	Rhodobacterales	Paracoccaceae	Paracoccus
Dubosiella	genus	3	187061	Bacteria		Bacillota	Erysipelotrichia	Erysipelotrichales	Erysipelotrichaceae	Dubosiella
Quercus	genus	1	1.08053e+06	Eukaryota	Viridiplantae	Streptophyta	Magnoliopsida	Fagales	Fagaceae	Quercus
Gordonia	genus	3	363642	Bacteria		Actinomycetota	Actinomycetes	Mycobacteriales	Gordoniaceae	Gordonia
Sediminispirochaeta	genus	2	25551.8	Bacteria		Spirochaetota	Spirochaetia	Spirochaetales	Spirochaetaceae	Sediminispirochaeta
Stygiobacter	genus	1	383078	Bacteria		Ignavibacteriota	Ignavibacteria	Ignavibacteriales	Melioribacteraceae	Stygiobacter
Gallintestinimicrobium	genus	27	3.55739e+06	Bacteria		Bacillota	Clostridia	Lachnospirales	Lachnospiraceae	Gallintestinimicrobium
Lampropedia	genus	1	244031	Bacteria		Pseudomonadota	Betaproteobacteria	Burkholderiales	Comamonadaceae	Lampropedia
Enhydrobacter	genus	1	63133.8	Bacteria		Pseudomonadota	Alphaproteobacteria	Hyphomicrobiales		Enhydrobacter
Phoenicibacter	genus	2	239404	Bacteria		Actinomycetota	Coriobacteriia	Eggerthellales	Eggerthellaceae	Phoenicibacter
Blattabacterium	genus	2	6622.11	Bacteria		Bacteroidota	Flavobacteriia	Flavobacteriales	Blattabacteriaceae	Blattabacterium
Sanguibacteroides	genus	3	90115.2	Bacteria		Bacteroidota	Bacteroidia	Bacteroidales	Porphyromonadaceae	Sanguibacteroides
Brotocaccenecus	genus	8	1.11115e+06	Bacteria		Bacillota	Clostridia	Eubacteriales	Oscillospiraceae	Brotocaccenecus
Yamadazyma	genus	2	283668	Eukaryota	Fungi	Ascomycota	Saccharomycetes	Saccharomycetales	Debaryomycetaceae	Yamadazyma
Nepenthes	genus	1	74345.6	Eukaryota	Viridiplantae	Streptophyta	Magnoliopsida	Caryophyllales	Nepenthaceae	Nepenthes
Thermophilibacter	genus	3	70251.6	Bacteria		Actinomycetota	Coriobacteriia	Coriobacteriales	Atopobiaceae	Thermophilibacter
Elysia	genus	2	59206.9	Eukaryota	Metazoa	Mollusca	Gastropoda		Plakobranchidae	Elysia
Varroa	genus	1	42090.7	Eukaryota	Metazoa	Arthropoda	Arachnida	Mesostigmata	Varroidae	Varroa
Corallincola	genus	1	27330.3	Bacteria		Pseudomonadota	Gammaproteobacteria	Alteromonadales	Psychromonadaceae	Corallincola
Muribaculum	genus	1413	1.64381e+08	Bacteria		Bacteroidota	Bacteroidia	Bacteroidales	Muribaculaceae	Muribaculum
Marinitoga	genus	2	93735.7	Bacteria		Thermotogota	Thermotogae	Petrotogales	Petrotogaceae	Marinitoga
Potyvirus	genus	1	31644.8	Viruses	Orthornavirae	Pisuviricota	Stelpaviricetes	Patatavirales	Potyviridae	Potyvirus
Aquimarina	genus	2	1.67388e+06	Bacteria		Bacteroidota	Flavobacteriia	Flavobacteriales	Flavobacteriaceae	Aquimarina
Feifania	genus	2	3.58339e+06	Bacteria		Bacillota	Clostridia	Eubacteriales	Feifaniaceae	Feifania
Amphibacillus	genus	1	34056	Bacteria		Bacillota	Bacilli	Bacillales	Bacillaceae	Amphibacillus
Phocaeicola	genus	67	7.58496e+06	Bacteria		Bacteroidota	Bacteroidia	Bacteroidales	Bacteroidaceae	Phocaeicola
Pseudoscardovia	genus	1	15382.9	Bacteria		Actinomycetota	Actinomycetes	Bifidobacteriales	Bifidobacteriaceae	Pseudoscardovia
Xanthomonas	genus	5	627997	Bacteria		Pseudomonadota	Gammaproteobacteria	Lysobacterales	Lysobacteraceae	Xanthomonas
Marinomonas	genus	1	981.322	Bacteria		Pseudomonadota	Gammaproteobacteria	Oceanospirillales	Oceanospirillaceae	Marinomonas
Halomonas	genus	3	2.57711e+06	Bacteria		Pseudomonadota	Gammaproteobacteria	Oceanospirillales	Halomonadaceae	Halomonas
Paracidovorax	genus	1	56710.1	Bacteria		Pseudomonadota	Betaproteobacteria	Burkholderiales	Comamonadaceae	Paracidovorax
Neisseria	genus	3	144518	Bacteria		Pseudomonadota	Betaproteobacteria	Neisseriales	Neisseriaceae	Neisseria
Paramecium	genus	2	309231	Eukaryota		Ciliophora	Oligohymenophorea	Peniculida	Parameciidae	Paramecium
Ornithodoros	genus	1	97005.7	Eukaryota	Metazoa	Arthropoda	Arachnida	Ixodida	Argasidae	Ornithodoros
Merdimmobilis	genus	3	88217.9	Bacteria		Bacillota	Clostridia	Eubacteriales	Oscillospiraceae	Merdimmobilis
Endozoicomonas	genus	1	33968.9	Bacteria		Pseudomonadota	Gammaproteobacteria	Oceanospirillales	Endozoicomonadaceae	Endozoicomonas
Acidiplasma	genus	1	28104.1	Archaea		Candidatus Thermoplasmatota	Thermoplasmata	Thermoplasmatales	Ferroplasmaceae	Acidiplasma
Yoonia	genus	1	16558.3	Bacteria		Pseudomonadota	Alphaproteobacteria	Rhodobacterales	Paracoccaceae	Yoonia
Peptoclostridium	genus	6	1.65728e+06	Bacteria		Bacillota	Clostridia	Peptostreptococcales	Peptoclostridiaceae	Peptoclostridium
Candidatus Cryptobacteroides	genus	13	992166	Bacteria		Bacteroidota	Bacteroidia	Bacteroidales		Candidatus Cryptobacteroides
Snellenius	genus	1	43235.3	Eukaryota	Metazoa	Arthropoda	Insecta	Hymenoptera	Braconidae	Snellenius
Methylobacterium	genus	2	386159	Bacteria		Pseudomonadota	Alphaproteobacteria	Hyphomicrobiales	Methylobacteriaceae	Methylobacterium
Anaerotignum	genus	29	2.19428e+06	Bacteria		Bacillota	Clostridia	Lachnospirales	Anaerotignaceae	Anaerotignum
Mesohalobacter	genus	1	38716	Bacteria		Bacteroidota	Flavobacteriia	Flavobacteriales	Flavobacteriaceae	Mesohalobacter
Parasphaerochaeta	genus	1	61695.2	Bacteria		Spirochaetota	Spirochaetia	Spirochaetales	Sphaerochaetaceae	Parasphaerochaeta
Polarella	genus	1	261103	Eukaryota			Dinophyceae	Suessiales	Suessiaceae	Polarella
Dufourea	genus	1	29176.5	Eukaryota	Metazoa	Arthropoda	Insecta	Hymenoptera	Halictidae	Dufourea
Bilophila	genus	14	621550	Bacteria		Thermodesulfobacteriota	Desulfovibrionia	Desulfovibrionales	Desulfovibrionaceae	Bilophila
Vagococcus	genus	8	1.34981e+06	Bacteria		Bacillota	Bacilli	Lactobacillales	Enterococcaceae	Vagococcus
Biomaibacter	genus	1	186840	Bacteria		Bacillota	Clostridia	Thermosediminibacterales	Tepidanaerobacteraceae	Biomaibacter
Chitinophaga	genus	9	1.65439e+06	Bacteria		Bacteroidota	Chitinophagia	Chitinophagales	Chitinophagaceae	Chitinophaga
Candidatus Gallitreponema	genus	2	139724	Bacteria		Spirochaetota	Spirochaetia	Spirochaetales		Candidatus Gallitreponema
Geosmithia	genus	2	936227	Eukaryota	Fungi	Ascomycota	Sordariomycetes	Hypocreales	Bionectriaceae	Geosmithia
Mycoplasmopsis	genus	1	35524.3	Bacteria		Mycoplasmatota		Mycoplasmoidales	Metamycoplasmataceae	Mycoplasmopsis
Candidatus Acididesulfobacter	genus	1	106428	Bacteria			Deltaproteobacteria	Candidatus Acidulodesulfobacterales		Candidatus Acididesulfobacter
Candidatus Galligastranaerophilus	genus	1	786241	Bacteria						Candidatus Galligastranaerophilus
Massarina	genus	1	500336	Eukaryota	Fungi	Ascomycota	Dothideomycetes	Pleosporales	Massarinaceae	Massarina
Sitophilus	genus	2	45990.2	Eukaryota	Metazoa	Arthropoda	Insecta	Coleoptera	Curculionidae	Sitophilus
Candidatus Faecousia	genus	22	1.0344e+07	Bacteria		Bacillota	Clostridia	Eubacteriales		Candidatus Faecousia
Maritimibacter	genus	1	13997.7	Bacteria		Pseudomonadota	Alphaproteobacteria	Rhodobacterales	Roseobacteraceae	Maritimibacter
Desulfatibacillum	genus	2	318471	Bacteria		Thermodesulfobacteriota	Desulfobacteria	Desulfobacterales	Desulfatibacillaceae	Desulfatibacillum
Methylibium	genus	1	98361	Bacteria		Pseudomonadota	Betaproteobacteria	Burkholderiales	Sphaerotilaceae	Methylibium
Anaeroplasma	genus	1	6287.84	Bacteria		Mycoplasmatota	Mollicutes	Anaeroplasmatales	Anaeroplasmataceae	Anaeroplasma
Rhodospirillum	genus	2	939178	Bacteria		Pseudomonadota	Alphaproteobacteria	Rhodospirillales	Rhodospirillaceae	Rhodospirillum
Natranaeroarchaeum	genus	1	204032	Archaea		Euryarchaeota	Halobacteria	Halobacteriales	Natronoarchaeaceae	Natranaeroarchaeum
Parasedimentitalea	genus	1	114054	Bacteria		Pseudomonadota	Alphaproteobacteria	Rhodobacterales	Paracoccaceae	Parasedimentitalea
Macrostomum	genus	1	67055.9	Eukaryota	Metazoa	Platyhelminthes	Rhabditophora	Macrostomida	Macrostomidae	Macrostomum
Thermosipho	genus	1	322596	Bacteria		Thermotogota	Thermotogae	Thermotogales	Fervidobacteriaceae	Thermosipho
Planctopirus	genus	1	14678.5	Bacteria		Planctomycetota	Planctomycetia	Planctomycetales	Planctomycetaceae	Planctopirus
Penicillium	genus	4	703343	Eukaryota	Fungi	Ascomycota	Eurotiomycetes	Eurotiales	Aspergillaceae	Penicillium
Syntrophobotulus	genus	2	168158	Bacteria		Bacillota	Clostridia	Eubacteriales	Desulfitobacteriaceae	Syntrophobotulus
Beauveria	genus	1	179591	Eukaryota	Fungi	Ascomycota	Sordariomycetes	Hypocreales	Cordycipitaceae	Beauveria
Anthropogastromicrobium	genus	8	590191	Bacteria		Bacillota	Clostridia	Lachnospirales	Lachnospiraceae	Anthropogastromicrobium
Oceanibaculum	genus	1	460261	Bacteria		Pseudomonadota	Alphaproteobacteria	Rhodospirillales	Oceanibaculaceae	Oceanibaculum
Neoroseomonas	genus	1	144466	Bacteria		Pseudomonadota	Alphaproteobacteria	Rhodospirillales	Acetobacteraceae	Neoroseomonas
Desulfosalsimonas	genus	3	514724	Bacteria		Thermodesulfobacteriota	Desulfobacteria	Desulfobacterales	Desulfosalsimonadaceae	Desulfosalsimonas
Xiashengella	genus	1	129398	Bacteria		Bacteroidota	Bacteroidia	Marinilabiliales	Marinilabiliaceae	Xiashengella
Hymenoscyphus	genus	1	152772	Eukaryota	Fungi	Ascomycota	Leotiomycetes	Helotiales	Helotiaceae	Hymenoscyphus
Kaistia	genus	1	129942	Bacteria		Pseudomonadota	Alphaproteobacteria	Hyphomicrobiales	Kaistiaceae	Kaistia
Helobdella	genus	1	15085.9	Eukaryota	Metazoa	Annelida	Clitellata	Rhynchobdellida	Glossiphoniidae	Helobdella
Gilvimarinus	genus	1	37812.5	Bacteria		Pseudomonadota	Gammaproteobacteria	Cellvibrionales	Cellvibrionaceae	Gilvimarinus
Dethiosulfovibrio	genus	1	4.27338e+06	Bacteria		Synergistota	Synergistia	Synergistales	Dethiosulfovibrionaceae	Dethiosulfovibrio
Virgisporangium	genus	2	137455	Bacteria		Actinomycetota	Actinomycetes	Micromonosporales	Micromonosporaceae	Virgisporangium
Aestuariispira	genus	1	2290.52	Bacteria		Pseudomonadota	Alphaproteobacteria	Rhodospirillales	Kiloniellaceae	Aestuariispira
Luteolibacter	genus	2	254136	Bacteria		Verrucomicrobiota	Verrucomicrobiia	Verrucomicrobiales	Verrucomicrobiaceae	Luteolibacter
Pseudochryseolinea	genus	1	140073	Bacteria		Bacteroidota	Cytophagia	Cytophagales	Fulvivirgaceae	Pseudochryseolinea
Ignatzschineria	genus	1	97352.2	Bacteria		Pseudomonadota	Gammaproteobacteria	Cardiobacteriales	Ignatzschineriaceae	Ignatzschineria
Pseudolabrys	genus	1	56872.3	Bacteria		Pseudomonadota	Alphaproteobacteria	Hyphomicrobiales	Xanthobacteraceae	Pseudolabrys
Romboutsia	genus	2	787996	Bacteria		Bacillota	Clostridia	Peptostreptococcales	Peptostreptococcaceae	Romboutsia
Candidatus Stercoripulliclostridium	genus	3	902090	Bacteria		Bacillota	Clostridia	Eubacteriales		Candidatus Stercoripulliclostridium
Sporobolomyces	genus	1	25391.7	Eukaryota	Fungi	Basidiomycota	Microbotryomycetes	Sporidiobolales	Sporidiobolaceae	Sporobolomyces
Tanacetum	genus	2	440967	Eukaryota	Viridiplantae	Streptophyta	Magnoliopsida	Asterales	Asteraceae	Tanacetum
Paraconexibacter	genus	3	875853	Bacteria		Actinomycetota	Thermoleophilia	Solirubrobacterales	Paraconexibacteraceae	Paraconexibacter
Saccharopolyspora	genus	1	487943	Bacteria		Actinomycetota	Actinomycetes	Pseudonocardiales	Pseudonocardiaceae	Saccharopolyspora
Sphingobacterium	genus	13	2.65797e+06	Bacteria		Bacteroidota	Sphingobacteriia	Sphingobacteriales	Sphingobacteriaceae	Sphingobacterium
Candidatus Scatomorpha	genus	24	4.85007e+06	Bacteria		Bacillota	Clostridia	Eubacteriales		Candidatus Scatomorpha
Sinomicrobium	genus	1	7489.31	Bacteria		Bacteroidota	Flavobacteriia	Flavobacteriales	Flavobacteriaceae	Sinomicrobium
Gossypium	genus	2	228033	Eukaryota	Viridiplantae	Streptophyta	Magnoliopsida	Malvales	Malvaceae	Gossypium
Acidilobus	genus	1	439867	Archaea		Thermoproteota	Thermoprotei	Acidilobales	Acidilobaceae	Acidilobus
Pseudobutyrivibrio	genus	29	1.58203e+07	Bacteria		Bacillota	Clostridia	Lachnospirales	Lachnospiraceae	Pseudobutyrivibrio
Cronobacter	genus	1	23422.1	Bacteria		Pseudomonadota	Gammaproteobacteria	Enterobacterales	Enterobacteriaceae	Cronobacter
Balneicella	genus	3	286203	Bacteria		Bacteroidota	Bacteroidia	Bacteroidales	Balneicellaceae	Balneicella
Leyella	genus	4	160855	Bacteria		Bacteroidota	Bacteroidia	Bacteroidales	Prevotellaceae	Leyella
Acinetobacter	genus	2	286091	Bacteria		Pseudomonadota	Gammaproteobacteria	Moraxellales	Moraxellaceae	Acinetobacter
Dyadobacter	genus	7	1.56094e+06	Bacteria		Bacteroidota	Cytophagia	Cytophagales	Spirosomataceae	Dyadobacter
Puia	genus	1	44109.5	Bacteria		Bacteroidota	Chitinophagia	Chitinophagales	Chitinophagaceae	Puia
Grifola	genus	1	280921	Eukaryota	Fungi	Basidiomycota	Agaricomycetes	Polyporales	Grifolaceae	Grifola
Faecalispora	genus	4	696432	Bacteria		Bacillota	Clostridia	Eubacteriales	Oscillospiraceae	Faecalispora
Anaerosporobacter	genus	8	992142	Bacteria		Bacillota	Clostridia	Lachnospirales	Lachnospiraceae	Anaerosporobacter
Helicoverpa	genus	1	16898.9	Eukaryota	Metazoa	Arthropoda	Insecta	Lepidoptera	Noctuidae	Helicoverpa
Cicer	genus	2	53312.5	Eukaryota	Viridiplantae	Streptophyta	Magnoliopsida	Fabales	Fabaceae	Cicer
Mycoplasma	genus	5	1.65747e+06	Bacteria		Mycoplasmatota	Mollicutes	Mycoplasmatales	Mycoplasmataceae	Mycoplasma
Hepatospora	genus	1	53447.1	Eukaryota	Fungi	Microsporidia			Hepatosporidae	Hepatospora
Gonium	genus	2	151610	Eukaryota	Viridiplantae	Chlorophyta	Chlorophyceae	Chlamydomonadales	Volvocaceae	Gonium
Penelope	genus	1	39505.1	Eukaryota	Metazoa	Chordata	Aves	Galliformes	Cracidae	Penelope
Clostridioides	genus	1	55241.3	Bacteria		Bacillota	Clostridia	Peptostreptococcales	Peptostreptococcaceae	Clostridioides
Candidatus Merdivivens	genus	2	526387	Bacteria		Bacteroidota	Bacteroidia	Bacteroidales	Muribaculaceae	Candidatus Merdivivens
Leishmania	genus	2	191292	Eukaryota		Euglenozoa	Kinetoplastea	Trypanosomatida	Trypanosomatidae	Leishmania
Providencia	genus	2	166607	Bacteria		Pseudomonadota	Gammaproteobacteria	Enterobacterales	Morganellaceae	Providencia
Candidatus Scatomonas	genus	6	282287	Bacteria		Bacillota	Clostridia	Lachnospirales	Lachnospiraceae	Candidatus Scatomonas
Nitrospirillum	genus	1	44857.8	Bacteria		Pseudomonadota	Alphaproteobacteria	Rhodospirillales	Azospirillaceae	Nitrospirillum
Solobacterium	genus	2	65137.8	Bacteria		Bacillota	Erysipelotrichia	Erysipelotrichales	Erysipelotrichaceae	Solobacterium
Keratinibaculum	genus	1	265933	Bacteria		Bacillota	Tissierellia	Tissierellales	Tepidimicrobiaceae	Keratinibaculum
Carnobacterium	genus	1	2827.43	Bacteria		Bacillota	Bacilli	Lactobacillales	Carnobacteriaceae	Carnobacterium
Candidatus Allocopromorpha	genus	6	209083	Bacteria		Bacillota	Clostridia	Eubacteriales	Eubacteriaceae	Candidatus Allocopromorpha
Sesamum	genus	1	21674.6	Eukaryota	Viridiplantae	Streptophyta	Magnoliopsida	Lamiales	Pedaliaceae	Sesamum
Mangrovibacterium	genus	4	1.19945e+06	Bacteria		Bacteroidota	Bacteroidia	Marinilabiliales	Prolixibacteraceae	Mangrovibacterium
Dysosmobacter	genus	90	4.16674e+07	Bacteria		Bacillota	Clostridia	Eubacteriales	Oscillospiraceae	Dysosmobacter
Entamoeba	genus	1	15085.4	Eukaryota		Evosea		Mastigamoebida	Entamoebidae	Entamoeba
Candidatus Electrothrix	genus	1	394397	Bacteria		Thermodesulfobacteriota	Desulfobulbia	Desulfobulbales	Desulfobulbaceae	Candidatus Electrothrix
Bombus	genus	1	81982.1	Eukaryota	Metazoa	Arthropoda	Insecta	Hymenoptera	Apidae	Bombus
Terasakiella	genus	1	15808.3	Bacteria		Pseudomonadota	Alphaproteobacteria	Rhodospirillales	Terasakiellaceae	Terasakiella
Flintibacter	genus	142	2.22938e+07	Bacteria		Bacillota	Clostridia	Eubacteriales		Flintibacter
Dactylococcopsis	genus	1	660132	Bacteria		Cyanobacteriota	Cyanophyceae	Synechococcales	Synechococcaceae	Dactylococcopsis
Tumebacillus	genus	1	59818.8	Bacteria		Bacillota	Bacilli	Bacillales	Alicyclobacillaceae	Tumebacillus
Melanopsichium	genus	1	79176.1	Eukaryota	Fungi	Basidiomycota	Ustilaginomycetes	Ustilaginales	Ustilaginaceae	Melanopsichium
Octadecabacter	genus	1	2.17882e+06	Bacteria		Pseudomonadota	Alphaproteobacteria	Rhodobacterales	Roseobacteraceae	Octadecabacter
Pluralibacter	genus	1	8139.94	Bacteria		Pseudomonadota	Gammaproteobacteria	Enterobacterales	Enterobacteriaceae	Pluralibacter
Mycobacterium	genus	7	526564	Bacteria		Actinomycetota	Actinomycetes	Mycobacteriales	Mycobacteriaceae	Mycobacterium
Rhodopseudomonas	genus	1	73474.7	Bacteria		Pseudomonadota	Alphaproteobacteria	Hyphomicrobiales	Nitrobacteraceae	Rhodopseudomonas
Trematosphaeria	genus	1	111456	Eukaryota	Fungi	Ascomycota	Dothideomycetes	Pleosporales	Trematosphaeriaceae	Trematosphaeria
Roseburia	genus	177	4.40837e+07	Bacteria		Bacillota	Clostridia	Lachnospirales	Lachnospiraceae	Roseburia
Candidatus Faeciplasma	genus	11	2.6087e+06	Bacteria		Bacillota	Clostridia	Eubacteriales	Oscillospiraceae	Candidatus Faeciplasma
Dialister	genus	3	1.17246e+06	Bacteria		Bacillota	Negativicutes	Veillonellales	Veillonellaceae	Dialister
Rhizobium	genus	6	420882	Bacteria		Pseudomonadota	Alphaproteobacteria	Hyphomicrobiales	Rhizobiaceae	Rhizobium
Candidatus Manganitrophus	genus	1	89700.2	Bacteria		Nitrospirota	Nitrospiria	Candidatus Troglogloeales	Candidatus Manganitrophaceae	Candidatus Manganitrophus
Rudanella	genus	2	234635	Bacteria		Bacteroidota	Cytophagia	Cytophagales	Cytophagaceae	Rudanella
Desulfitobacterium	genus	4	411931	Bacteria		Bacillota	Clostridia	Eubacteriales	Desulfitobacteriaceae	Desulfitobacterium
Roseateles	genus	3	931941	Bacteria		Pseudomonadota	Betaproteobacteria	Burkholderiales	Sphaerotilaceae	Roseateles
Pseudomassariella	genus	1	6071.73	Eukaryota	Fungi	Ascomycota	Sordariomycetes	Xylariales	Pseudomassariaceae	Pseudomassariella
Sporofaciens	genus	104	1.96751e+07	Bacteria		Bacillota	Clostridia	Lachnospirales	Lachnospiraceae	Sporofaciens
Diplocloster	genus	3	461892	Bacteria		Bacillota	Clostridia	Lachnospirales	Lachnospiraceae	Diplocloster
Araneus	genus	1	132752	Eukaryota	Metazoa	Arthropoda	Arachnida	Araneae	Araneidae	Araneus
Wujia	genus	27	4.78309e+06	Bacteria		Bacillota	Clostridia	Lachnospirales	Lachnospiraceae	Wujia
Rhodococcus	genus	2	41226	Bacteria		Actinomycetota	Actinomycetes	Mycobacteriales	Nocardiaceae	Rhodococcus
Empedobacter	genus	1	148913	Bacteria		Bacteroidota	Flavobacteriia	Flavobacteriales	Weeksellaceae	Empedobacter
Actinomadura	genus	2	112226	Bacteria		Actinomycetota	Actinomycetes	Streptosporangiales	Thermomonosporaceae	Actinomadura
Klosneuvirus	genus	1	75187.8	Viruses	Bamfordvirae	Nucleocytoviricota	Megaviricetes	Imitervirales	Mimiviridae	Klosneuvirus
Natronorubrum	genus	1	459660	Archaea		Euryarchaeota	Halobacteria	Halobacteriales	Natrialbaceae	Natronorubrum
Coprinopsis	genus	3	158078	Eukaryota	Fungi	Basidiomycota	Agaricomycetes	Agaricales	Psathyrellaceae	Coprinopsis
Eremothecium	genus	1	997718	Eukaryota	Fungi	Ascomycota	Saccharomycetes	Saccharomycetales	Saccharomycetaceae	Eremothecium
Marinoscillum	genus	1	45576.7	Bacteria		Bacteroidota	Cytophagia	Cytophagales	Reichenbachiellaceae	Marinoscillum
Pseudocohnilembus	genus	2	566869	Eukaryota		Ciliophora	Oligohymenophorea	Philasterida	Pseudocohnilembidae	Pseudocohnilembus
Thermococcus	genus	2	2.30422e+06	Archaea		Euryarchaeota	Thermococci	Thermococcales	Thermococcaceae	Thermococcus
Protomyces	genus	1	40123.9	Eukaryota	Fungi	Ascomycota	Taphrinomycetes	Taphrinales	Protomycetaceae	Protomyces
Paralvinella	genus	1	71192.5	Eukaryota	Metazoa	Annelida	Polychaeta	Terebellida	Alvinellidae	Paralvinella
Cyphellophora	genus	1	16232.8	Eukaryota	Fungi	Ascomycota	Eurotiomycetes	Chaetothyriales	Cyphellophoraceae	Cyphellophora
Geosporobacter	genus	5	322138	Bacteria		Bacillota	Clostridia	Peptostreptococcales	Thermotaleaceae	Geosporobacter
Brachionus	genus	1	48615.1	Eukaryota	Metazoa	Rotifera	Eurotatoria	Ploima	Brachionidae	Brachionus
Massiliimalia	genus	3	1.47911e+06	Bacteria		Bacillota	Clostridia	Eubacteriales	Oscillospiraceae	Massiliimalia
Candidatus Borkfalkia	genus	3	181392	Bacteria		Bacillota	Clostridia	Christensenellales	Christensenellaceae	Candidatus Borkfalkia
Mobilitalea	genus	4	602509	Bacteria		Bacillota	Clostridia	Lachnospirales	Lachnospiraceae	Mobilitalea
Aliikangiella	genus	1	25184.3	Bacteria		Pseudomonadota	Gammaproteobacteria	Oceanospirillales	Pleioneaceae	Aliikangiella
Shuttleworthella	genus	7	1.62776e+06	Bacteria		Bacillota	Clostridia	Lachnospirales	Lachnospiraceae	Shuttleworthella
Fagus	genus	1	89568.6	Eukaryota	Viridiplantae	Streptophyta	Magnoliopsida	Fagales	Fagaceae	Fagus
Suillus	genus	1	80491.9	Eukaryota	Fungi	Basidiomycota	Agaricomycetes	Boletales	Suillaceae	Suillus
Gehongia	genus	1	14743.4	Bacteria		Bacillota	Clostridia	Christensenellales	Christensenellaceae	Gehongia
Senegalimassilia	genus	2	239916	Bacteria		Actinomycetota	Coriobacteriia	Coriobacteriales	Coriobacteriaceae	Senegalimassilia
Symbiobacterium	genus	1	26499.9	Bacteria		Bacillota	Clostridia	Eubacteriales	Symbiobacteriaceae	Symbiobacterium
Thalassobacillus	genus	1	22336	Bacteria		Bacillota	Bacilli	Bacillales	Bacillaceae	Thalassobacillus
Cohnella	genus	5	4.4561e+06	Bacteria		Bacillota	Bacilli	Bacillales	Paenibacillaceae	Cohnella
Wenyingzhuangia	genus	2	82166.2	Bacteria		Bacteroidota	Flavobacteriia	Flavobacteriales	Flavobacteriaceae	Wenyingzhuangia
Fusarium	genus	10	1.04524e+06	Eukaryota	Fungi	Ascomycota	Sordariomycetes	Hypocreales	Nectriaceae	Fusarium
Heliobacterium	genus	2	22108.4	Bacteria		Bacillota	Clostridia	Eubacteriales	Heliobacteriaceae	Heliobacterium
Triparma	genus	5	546343	Eukaryota			Bolidophyceae	Parmales	Triparmaceae	Triparma
Desulfoglaeba	genus	1	19326.9	Bacteria		Thermodesulfobacteriota	Syntrophobacteria	Syntrophobacterales	Syntrophobacteraceae	Desulfoglaeba
Rubrobacter	genus	1	83167	Bacteria		Actinomycetota	Rubrobacteria	Rubrobacterales	Rubrobacteraceae	Rubrobacter
Mordavella	genus	11	1.09105e+06	Bacteria		Bacillota	Clostridia	Eubacteriales	Clostridiaceae	Mordavella
Cynoglossus	genus	1	64682.6	Eukaryota	Metazoa	Chordata	Actinopteri	Pleuronectiformes	Cynoglossidae	Cynoglossus
Salinibacillus	genus	1	37569.9	Bacteria		Bacillota	Bacilli	Bacillales	Bacillaceae	Salinibacillus
Lutibacter	genus	2	56900	Bacteria		Bacteroidota	Flavobacteriia	Flavobacteriales	Flavobacteriaceae	Lutibacter
Pseudoprevotella	genus	10	352920	Bacteria		Bacteroidota	Bacteroidia	Bacteroidales	Prevotellaceae	Pseudoprevotella
Membranihabitans	genus	1	42157.2	Bacteria		Bacteroidota	Saprospiria	Saprospirales	Saprospiraceae	Membranihabitans
Faecalicoccus	genus	1	6821.55	Bacteria		Bacillota	Erysipelotrichia	Erysipelotrichales	Erysipelotrichaceae	Faecalicoccus
Magallana	genus	2	51056.7	Eukaryota	Metazoa	Mollusca	Bivalvia	Ostreida	Ostreidae	Magallana
Pseudolycoriella	genus	2	27134.7	Eukaryota	Metazoa	Arthropoda	Insecta	Diptera	Sciaridae	Pseudolycoriella
Evtepia	genus	29	5.56091e+06	Bacteria		Bacillota	Clostridia	Eubacteriales		Evtepia
Desulfatirhabdium	genus	1	103823	Bacteria		Thermodesulfobacteriota	Desulfobacteria	Desulfobacterales	Desulfatirhabdiaceae	Desulfatirhabdium
Psittacicella	genus	1	729152	Bacteria		Pseudomonadota	Gammaproteobacteria	Pasteurellales	Psittacicellaceae	Psittacicella
Parapedobacter	genus	2	239528	Bacteria		Bacteroidota	Sphingobacteriia	Sphingobacteriales	Sphingobacteriaceae	Parapedobacter
Thermophagus	genus	2	139363	Bacteria		Bacteroidota	Bacteroidia	Marinilabiliales	Marinilabiliaceae	Thermophagus
Ruthenibacterium	genus	21	2.83657e+06	Bacteria		Bacillota	Clostridia	Eubacteriales	Oscillospiraceae	Ruthenibacterium
Hoylesella	genus	16	979692	Bacteria		Bacteroidota	Bacteroidia	Bacteroidales	Prevotellaceae	Hoylesella
Butyricimonas	genus	9	542263	Bacteria		Bacteroidota	Bacteroidia	Bacteroidales	Odoribacteraceae	Butyricimonas
Stomatobaculum	genus	3	756875	Bacteria		Bacillota	Clostridia	Lachnospirales	Lachnospiraceae	Stomatobaculum
Paraburkholderia	genus	2	124832	Bacteria		Pseudomonadota	Betaproteobacteria	Burkholderiales	Burkholderiaceae	Paraburkholderia
Notothenia	genus	1	36506.8	Eukaryota	Metazoa	Chordata	Actinopteri	Perciformes	Nototheniidae	Notothenia
Agathobaculum	genus	15	7.45516e+06	Bacteria		Bacillota	Clostridia	Eubacteriales	Butyricicoccaceae	Agathobaculum
Campylobacter	genus	7	811421	Bacteria		Campylobacterota	Epsilonproteobacteria	Campylobacterales	Campylobacteraceae	Campylobacter
Cephaloticoccus	genus	2	107932	Bacteria		Verrucomicrobiota	Opitutia	Opitutales	Opitutaceae	Cephaloticoccus
Dreissena	genus	2	79469.7	Eukaryota	Metazoa	Mollusca	Bivalvia	Myida	Dreissenidae	Dreissena
Holdemanella	genus	2	152634	Bacteria		Bacillota	Erysipelotrichia	Erysipelotrichales	Erysipelotrichaceae	Holdemanella
Colletotrichum	genus	6	1.49426e+06	Eukaryota	Fungi	Ascomycota	Sordariomycetes	Glomerellales	Glomerellaceae	Colletotrichum
Thermoclostridium	genus	5	1.44708e+06	Bacteria		Bacillota	Clostridia	Eubacteriales	Oscillospiraceae	Thermoclostridium
Paraprevotella	genus	15	601015	Bacteria		Bacteroidota	Bacteroidia	Bacteroidales	Prevotellaceae	Paraprevotella
Salisediminibacterium	genus	1	25382.3	Bacteria		Bacillota	Bacilli	Bacillales	Bacillaceae	Salisediminibacterium
Hyalangium	genus	1	280238	Bacteria		Myxococcota	Myxococcia	Myxococcales	Archangiaceae	Hyalangium
Johnsonella	genus	5	129408	Bacteria		Bacillota	Clostridia	Lachnospirales	Lachnospiraceae	Johnsonella
Ancylomarina	genus	2	66947.2	Bacteria		Bacteroidota	Bacteroidia	Marinilabiliales	Marinifilaceae	Ancylomarina
Acaryochloris	genus	1	14665	Bacteria		Cyanobacteriota	Cyanophyceae	Acaryochloridales	Acaryochloridaceae	Acaryochloris
Pelistega	genus	1	51807.8	Bacteria		Pseudomonadota	Betaproteobacteria	Burkholderiales	Alcaligenaceae	Pelistega
Subdoligranulum	genus	7	2.17422e+06	Bacteria		Bacillota	Clostridia	Eubacteriales	Oscillospiraceae	Subdoligranulum
Apibacter	genus	2	1.11279e+06	Bacteria		Bacteroidota	Flavobacteriia	Flavobacteriales	Weeksellaceae	Apibacter
Methanohalophilus	genus	1	92952.4	Archaea		Euryarchaeota	Methanomicrobia	Methanosarcinales	Methanosarcinaceae	Methanohalophilus
Polymorphobacter	genus	1	52361.2	Bacteria		Pseudomonadota	Alphaproteobacteria	Sphingomonadales	Sphingosinicellaceae	Polymorphobacter
Candidatus Caccosoma	genus	1	28763	Bacteria		Bacillota				Candidatus Caccosoma
Buchananella	genus	1	1.28408e+06	Bacteria		Actinomycetota	Actinomycetes	Actinomycetales	Actinomycetaceae	Buchananella
Urocolius	genus	1	42620.4	Eukaryota	Metazoa	Chordata	Aves	Coliiformes	Coliidae	Urocolius
Propioniciclava	genus	1	8003.81	Bacteria		Actinomycetota	Actinomycetes	Propionibacteriales	Propionibacteriaceae	Propioniciclava
Angiostrongylus	genus	1	28633.9	Eukaryota	Metazoa	Nematoda	Chromadorea	Rhabditida	Metastrongylidae	Angiostrongylus
Ascosphaera	genus	1	203243	Eukaryota	Fungi	Ascomycota	Eurotiomycetes	Onygenales	Ascosphaeraceae	Ascosphaera
Mesorhizobium	genus	3	317167	Bacteria		Pseudomonadota	Alphaproteobacteria	Hyphomicrobiales	Phyllobacteriaceae	Mesorhizobium
Hepatocystis	genus	2	6.76603e+06	Eukaryota		Apicomplexa	Aconoidasida	Haemosporida	Plasmodiidae	Hepatocystis
Priestia	genus	1	106504	Bacteria		Bacillota	Bacilli	Bacillales	Bacillaceae	Priestia
Thermus	genus	1	67617.7	Bacteria		Deinococcota	Deinococci	Thermales	Thermaceae	Thermus
Ditylenchus	genus	3	1.70072e+06	Eukaryota	Metazoa	Nematoda	Chromadorea	Rhabditida	Anguinidae	Ditylenchus
Flowerpowervirus	genus	1	27942.6	Viruses	Heunggongvirae	Uroviricota	Caudoviricetes			Flowerpowervirus
Hathewaya	genus	4	800372	Bacteria		Bacillota	Clostridia	Eubacteriales	Clostridiaceae	Hathewaya
Candidatus Merdivicinus	genus	3	70523.6	Bacteria		Bacillota	Clostridia	Eubacteriales	Oscillospiraceae	Candidatus Merdivicinus
Dimorphilus	genus	1	578615	Eukaryota	Metazoa	Annelida	Polychaeta		Dinophilidae	Dimorphilus
Hesseltinella	genus	1	15696.5	Eukaryota	Fungi	Mucoromycota	Mucoromycetes	Mucorales	Cunninghamellaceae	Hesseltinella
Thermosyntropha	genus	1	103710	Bacteria		Bacillota	Clostridia	Eubacteriales	Syntrophomonadaceae	Thermosyntropha
Akkermansia	genus	5	108146	Bacteria		Verrucomicrobiota	Verrucomicrobiia	Verrucomicrobiales	Akkermansiaceae	Akkermansia
Stappia	genus	3	451361	Bacteria		Pseudomonadota	Alphaproteobacteria	Hyphomicrobiales	Stappiaceae	Stappia
Apophysomyces	genus	2	22823	Eukaryota	Fungi	Mucoromycota	Mucoromycetes	Mucorales	Mucoraceae	Apophysomyces
Mariniphaga	genus	2	108160	Bacteria		Bacteroidota	Bacteroidia	Marinilabiliales	Prolixibacteraceae	Mariniphaga
Ktedonospora	genus	1	61250.8	Bacteria		Chloroflexota	Ktedonobacteria	Ktedonobacterales	Ktedonobacteraceae	Ktedonospora
Lentihominibacter	genus	4	455094	Bacteria		Bacillota	Clostridia	Eubacteriales	Eubacteriales Family XIII. Incertae Sedis	Lentihominibacter
Lophiotrema	genus	1	108307	Eukaryota	Fungi	Ascomycota	Dothideomycetes	Pleosporales	Lophiotremataceae	Lophiotrema
Oscillibacter	genus	71	1.43522e+07	Bacteria		Bacillota	Clostridia	Eubacteriales	Oscillospiraceae	Oscillibacter
Geotrichum	genus	1	322910	Eukaryota	Fungi	Ascomycota	Saccharomycetes	Saccharomycetales	Dipodascaceae	Geotrichum
Candidatus Ornithocaccomicrobium	genus	1	86842.3	Bacteria		Bacillota	Clostridia			Candidatus Ornithocaccomicrobium
Eucampia	genus	1	57290.8	Eukaryota		Bacillariophyta	Mediophyceae	Hemiaulales	Hemiaulaceae	Eucampia
Collichthys	genus	1	27812.9	Eukaryota	Metazoa	Chordata	Actinopteri		Sciaenidae	Collichthys
Porcincola	genus	5	346018	Bacteria		Bacillota	Clostridia	Lachnospirales	Lachnospiraceae	Porcincola
Podospora	genus	1	76477.1	Eukaryota	Fungi	Ascomycota	Sordariomycetes	Sordariales	Podosporaceae	Podospora
Mucispirillum	genus	134	1.73567e+07	Bacteria		Deferribacterota	Deferribacteres	Deferribacterales	Mucispirillaceae	Mucispirillum
Tannerella	genus	8	324806	Bacteria		Bacteroidota	Bacteroidia	Bacteroidales	Tannerellaceae	Tannerella
Pantherophis	genus	1	56561.2	Eukaryota	Metazoa	Chordata	Lepidosauria	Squamata	Colubridae	Pantherophis
Mediterraneibacter	genus	49	5.58918e+06	Bacteria		Bacillota	Clostridia	Lachnospirales	Lachnospiraceae	Mediterraneibacter
Oppiella	genus	1	114628	Eukaryota	Metazoa	Arthropoda	Arachnida	Sarcoptiformes	Oppiidae	Oppiella
Burkholderia	genus	3	80976.9	Bacteria		Pseudomonadota	Betaproteobacteria	Burkholderiales	Burkholderiaceae	Burkholderia
Baudoinia	genus	1	119587	Eukaryota	Fungi	Ascomycota	Dothideomycetes	Mycosphaerellales	Teratosphaeriaceae	Baudoinia
Candidatus Egerieimonas	genus	8	659214	Bacteria		Bacillota	Clostridia	Lachnospirales	Lachnospiraceae	Candidatus Egerieimonas
Polaribacter	genus	5	430817	Bacteria		Bacteroidota	Flavobacteriia	Flavobacteriales	Flavobacteriaceae	Polaribacter
Corchorus	genus	1	13337.2	Eukaryota	Viridiplantae	Streptophyta	Magnoliopsida	Malvales	Malvaceae	Corchorus
Alcaligenes	genus	1	27507.5	Bacteria		Pseudomonadota	Betaproteobacteria	Burkholderiales	Alcaligenaceae	Alcaligenes
Geobacter	genus	2	529171	Bacteria		Thermodesulfobacteriota	Desulfuromonadia	Geobacterales	Geobacteraceae	Geobacter
Schaalia	genus	1	16278.9	Bacteria		Actinomycetota	Actinomycetes	Actinomycetales	Actinomycetaceae	Schaalia
Citrus	genus	1	73677.7	Eukaryota	Viridiplantae	Streptophyta	Magnoliopsida	Sapindales	Rutaceae	Citrus
Candidatus Coprosoma	genus	1	11276	Bacteria		Bacillota				Candidatus Coprosoma
Papaver	genus	1	11745.9	Eukaryota	Viridiplantae	Streptophyta	Magnoliopsida	Ranunculales	Papaveraceae	Papaver
Nelumbo	genus	1	122216	Eukaryota	Viridiplantae	Streptophyta	Magnoliopsida	Proteales	Nelumbonaceae	Nelumbo
Arsenicibacter	genus	1	10931	Bacteria		Bacteroidota	Cytophagia	Cytophagales	Spirosomataceae	Arsenicibacter
Immersiella	genus	1	12667.6	Eukaryota	Fungi	Ascomycota	Sordariomycetes	Sordariales	Lasiosphaeriaceae	Immersiella
Paramesorhizobium	genus	1	178975	Bacteria		Pseudomonadota	Alphaproteobacteria	Hyphomicrobiales	Phyllobacteriaceae	Paramesorhizobium
Capsicum	genus	2	143497	Eukaryota	Viridiplantae	Streptophyta	Magnoliopsida	Solanales	Solanaceae	Capsicum
Polypedilum	genus	1	22854.8	Eukaryota	Metazoa	Arthropoda	Insecta	Diptera	Chironomidae	Polypedilum
Neolewinella	genus	1	552747	Bacteria		Bacteroidota	Saprospiria	Saprospirales	Lewinellaceae	Neolewinella
Vespula	genus	1	621061	Eukaryota	Metazoa	Arthropoda	Insecta	Hymenoptera	Vespidae	Vespula
Cupriavidus	genus	3	831656	Bacteria		Pseudomonadota	Betaproteobacteria	Burkholderiales	Burkholderiaceae	Cupriavidus
Winogradskyella	genus	3	451519	Bacteria		Bacteroidota	Flavobacteriia	Flavobacteriales	Flavobacteriaceae	Winogradskyella
Kingdonia	genus	1	2215.02	Eukaryota	Viridiplantae	Streptophyta	Magnoliopsida	Ranunculales	Circaeasteraceae	Kingdonia
Bombyx	genus	1	33657.7	Eukaryota	Metazoa	Arthropoda	Insecta	Lepidoptera	Bombycidae	Bombyx
Fundicoccus	genus	1	14052.4	Bacteria		Bacillota	Bacilli	Lactobacillales	Aerococcaceae	Fundicoccus
Alkalithermobacter	genus	1	50747	Bacteria		Bacillota	Clostridia	Peptostreptococcales	Tepidibacteraceae	Alkalithermobacter
Pontibacillus	genus	1	15092.4	Bacteria		Bacillota	Bacilli	Bacillales	Bacillaceae	Pontibacillus
Daphnia	genus	2	141051	Eukaryota	Metazoa	Arthropoda	Branchiopoda	Diplostraca	Daphniidae	Daphnia
Laccaria	genus	1	111690	Eukaryota	Fungi	Basidiomycota	Agaricomycetes	Agaricales	Hydnangiaceae	Laccaria
Salinadaptatus	genus	1	214613	Archaea		Euryarchaeota	Halobacteria	Halobacteriales	Natrialbaceae	Salinadaptatus
Pseudovibrio	genus	1	70943.5	Bacteria		Pseudomonadota	Alphaproteobacteria	Hyphomicrobiales	Stappiaceae	Pseudovibrio
Rubripirellula	genus	1	89976	Bacteria		Planctomycetota	Planctomycetia	Pirellulales	Pirellulaceae	Rubripirellula
Mizuhopecten	genus	1	299838	Eukaryota	Metazoa	Mollusca	Bivalvia	Pectinida	Pectinidae	Mizuhopecten
Sediminicola	genus	2	102320	Bacteria		Bacteroidota	Flavobacteriia	Flavobacteriales	Flavobacteriaceae	Sediminicola
Rhizoctonia	genus	2	296181	Eukaryota	Fungi	Basidiomycota	Agaricomycetes	Cantharellales	Ceratobasidiaceae	Rhizoctonia
Oceanidesulfovibrio	genus	1	111305	Bacteria		Thermodesulfobacteriota	Desulfovibrionia	Desulfovibrionales	Desulfovibrionaceae	Oceanidesulfovibrio
Monosiga	genus	1	100500	Eukaryota			Choanoflagellata	Craspedida	Salpingoecidae	Monosiga
Stenomitos	genus	1	16531	Bacteria		Cyanobacteriota	Cyanophyceae	Leptolyngbyales	Leptolyngbyaceae	Stenomitos
Clarias	genus	2	1.04725e+06	Eukaryota	Metazoa	Chordata	Actinopteri	Siluriformes	Clariidae	Clarias
Bradyrhizobium	genus	6	4.38044e+06	Bacteria		Pseudomonadota	Alphaproteobacteria	Hyphomicrobiales	Nitrobacteraceae	Bradyrhizobium
Robinsoniella	genus	15	1.36985e+06	Bacteria		Bacillota	Clostridia	Lachnospirales	Lachnospiraceae	Robinsoniella
Odoribacter	genus	8	378097	Bacteria		Bacteroidota	Bacteroidia	Bacteroidales	Odoribacteraceae	Odoribacter
Betaentomopoxvirus	genus	1	81174.2	Viruses	Bamfordvirae	Nucleocytoviricota	Pokkesviricetes	Chitovirales	Poxviridae	Betaentomopoxvirus
Gallibacterium	genus	1	115104	Bacteria		Pseudomonadota	Gammaproteobacteria	Pasteurellales	Pasteurellaceae	Gallibacterium
Staphylococcus	genus	4	115101	Bacteria		Bacillota	Bacilli	Bacillales	Staphylococcaceae	Staphylococcus
Waltera	genus	8	567804	Bacteria		Bacillota	Clostridia	Lachnospirales	Lachnospiraceae	Waltera
Anaerobutyricum	genus	28	4.80401e+06	Bacteria		Bacillota	Clostridia	Lachnospirales	Lachnospiraceae	Anaerobutyricum
Leeuwenhoekiella	genus	1	1.0556e+06	Bacteria		Bacteroidota	Flavobacteriia	Flavobacteriales	Flavobacteriaceae	Leeuwenhoekiella
Pontixanthobacter	genus	1	1.16055e+06	Bacteria		Pseudomonadota	Alphaproteobacteria	Sphingomonadales	Erythrobacteraceae	Pontixanthobacter
Flavisolibacter	genus	2	42252.2	Bacteria		Bacteroidota	Chitinophagia	Chitinophagales	Chitinophagaceae	Flavisolibacter
Duncaniella	genus	1080	1.54002e+08	Bacteria		Bacteroidota	Bacteroidia	Bacteroidales	Muribaculaceae	Duncaniella
Anaerotalea	genus	2	164425	Bacteria		Bacillota	Clostridia	Eubacteriales		Anaerotalea
Wenjunlia	genus	2	73781.6	Bacteria		Actinomycetota	Actinomycetes	Kitasatosporales	Streptomycetaceae	Wenjunlia
Budvicia	genus	2	1.17743e+06	Bacteria		Pseudomonadota	Gammaproteobacteria	Enterobacterales	Budviciaceae	Budvicia
Panacibacter	genus	1	87454.1	Bacteria		Bacteroidota	Chitinophagia	Chitinophagales	Chitinophagaceae	Panacibacter
Aminobacterium	genus	1	247461	Bacteria		Synergistota	Synergistia	Synergistales	Aminobacteriaceae	Aminobacterium
Vairimorpha	genus	1	415873	Eukaryota	Fungi	Microsporidia			Nosematidae	Vairimorpha
Anaeroglobus	genus	1	181634	Bacteria		Bacillota	Negativicutes	Veillonellales	Veillonellaceae	Anaeroglobus
Caldanaerobacter	genus	1	741720	Bacteria		Bacillota	Clostridia	Thermoanaerobacterales	Thermoanaerobacteraceae	Caldanaerobacter
Phanerochaete	genus	1	11036.8	Eukaryota	Fungi	Basidiomycota	Agaricomycetes	Polyporales	Phanerochaetaceae	Phanerochaete
Pristionchus	genus	1	58588.6	Eukaryota	Metazoa	Nematoda	Chromadorea	Rhabditida	Neodiplogasteridae	Pristionchus
Candidatus Acidulodesulfobacterium	genus	1	47467.3	Bacteria			Deltaproteobacteria	Candidatus Acidulodesulfobacterales		Candidatus Acidulodesulfobacterium
Pelatocladus	genus	1	22815.2	Bacteria		Cyanobacteriota	Cyanophyceae	Nostocales	Nostocaceae	Pelatocladus
Salegentibacter	genus	1	100334	Bacteria		Bacteroidota	Flavobacteriia	Flavobacteriales	Flavobacteriaceae	Salegentibacter
Planotetraspora	genus	1	54661.6	Bacteria		Actinomycetota	Actinomycetes	Streptosporangiales	Streptosporangiaceae	Planotetraspora
Trichoglossum	genus	1	35511.6	Eukaryota	Fungi	Ascomycota	Geoglossomycetes	Geoglossales	Geoglossaceae	Trichoglossum
Fonticella	genus	1	55931.2	Bacteria		Bacillota	Clostridia	Eubacteriales	Clostridiaceae	Fonticella
Hominimerdicola	genus	12	715397	Bacteria		Bacillota	Clostridia	Eubacteriales	Oscillospiraceae	Hominimerdicola
Austropuccinia	genus	1	191099	Eukaryota	Fungi	Basidiomycota	Pucciniomycetes	Pucciniales	Sphaerophragmiaceae	Austropuccinia
Thalassotalea	genus	2	369364	Bacteria		Pseudomonadota	Gammaproteobacteria	Alteromonadales	Colwelliaceae	Thalassotalea
Vitis	genus	1	9290.71	Eukaryota	Viridiplantae	Streptophyta	Magnoliopsida	Vitales	Vitaceae	Vitis
Geoglobus	genus	1	36899.5	Archaea		Euryarchaeota	Archaeoglobi	Archaeoglobales	Archaeoglobaceae	Geoglobus
Candidatus Aphodoplasma	genus	2	112304	Bacteria		Bacillota	Clostridia	Eubacteriales		Candidatus Aphodoplasma
Lachnobacterium	genus	12	1.53351e+06	Bacteria		Bacillota	Clostridia	Lachnospirales	Lachnospiraceae	Lachnobacterium
Rodentibacter	genus	1	50559.4	Bacteria		Pseudomonadota	Gammaproteobacteria	Pasteurellales	Pasteurellaceae	Rodentibacter
Intestinibaculum	genus	1	30725.6	Bacteria		Bacillota	Erysipelotrichia	Erysipelotrichales	Erysipelotrichaceae	Intestinibaculum
Gemmiger	genus	15	1.17153e+06	Bacteria		Bacillota	Clostridia	Eubacteriales		Gemmiger
Skermanella	genus	1	112791	Bacteria		Pseudomonadota	Alphaproteobacteria	Rhodospirillales	Azospirillaceae	Skermanella
Lysinibacillus	genus	1	295029	Bacteria		Bacillota	Bacilli	Bacillales	Bacillaceae	Lysinibacillus
Mammaliicoccus	genus	2	102977	Bacteria		Bacillota	Bacilli	Bacillales	Staphylococcaceae	Mammaliicoccus
Caldimonas	genus	2	87247.7	Bacteria		Pseudomonadota	Betaproteobacteria	Burkholderiales	Sphaerotilaceae	Caldimonas
Coptis	genus	1	54138	Eukaryota	Viridiplantae	Streptophyta	Magnoliopsida	Ranunculales	Ranunculaceae	Coptis
Frigoriglobus	genus	1	14259.9	Bacteria		Planctomycetota	Planctomycetia	Gemmatales	Gemmataceae	Frigoriglobus
Methylocystis	genus	1	6568.3	Bacteria		Pseudomonadota	Alphaproteobacteria	Hyphomicrobiales	Methylocystaceae	Methylocystis
Kineococcus	genus	2	158349	Bacteria		Actinomycetota	Actinomycetes	Kineosporiales	Kineosporiaceae	Kineococcus
Brochothrix	genus	1	32501.3	Bacteria		Bacillota	Bacilli	Bacillales	Listeriaceae	Brochothrix
Maribellus	genus	3	341917	Bacteria		Bacteroidota	Bacteroidia	Marinilabiliales	Prolixibacteraceae	Maribellus
Harpegnathos	genus	1	1.06736e+06	Eukaryota	Metazoa	Arthropoda	Insecta	Hymenoptera	Formicidae	Harpegnathos
Thiomicrospira	genus	1	44240.5	Bacteria		Pseudomonadota	Gammaproteobacteria	Thiotrichales	Piscirickettsiaceae	Thiomicrospira
Opisthorchis	genus	1	245501	Eukaryota	Metazoa	Platyhelminthes	Trematoda	Opisthorchiida	Opisthorchiidae	Opisthorchis
Fulvivirga	genus	2	883602	Bacteria		Bacteroidota	Cytophagia	Cytophagales	Fulvivirgaceae	Fulvivirga
Dromaius	genus	1	54563.7	Eukaryota	Metazoa	Chordata	Aves	Casuariiformes	Dromaiidae	Dromaius
Candidatus Caccousia	genus	10	2.20594e+06	Bacteria		Bacillota	Clostridia	Eubacteriales	Oscillospiraceae	Candidatus Caccousia
Pleomassaria	genus	1	1.96559e+06	Eukaryota	Fungi	Ascomycota	Dothideomycetes	Pleosporales	Pleomassariaceae	Pleomassaria
Candidatus Limivivens	genus	7	1.08657e+06	Bacteria		Bacillota	Clostridia	Lachnospirales	Lachnospiraceae	Candidatus Limivivens
Panagrolaimus	genus	1	331693	Eukaryota	Metazoa	Nematoda	Chromadorea	Rhabditida	Panagrolaimidae	Panagrolaimus
Chara	genus	1	75020.9	Eukaryota	Viridiplantae	Streptophyta	Charophyceae	Charales	Characeae	Chara
Planctomicrobium	genus	1	90067.8	Bacteria		Planctomycetota	Planctomycetia	Planctomycetales	Planctomycetaceae	Planctomicrobium
Ignavigranum	genus	1	23637	Bacteria		Bacillota	Bacilli	Lactobacillales	Aerococcaceae	Ignavigranum
Albimonas	genus	1	47874.2	Bacteria		Pseudomonadota	Alphaproteobacteria	Rhodobacterales	Paracoccaceae	Albimonas
Glutamicibacter	genus	1	2.14281e+06	Bacteria		Actinomycetota	Actinomycetes	Micrococcales	Micrococcaceae	Glutamicibacter
Achromobacter	genus	2	50264.1	Bacteria		Pseudomonadota	Betaproteobacteria	Burkholderiales	Alcaligenaceae	Achromobacter
Acidovorax	genus	1	25887.4	Bacteria		Pseudomonadota	Betaproteobacteria	Burkholderiales	Comamonadaceae	Acidovorax
Allorhizobium	genus	2	405008	Bacteria		Pseudomonadota	Alphaproteobacteria	Hyphomicrobiales	Rhizobiaceae	Allorhizobium
Lawsonibacter	genus	29	2.17019e+06	Bacteria		Bacillota	Clostridia	Eubacteriales	Oscillospiraceae	Lawsonibacter
Molossus	genus	2	31694.4	Eukaryota	Metazoa	Chordata	Mammalia	Chiroptera	Molossidae	Molossus
Dysgonomonas	genus	17	4.09862e+06	Bacteria		Bacteroidota	Bacteroidia	Bacteroidales	Dysgonomonadaceae	Dysgonomonas
Ezakiella	genus	2	303255	Bacteria		Bacillota	Tissierellia			Ezakiella
Aquibacillus	genus	2	138535	Bacteria		Bacillota	Bacilli	Bacillales	Bacillaceae	Aquibacillus
Chloropicon	genus	1	72203.3	Eukaryota	Viridiplantae	Chlorophyta	Chloropicophyceae	Chloropicales	Chloropicaceae	Chloropicon
Candidatus Termititenax	genus	1	232347	Bacteria		Candidatus Margulisiibacteriota	Candidatus Termititenacia	Candidatus Termititenacales	Candidatus Termititenacaceae	Candidatus Termititenax
Macrococcus	genus	1	112670	Bacteria		Bacillota	Bacilli	Bacillales	Staphylococcaceae	Macrococcus
Digitaria	genus	1	7391.7	Eukaryota	Viridiplantae	Streptophyta	Magnoliopsida	Poales	Poaceae	Digitaria
Mauremys	genus	1	106560	Eukaryota	Metazoa	Chordata		Testudines	Geoemydidae	Mauremys
Pedobacter	genus	16	3.55738e+06	Bacteria		Bacteroidota	Sphingobacteriia	Sphingobacteriales	Sphingobacteriaceae	Pedobacter
Hyaloscypha	genus	1	5661.03	Eukaryota	Fungi	Ascomycota	Leotiomycetes	Helotiales	Hyaloscyphaceae	Hyaloscypha
Marseilla	genus	38	2.42947e+06	Bacteria		Bacteroidota	Bacteroidia	Bacteroidales	Prevotellaceae	Marseilla
Portibacter	genus	1	102519	Bacteria		Bacteroidota	Saprospiria	Saprospirales	Haliscomenobacteraceae	Portibacter
Constantimarinum	genus	1	10782.6	Bacteria		Bacteroidota	Flavobacteriia	Flavobacteriales	Flavobacteriaceae	Constantimarinum
Actinomyces	genus	2	57008.7	Bacteria		Actinomycetota	Actinomycetes	Actinomycetales	Actinomycetaceae	Actinomyces
Catenibacillus	genus	3	284942	Bacteria		Bacillota	Clostridia	Lachnospirales	Lachnospiraceae	Catenibacillus
Flavivirga	genus	1	129593	Bacteria		Bacteroidota	Flavobacteriia	Flavobacteriales	Flavobacteriaceae	Flavivirga
Prevotella	genus	51	4.0498e+06	Bacteria		Bacteroidota	Bacteroidia	Bacteroidales	Prevotellaceae	Prevotella
Nesidiocoris	genus	1	14044.6	Eukaryota	Metazoa	Arthropoda	Insecta	Hemiptera	Miridae	Nesidiocoris
Mardivirus	genus	1	223713	Viruses	Heunggongvirae	Peploviricota	Herviviricetes	Herpesvirales	Orthoherpesviridae	Mardivirus
Parasporobacterium	genus	3	62727	Bacteria		Bacillota	Clostridia	Lachnospirales	Lachnospiraceae	Parasporobacterium
Plasmodium	genus	8	931790	Eukaryota		Apicomplexa	Aconoidasida	Haemosporida	Plasmodiidae	Plasmodium
Flavobacterium	genus	19	1.04682e+07	Bacteria		Bacteroidota	Flavobacteriia	Flavobacteriales	Flavobacteriaceae	Flavobacterium
Mobilisporobacter	genus	5	256521	Bacteria		Bacillota	Clostridia	Lachnospirales	Lachnospiraceae	Mobilisporobacter
Stackebrandtia	genus	1	275186	Bacteria		Actinomycetota	Actinomycetes	Glycomycetales	Glycomycetaceae	Stackebrandtia
Methanobrevibacter	genus	3	98918	Archaea		Euryarchaeota	Methanobacteria	Methanobacteriales	Methanobacteriaceae	Methanobrevibacter
Tulasnella	genus	2	263635	Eukaryota	Fungi	Basidiomycota	Agaricomycetes	Cantharellales	Tulasnellaceae	Tulasnella
Decorospora	genus	1	179832	Eukaryota	Fungi	Ascomycota	Dothideomycetes	Pleosporales	Pleosporaceae	Decorospora
Anaerococcus	genus	8	448721	Bacteria		Bacillota	Tissierellia	Tissierellales	Peptoniphilaceae	Anaerococcus
Ornithobacterium	genus	1	10809.1	Bacteria		Bacteroidota	Flavobacteriia	Flavobacteriales	Weeksellaceae	Ornithobacterium
Gracilariopsis	genus	1	947975	Eukaryota		Rhodophyta	Florideophyceae	Gracilariales	Gracilariaceae	Gracilariopsis
Lishizhenia	genus	2	1.23708e+06	Bacteria		Bacteroidota	Flavobacteriia	Flavobacteriales	Crocinitomicaceae	Lishizhenia
Insolitispirillum	genus	1	19714.8	Bacteria		Pseudomonadota	Alphaproteobacteria	Rhodospirillales	Novispirillaceae	Insolitispirillum
Halolactibacillus	genus	3	376620	Bacteria		Bacillota	Bacilli	Bacillales	Bacillaceae	Halolactibacillus
Treponema	genus	17	2.97112e+06	Bacteria		Spirochaetota	Spirochaetia	Spirochaetales	Treponemataceae	Treponema
Secundilactobacillus	genus	1	68291.4	Bacteria		Bacillota	Bacilli	Lactobacillales	Lactobacillaceae	Secundilactobacillus
[truncated: 3,590 more rows]
