# Supplementary material for: Metaproteomics reveals age-specific alterations of gut microbiome in hamsters with SARS-CoV-2 infection
Source: Gut Microbes. 2025 May 23;17(1):2505117. doi: 10.1080/19490976.2025.2505117 (PMC12118384; doi:10.1080/19490976.2025.2505117)
Supplement: Supplemental Material [file KGMI_A_2505117_SM6185.zip › Supplementary Table S3.xlsx]

## Sheet: plsda_vip_CHFL_host_Q70
Supplementary Table S3. VIP1 host proteins differentiating Young-Day7, Old-Day7 and other
					Young, Day 0						Old, Day 0				Young, Day 7						Old, Day 7					Young, Day 15						Old, Day 15					Young, Day 30			Old, Day 30					Young, Day 45
Protein ID	VIP Comp. 1	VIP Comp. 2	Protein names	Gene Names	Y0_S1	Y0_S2	Y0_S3	Y0_S4	Y0_S5	Y0_S6	O0_S7	O0_S8	O0_S9	O0_S12	Y7_S13	Y7_S14	Y7_S15	Y7_S16	Y7_S17	Y7_S18	O7_S19	O7_S20	O7_S21	O7_S22	O7_S24	Y15_S25	Y15_S26	Y15_S27	Y15_S28	Y15_S29	Y15_S30	O15_S31	O15_S32	O15_S33	O15_S34	O15_S35	Y30_S37	Y30_S38	Y30_S42	O30_S43	O30_S44	O30_S45	O30_S46	O30_S47	Y45_S48	Y45_S49	Y45_S50	Y45_S51	Y45_S53
A0A1U7Q4G3	1.4574	1.3424	Mucin-5AC	Muc5ac	14.9154	14.4662	NA	14.9124	15.3174	NA	14.6456	13.5629	15.5632	15.3917	NA	13.8162	14.393	NA	14.7577	14.4591	13.1398	14.149	14.1431	12.2697	14.9242	15.511	14.4217	NA	14.7504	NA	15.0242	15.6162	14.2743	14.8286	16.0485	NA	14.5581	14.3452	15.2	15.131	15.2538	15.7212	15.5319	14.1675	15.2779	15.5259	15.3821	15.3209	14.2632
A0A1U7Q4Q9	1.8031	1.6927	Guanine deaminase	Gda	16.625	16.7392	16.3989	16.9962	16.1236	16.4935	16.0132	16.0266	16.6791	16.4317	15.8987	15.1644	16.1006	16.0138	15.4409	15.7088	14.2678	14.4997	15.5922	14.8667	14.7933	16.1631	16.422	16.6447	16.2416	16.2048	16.072	16.6514	16.2058	16.253	16.2509	16.0144	16.4849	16.2592	16.455	15.9083	16.3469	16.8628	16.422	15.6155	17.0452	16.6137	16.2761	16.3028	16.0834
A0A1U7Q8Y5	1.3512	1.2407	Annexin 3	Anxa3	13.5937	NA	14.8964	14.1636	13.427	14.569	13.3694	14.8553	14.0788	14.115	NA	15.8758	15.6413	15.2013	14.386	14.9889	15.9672	15.9693	15.2628	16.137	14.7551	14.7383	15.4979	14.2535	13.8008	15.5175	14.866	14.6379	13.9506	13.8201	14.4989	14.7324	16.2153	14.4959	14.5596	14.6383	14.6732	13.9099	14.2248	15.4627	15.5638	14.0324	15.2738	15.2591	14.1442
A0A1U7Q905	0.75776	1.0377	Voltage-dependent anion-selective channel protein 3	Vdac3	14.6973	14.8087	14.221	15.1274	NA	NA	14.668	14.2906	NA	14.5575	NA	13.3778	NA	14.9469	14.044	16.2507	14.6939	14.8806	15.0266	14.3626	15.2072	14.2917	14.16	14.4301	14.8378	14.4232	NA	NA	NA	14.4606	NA	14.3531	13.1869	15.0028	14.1284	13.7359	NA	13.7414	NA	14.5313	14.6904	13.298	13.4828	14.5518	13.118
A0A1U7QDT3	1.0182	1.2527	Carbonic anhydrase 4	Ca4	14.8804	16.3562	14.6864	15.2787	14.9151	15.4255	15.2937	14.8026	14.3066	14.6467	15.5247	14.9187	15.7093	16.0737	15.1294	15.2785	16.2451	15.4905	14.4222	16.934	15.0626	14.8868	14.7755	16.0409	15.621	15.0573	15.8569	15.5271	14.8934	15.0611	16.001	15.0039	14.7832	14.6667	13.8736	14.3079	15.4911	14.1103	15.4987	15.0116	14.7171	13.6133	14.9258	14.2846	14.0963
A0A1U7QHV5	2.0947	1.9294	Alpha-1,4 glucan phosphorylase	Pygb	NA	16.393	14.8893	15.1157	16.9244	16.299	15.7419	15.9494	16.4503	16.6971	15.4599	12.4843	16.1894	16.2515	15.4585	14.9702	13.5557	14.4534	13.3102	13.5547	15.076	16.2407	15.6645	16.49	15.3632	14.4698	16.7457	16.771	16.19	16.1413	17.0885	15.6855	15.0076	NA	15.3287	NA	16.2953	16.1772	16.9262	15.7367	15.4054	16.6635	15.6247	15.7489	13.9477
A0A1U7QI19	1.003	0.92764	Ly6/PLAUR domain-containing protein 8	LOC101835920	17.7558	19.2708	18.4523	17.3111	18.8686	18.7798	17.4817	18.9458	17.5929	18.0227	19.8496	19.6578	18.4696	18.882	18.3687	18.2719	20.2442	20.3854	18.8071	19.9601	19.2806	17.8449	18.5022	19.967	19.1874	19.0523	19.7279	18.1596	18.1237	17.6206	19.2975	18.112	19.4724	17.9894	18.4595	19.5574	19.6419	19.7337	19.9861	19.1479	19.6477	19.5653	19.6833	19.9045	17.6585
A0A1U7QK93	1.8372	1.7308	Ganglioside GM2 activator isoform X1	Gm2a	21.997	22.2118	21.5691	21.6793	21.0873	21.9042	21.9468	20.3369	21.4723	21.8271	20.3545	19.3026	21.0605	20.9437	20.4838	21.2844	18.3944	21.3274	20.7979	18.4414	21.5465	22.0704	21.9206	21.3928	21.318	21.2404	21.0764	21.0851	21.1775	21.9645	20.6828	22.1079	21.1187	21.8571	22.7582	22.1271	22.21	21.5531	21.4665	21.1293	21.3623	21.761	21.5092	21.9948	20.9495
A0A1U7QSR7	1.2665	1.1632	Annexin 11	Anxa11	15.6307	15.8602	15.7699	15.4532	15.524	15.118	15.7829	15.9368	15.3248	15.7927	15.6766	16.2352	16.3403	16.449	16.0725	15.4421	17.2443	17.1171	16.7108	17.2584	16.9277	15.7182	16.1476	15.0511	16.1864	16.1355	16.0661	16.4661	15.6198	16.0405	15.9859	15.823	15.84	16.17	15.2568	15.5413	15.1605	15.7833	15.6364	16.6003	16.1547	15.7756	15.8201	16.2986	15.3004
A0A1U7QSY0	2.2625	2.079	Triacylglycerol lipase	LOC101830117	15.8757	16.0109	14.0089	16.4098	17.1636	15.0275	NA	14.1262	NA	13.8806	NA	13.564	14.3788	13.0998	13.0631	NA	10.0787	12.802	13.5093	NA	13.4012	15.2096	15.5787	NA	13.7748	NA	NA	15.1898	13.3673	13.9326	NA	NA	14.3872	13.247	14.0309	13.0478	13.7761	13.6687	14.0626	12.8744	15.9654	14.4862	13.2058	15.7107	14.9419
A0A1U7QTS8	1.6135	1.5143	Alpha-amylase LOC101835292	LOC101835292	16.0461	15.9851	15.8162	15.2931	16.7783	16.2493	15.9394	16.1425	15.869	16.3525	16.1607	14.0247	15.3333	15.7637	15.4509	14.9238	NA	13.5107	12.7603	NA	14.8183	16.5634	15.5163	15.7398	14.3413	14.6863	15.4814	16.3101	15.1941	15.073	16.8052	15.6413	15.5713	15.1597	14.3006	NA	14.9042	16.1742	15.9539	14.8881	14.8363	15.1949	15.7874	15.247	14.8417
A0A1U7QUI9	1.2572	1.1958	Peptidoglycan-recognition protein	Pglyrp1	NA	15.4764	15.0631	15.3224	15.0051	14.773	15.6344	15.169	15.0963	14.4097	NA	14.1415	15.0538	14.9646	13.6546	14.1879	16.8623	16.8753	15.6598	15.9905	16.3944	15.4973	15.0423	NA	15.0751	15.5898	14.6188	15.7778	14.6278	15.2847	15.2267	NA	13.3446	14.5177	14.3106	15.2015	14.3484	15.7543	NA	14.8808	14.6432	12.3883	14.3557	15.2862	13.902
A0A1U7QWG0	2.1803	2.0493	Sucrase-isomaltase, intestinal	Si	15.959	17.1448	15.5184	15.2148	14.7635	15.4579	14.9219	14.8972	15.1614	15.3537	14.0694	14.2579	15.1804	15.0849	14.9383	15.3338	13.0682	12.962	13.8747	13.4444	13.9888	15.2219	15.7921	15.6251	14.8623	15.643	15.1901	16.3783	15.3218	15.3475	15.56	15.8453	15.1894	16.0848	14.6518	14.4842	14.7778	15.232	15.2797	15.2163	15.5333	14.5462	14.9986	15.1134	15.3842
A0A1U7QYI6	1.337	1.361	Pancreatic secretory granule membrane major glycoprotein GP2-like	LOC101835145	17.9062	16.4091	17.2637	16.6529	16.2032	15.3485	16.704	16.6574	16.7809	17.6069	16.2519	16.9319	17.7632	17.5754	17.9802	18.0934	16.2679	17.5505	20.3509	15.6339	16.7559	15.9037	16.8154	15.5926	17.2338	18.6772	16.1538	17.6518	16.6828	17.6283	16.3063	16.5201	17.1047	18.6215	14.8614	16.6177	16.6482	15.1542	14.9815	15.4256	16.7457	13.3202	14.2013	15.2646	17.2124
A0A1U7R1Z8	1.2838	1.1916	Aminopeptidase	Anpep	13.8696	16.3323	14.0228	14.0313	14.8657	NA	NA	15.0667	15.1252	14.9528	15.257	13.8295	15.0193	14.5515	13.7026	14.6104	13.5675	13.2178	13.7811	13.9008	13.466	13.8958	14.8795	NA	NA	15.2045	14.1646	15.8397	14.417	14.4594	15.3144	14.9073	14.1791	14.462	15.2293	15.1234	14.5899	15.3988	14.9646	15.1876	14.6776	13.9355	13.8253	14.918	14.3853
A0A1U7R4S6	2.0409	1.8778	Carbonic anhydrase 6	Ca6	17.2806	17.567	17.2806	17.8039	17.5505	18.0327	17.0409	16.7682	17.193	17.1743	17.3171	17.1961	17.0984	17.4941	17.2499	17.5286	14.8058	15.5627	15.7335	14.2577	15.8221	18.005	17.5981	16.4757	17.4273	17.4519	16.9278	17.0815	16.4428	17.5636	17.3696	17.4246	17.2206	17.5303	18.0581	17.3648	17.5549	18.0862	17.9134	16.6738	17.7535	17.8178	17.3972	17.3462	16.7652
A0A1U7R522	1.5817	1.5602	pancreatic elastase II	LOC101832564	17.704	18.0538	17.5694	16.0003	17.4338	17.9142	17.5699	16.8593	16.6779	17.3073	17.7334	16.907	17.4754	17.3477	17.6242	17.5329	14.9376	15.4698	15.3501	14.4602	15.5504	17.4406	17.0343	16.8849	17.3866	17.3182	18.3046	17.1797	17.037	16.7174	18.6184	16.3856	16.2806	17.7055	16.385	17.479	16.9963	18.1598	17.8966	16.3479	17.3078	16.4094	16.667	16.3349	15.6864
A0A1U7R5A5	0.52234	1.1244	Carboxypeptidase B	Cpb1	15.9777	NA	15.3153	15.7011	15.2931	15.6647	NA	15.6519	15.722	16.338	15.9807	15.3734	16.2314	16.3583	15.0566	17.5361	12.3467	15.1275	14.0828	12.5206	17.2661	16.0579	14.8402	NA	NA	NA	14.3772	15.7428	14.4803	NA	15.5268	14.8363	14.9205	15.6878	14.4324	15.3972	14.5825	15.4385	NA	14.5546	15.7268	14.6643	14.7099	14.1498	14.8464
A0A1U7RAJ8	2.5622	2.4083	trypsin	LOC101835879	16.4461	NA	15.287	15.7248	17.3614	16.0539	15.9627	17.047	17.0674	16.5307	17.4785	16.9003	16.6933	17.1412	16.0499	15.6526	13.9481	14.9848	14.8397	12.9356	15.3852	16.2921	16.8268	17.1252	17.9467	17.7347	17.0341	16.2284	17.4606	16.7132	16.608	17.0555	17.4788	16.4153	16.6389	17.4909	16.6986	17.4283	16.5934	16.9903	18.247	16.8113	16.8609	17.6104	17.6151
A0A1U7RAK9	1.5163	1.7119	Prolactin-induced protein	Pip	15.8143	16.0416	16.803	16.3893	17.4947	17.3635	15.4468	16.5142	16.4253	16.2964	18.5118	15.84	17.1699	17.453	16.2262	17.1898	13.1803	14.6766	14.5038	13.7512	15.5435	16.24	15.6709	17.1729	16.4539	15.1958	16.8444	16.1968	16.7502	16.1699	17.8474	16.7525	16.1821	16.3104	15.3794	15.789	16.2133	16.9896	17.229	15.8022	15.9164	17.2373	16.7513	15.9172	14.753
A0A1U7RFU6	1.5346	1.4395	Intelectin-1a-like	LOC101838992	14.2386	17.3632	NA	14.8718	14.6655	15.2844	15.6959	15.1272	16.3037	14.6804	NA	NA	14.8895	14.5962	13.8999	14.8596	12.3287	12.7521	NA	14.5094	13.6149	15.5261	14.0838	NA	NA	NA	14.558	NA	15.8074	14.2753	NA	NA	14.6406	NA	13.7711	NA	15.3018	14.2873	14.3596	NA	14.4593	16.0345	14.7781	15.4875	12.5345
A0A1U8C793	1.2575	1.1566	Biotinidase	Btd	13.8737	14.2418	13.8722	14.8615	13.0701	13.7499	13.8068	13.4485	13.8259	NA	NA	13.7342	NA	NA	12.4856	NA	NA	NA	12.0343	10.9644	NA	13.9838	14.1985	NA	14.252	NA	13.432	NA	13.4314	13.467	NA	13.7951	14.0549	12.8143	14.2392	14.7192	14.6243	14.1677	14.3148	12.4688	13.9738	13.9815	13.598	13.4418	13.5117
A0A1U8C8X4	1.0882	1.0855	UDP-glucose 6-dehydrogenase	Ugdh	13.7885	13.1501	13.4922	12.2653	12.4744	13.5109	12.8321	12.3504	13.1649	12.866	13.5419	13.3274	13.1369	13.0354	11.7611	11.9227	10.9725	11.1537	NA	13.216	11.1009	NA	NA	12.9251	NA	NA	NA	NA	11.6054	12.6238	12.8637	12.643	11.0939	12.3583	11.8277	12.1358	11.7534	11.6244	12.8041	13.4877	NA	NA	12.3621	12.1398	NA
A0A1U8CAE9	1.1034	1.1811	Voltage-dependent anion-selective channel protein 1	LOC101841110	NA	NA	15.587	15.4018	15.2395	15.0541	15.4394	15.3345	15.266	15.2695	15.5818	13.9181	15.4074	15.2912	14.3813	16.0103	15.7998	16.5294	15.8532	15.7131	16.4977	15.1409	15.4028	14.8561	15.1162	14.0281	15.2171	15.6823	14.6355	15.6366	16.4827	15.3527	14.5105	15.7986	14.2938	13.5413	13.5636	14.4414	15.4589	15.5742	15.0438	14.2846	15.1	15.0434	13.7625
A0A1U8CB82	2.2578	2.1101	Chymotrypsin-C isoform X1	Ctrc	18.0307	18.2174	17.7234	20.2704	19.3576	19.7664	21.5018	19.09	20.2538	18.1066	17.7771	18.5066	18.371	17.0066	17.6966	16.4336	16.4681	16.75	16.5602	16.1743	16.8829	17.398	16.764	19.8823	19.4274	17.8475	20.0264	17.5884	18.9993	18.7762	18.648	18.5169	19.0689	17.6959	16.6531	17.5802	16.7485	17.4303	17.1744	19.2031	17.9636	19.3209	19.4474	18.4932	19.01
A0A1U8CLY0	2.5231	2.5728	Alpha-amylase LOC101834678	LOC101834678	16.9499	18.3553	17.8528	17.8805	18.8993	16.8781	17.3593	16.7381	16.8215	16.9352	18.0858	15.8621	16.9434	17.2078	17.7011	16.8913	11.5912	14.591	14.2019	12.5564	15.739	17.0289	16.089	16.2011	14.9119	16.3054	16.4024	18.0054	16.0981	16.5791	17.2976	16.5217	16.0913	16.5306	16.669	14.5089	16.0661	18.0265	17.7517	16.1509	15.9839	16.1708	16.6196	15.1668	16.1703
A0A1U8CUG0	2.3653	2.1719	Pregnancy zone protein-like	LOC101844701	NA	14.2963	13.8294	14.7398	NA	NA	14.8097	16.8314	14.2288	14.8037	15.5271	14.1986	14.8849	15.3211	14.4095	15.1438	17.6943	17.3427	17.2528	17.9825	17.2503	13.9367	14.189	NA	15.5171	NA	16.094	NA	14.1838	15.0973	15.0971	14.5902	14.0924	NA	13.1695	15.1986	15.5242	13.7557	14.1349	16.1888	16.0026	14.7515	14.5442	14.9449	14.5677
A0A3Q0CCH5	1.2452	1.1619	Maltase-glucoamylase, intestinal	LOC101844514	18.7012	18.5357	18.3413	18.8662	18.2139	18.0336	17.7893	19.0208	18.2142	17.9679	19.0238	18.4664	18.4658	18.8923	18.6389	18.7111	18.7558	20.0052	20.375	18.582	19.7974	17.9346	18.8718	17.8107	19.3119	18.6027	18.7804	17.9007	17.7636	18.046	17.968	18.0481	18.8148	19.0814	18.1514	18.9613	18.6504	18.7284	18.6274	18.7843	18.2024	18.3369	17.8926	17.8442	17.855
A0A3Q0CRD8	1.7742	1.6617	Phenazine biosynthesis-like domain-containing protein	Pbld	14.6307	15.4184	NA	14.5079	15.2005	14.911	NA	15.3206	NA	13.8992	14.0855	14.2648	NA	NA	13.6343	14.2536	12.9849	13.1564	12.9906	12.9567	12.4336	NA	14.0736	NA	14.2666	NA	14.8243	14.1401	14.4237	14.01	NA	14.1608	14.2556	13.4372	13.8954	14.3387	14.8192	14.951	NA	NA	14.8711	14.1028	14.045	13.6821	14.5743
A0A3Q0CU68	1.1821	1.1982	Heat shock protein HSP 90-beta	Hsp90ab1	15.257	15.8041	17.5857	15.2904	17.4913	15.4668	15.4362	15.4908	NA	15.3305	15.6835	15.3928	NA	NA	14.0744	15.0859	14.0804	13.5153	12.7795	13.7166	13.9563	13.9214	14.1252	NA	14.2414	14.2502	NA	16.8964	15.6952	18.1101	NA	NA	13.4823	16.0405	13.405	13.6502	NA	13.4009	NA	15.383	14.7709	13.3076	14.5092	13.7553	14.5682
A0A3Q0CVQ1.A0A3Q0D7Q3	1.761	1.6542	Calcium-transporting ATPase	LOC101824306	16.4666	16.3052	14.6974	15.2334	15.9734	15.892	16.5718	15.1035	16.5896	15.9918	15.189	NA	15.6356	15.3053	14.5592	15.7995	NA	13.6633	NA	11.8831	14.2095	15.6558	14.89	NA	15.8365	14.8875	NA	15.4599	15.7424	NA	15.9026	15.5343	14.7184	NA	14.2383	14.6855	NA	15.5551	15.3607	15.2126	15.0708	16.5081	15.1468	14.6954	13.5232
A0A3Q0D7V2	1.8148	1.7336	Chymotrypsin-like elastase family member 3B	Cela3b	16.1854	17.0878	16.9009	16.8952	16.6208	17.0418	16.7627	16.2719	16.7272	16.2713	17.3926	14.6172	15.975	15.9738	15.0074	16.6482	13.1817	14.8795	14.9486	12.3997	15.0869	16.4077	16.9226	15.5099	15.879	15.8489	16.6636	14.9634	15.129	15.6879	16.9168	16.5749	15.9039	16.19	15.2152	15.0617	15.4346	16.2896	15.755	14.7954	15.9488	15.1484	15.3437	15.158	17.0949
A0A3Q0D9K2	1.4107	1.3403	Neutral alpha-glucosidase C	Ganc	NA	NA	14.074	NA	13.9274	NA	NA	16.7133	NA	NA	15.2241	15.691	15.1357	14.6987	14.8608	15.2567	15.8328	16.3483	19.3381	15.3204	16.8762	14.3243	15.1801	NA	15.4469	15.9626	15.3332	14.6131	13.5458	14.4232	14.3253	14.7534	16.2483	16.0867	14.9224	17.1933	15.2963	16.4097	14.5571	16.6205	15.0558	16.4617	14.8349	15.0582	13.1502
A0A3Q0DDE9	1.0551	0.97249	Multidrug resistance protein 1	Abcb1	15.0244	16.1331	15.4095	14.8889	16.1818	17.292	13.9927	16.4879	15.5968	14.6908	15.7372	15.3602	14.912	14.968	15.5679	13.554	15.4745	13.6703	13.7622	15.1597	14.5051	14.7317	15.3785	16.1992	14.8539	15.6204	15.6289	14.5933	15.7431	16.5511	15.9987	14.5774	15.5259	15.9557	15.0458	14.6439	14.1602	15.1746	14.308	15.6059	15.904	15.2601	15.8851	15.9683	14.6071
C9VZR0	1.3158	1.2131	Cytochrome c oxidase subunit 2	COX2	16.0089	NA	15.9148	15.5692	14.5065	15.0471	14.664	15.5506	15.5499	15.8367	14.7019	16.8413	15.7638	16.208	15.7914	15.0517	16.9092	16.7704	16.9311	16.5168	16.9617	15.8147	16.6363	14.9368	16.5363	16.7599	15.2557	16.3444	15.7374	15.882	14.9356	15.7331	14.6196	15.9516	15.4419	14.7959	14.9987	14.1307	NA	15.9999	15.5157	14.3893	15.7111	15.9549	15.295
F1T2M2	1.932	2.0957	ATP synthase subunit alpha	atp5a1 Atp5a1 Atp5f1a	19.1469	19.0907	18.4484	17.957	18.9789	18.807	19.4364	18.0093	19.5756	19.2656	19.7792	15.1385	18.6192	17.6969	18.0928	18.3981	15.3638	16.5618	15.7033	14.8239	16.7729	18.2672	15.9427	20.3028	16.672	18.2367	18.9613	19.1532	18.4871	19.0847	18.7146	18.8753	15.6056	18.5718	16.812	17.8317	17.5328	15.817	18.8033	17.9649	17.6543	15.8479	17.4882	17.3071	15.1942
P01945	1.7709	1.6275	Hemoglobin subunit alpha	HBA	NA	16.0365	16.5619	15.5662	16.2919	15.1983	NA	14.7687	NA	14.7794	NA	14.0498	15.4951	14.9262	NA	NA	13.776	13.8517	13.9951	13.8282	NA	NA	14.5842	16.1084	14.8226	NA	17.2547	15.5945	17.0885	16.8123	15.9889	NA	16.7898	15.5911	14.5543	16.0984	15.4762	14.3913	15.8439	16.5859	15.6626	15.5528	14.3007	14.3297	14.2343
P02094	2.5687	2.3846	Hemoglobin subunit beta	HBB	NA	NA	14.1507	NA	15.957	14.6296	NA	15.4217	14.0636	14.2539	15.2295	12.2343	NA	14.1435	13.6911	13.3878	13.8182	13.5694	13.5121	14.8329	13.2605	NA	13.9309	15.6278	14.3456	16.5598	17.1397	14.0746	21.6159	18.6972	17.8416	15.5838	18.9036	15.2567	14.8421	15.0384	16.2975	15.9485	16.4008	15.0201	16.3719	14.6948	14.8779	15.1166	13.2318
P86223	1.7039	1.6225	Voltage-dependent anion-selective channel protein 2	VDAC2	15.0247	NA	14.5417	14.5843	15.3389	NA	13.6252	13.6373	NA	13.9374	13.4856	15.0961	16.031	15.7676	13.8792	14.9833	16.0446	16.5017	16.0621	15.4304	16.3766	13.3923	15.4512	14.283	14.6441	15.1252	NA	14.6224	14.0241	13.8918	NA	13.7483	13.7331	14.4193	13.9184	13.8941	13.6698	14.0292	14.3953	14.9116	15.3531	14.3129	13.5786	15.0936	14.3096
Q9QXF2	2.9148	2.6913	Heteroglobin B2 subunit	hgl.B2 hgb.b2 hgl.B1 Scgb2a2	14.8975	18.0895	16.0148	17.0009	17.5581	17.5489	NA	15.2488	16.1966	14.1227	17.1004	16.2096	15.2906	15.6632	15.5411	16.6007	13.6137	14.6814	13.5315	13.0898	14.9024	16.9144	17.2291	17.3345	17.1344	NA	16.6703	NA	NA	15.2084	15.9525	NA	16.4792	17.3298	17.8467	16.8662	16.8893	17.4654	18.7118	NA	17.6843	18.2811	18.0342	17.7958	15.5209
[truncated: 5 more columns]
