# Supplementary material for: Metaproteomics reveals age-specific alterations of gut microbiome in hamsters with SARS-CoV-2 infection
Source: Gut Microbes. 2025 May 23;17(1):2505117. doi: 10.1080/19490976.2025.2505117 (PMC12118384; doi:10.1080/19490976.2025.2505117)
Supplement: Supplemental Material [file KGMI_A_2505117_SM6185.zip › Supplementary Table S6.xlsx]

## Sheet: Sheet1
Supplementary Table S6. Significantly changed taxa in Young-Day7 and Old-Day7 groups identified by MaAsLin2
feature	metadata	value	coef	stderr	N	N.not.0	pval	qval	unique_pept	superkingdom	kingdom	phylum	class	order	family	genus	species
f_Fulvivirgaceae	cluster	Old-Day7	-4.34161	0.368072	50	42	1.19e-15	2.91e-12	3	Bacteria		Bacteroidota	Cytophagia	Cytophagales	Fulvivirgaceae
f_Fulvivirgaceae	cluster	Young-Day7	-3.37685	0.339799	50	42	3.92e-13	4.78e-10	3	Bacteria		Bacteroidota	Cytophagia	Cytophagales	Fulvivirgaceae
s_Anaerotignum.faecicola	cluster	Old-Day7	4.04854	0.426363	50	12	1.66e-12	1.35e-09	3	Bacteria		Bacillota	Clostridia	Lachnospirales	Anaerotignaceae	Anaerotignum	Anaerotignum faecicola
g_Bacteroides	cluster	Old-Day7	5.10346	0.555909	50	50	4.7e-12	2.86e-09	1047	Bacteria		Bacteroidota	Bacteroidia	Bacteroidales	Bacteroidaceae	Bacteroides
s_Bacteroides.nordii	cluster	Young-Day7	8.1783	0.90064	50	20	6.55e-12	3.19e-09	79	Bacteria		Bacteroidota	Bacteroidia	Bacteroidales	Bacteroidaceae	Bacteroides	Bacteroides nordii
s_Bacteroides.nordii	cluster	Old-Day7	7.97791	0.975577	50	20	1.39e-10	5.63e-08	79	Bacteria		Bacteroidota	Bacteroidia	Bacteroidales	Bacteroidaceae	Bacteroides	Bacteroides nordii
g_Caproiciproducens	cluster	Old-Day7	-4.67279	0.585419	50	47	2.71e-10	9.45e-08	4	Bacteria		Bacillota	Clostridia	Eubacteriales	Acutalibacteraceae	Caproiciproducens
s_Caproiciproducens.galactitolivorans	cluster	Old-Day7	-4.60507	0.583817	50	47	3.75e-10	1.02e-07	4	Bacteria		Bacillota	Clostridia	Eubacteriales	Acutalibacteraceae	Caproiciproducens	Caproiciproducens galactitolivorans
f_Comamonadaceae	cluster	Old-Day7	-2.37492	0.301177	50	50	3.78e-10	1.02e-07	10	Bacteria		Pseudomonadota	Betaproteobacteria	Burkholderiales	Comamonadaceae
g_Sunxiuqinia	cluster	Old-Day7	-3.08203	0.393359	50	45	4.49e-10	1.1e-07	3	Bacteria		Bacteroidota	Bacteroidia	Marinilabiliales	Prolixibacteraceae	Sunxiuqinia
s_Candidatus.Bilophila.faecipullorum	cluster	Old-Day7	4.82514	0.620811	50	19	5.58e-10	1.24e-07	4	Bacteria		Thermodesulfobacteriota	Desulfovibrionia	Desulfovibrionales	Desulfovibrionaceae	Bilophila	Candidatus Bilophila faecipullorum
s_Bacteroides.thetaiotaomicron	cluster	Old-Day7	5.62281	0.727238	50	27	6.42e-10	1.31e-07	20	Bacteria		Bacteroidota	Bacteroidia	Bacteroidales	Bacteroidaceae	Bacteroides	Bacteroides thetaiotaomicron
g_Candidatus.Scybalomonas	cluster	Old-Day7	-3.02923	0.397935	50	50	9.71e-10	1.58e-07	9	Bacteria		Bacillota	Clostridia	Lachnospirales	Lachnospiraceae	Candidatus Scybalomonas
s_Candidatus.Scybalomonas.excrementavium	cluster	Old-Day7	-2.95575	0.386392	50	50	8.53e-10	1.58e-07	9	Bacteria		Bacillota	Clostridia	Lachnospirales	Lachnospiraceae	Candidatus Scybalomonas	Candidatus Scybalomonas excrementavium
f_Bacteroidaceae	cluster	Old-Day7	4.31471	0.56659	50	50	9.61e-10	1.58e-07	1396	Bacteria		Bacteroidota	Bacteroidia	Bacteroidales	Bacteroidaceae
s_Eubacterium.siraeum	cluster	Old-Day7	-3.37863	0.462113	50	50	2.76e-09	4.21e-07	83	Bacteria		Bacillota	Clostridia	Eubacteriales	Oscillospiraceae		[Eubacterium] siraeum
s_Bacteroides.caccae	cluster	Old-Day7	10.166	1.40012	50	33	3.29e-09	4.72e-07	294	Bacteria		Bacteroidota	Bacteroidia	Bacteroidales	Bacteroidaceae	Bacteroides	Bacteroides caccae
g_Anaerosporobacter	cluster	Old-Day7	-4.19648	0.588453	50	45	5.17e-09	6.92e-07	8	Bacteria		Bacillota	Clostridia	Lachnospirales	Lachnospiraceae	Anaerosporobacter
s_Anaerosporobacter.mobilis	cluster	Old-Day7	-4.1762	0.586606	50	45	5.39e-09	6.92e-07	8	Bacteria		Bacillota	Clostridia	Lachnospirales	Lachnospiraceae	Anaerosporobacter	Anaerosporobacter mobilis
g_Anaerobutyricum	cluster	Old-Day7	-2.47917	0.357375	50	50	1.02e-08	1.24e-06	28	Bacteria		Bacillota	Clostridia	Lachnospirales	Lachnospiraceae	Anaerobutyricum
s_Bilophila.wadsworthia	cluster	Old-Day7	5.55823	0.80952	50	27	1.3e-08	1.52e-06	7	Bacteria		Thermodesulfobacteriota	Desulfovibrionia	Desulfovibrionales	Desulfovibrionaceae	Bilophila	Bilophila wadsworthia
s_Anaerotignum.faecicola	cluster	Young-Day7	2.68416	0.393613	50	12	1.54e-08	1.7e-06	3	Bacteria		Bacillota	Clostridia	Lachnospirales	Anaerotignaceae	Anaerotignum	Anaerotignum faecicola
s_Fusicatenibacter.faecihominis	cluster	Old-Day7	-4.14697	0.631101	50	44	3.66e-08	3.89e-06	5	Bacteria		Bacillota	Clostridia	Lachnospirales	Lachnospiraceae	Fusicatenibacter	Fusicatenibacter faecihominis
o_Propionibacteriales	cluster	Old-Day7	-3.0252	0.467551	50	48	5.21e-08	5.3e-06	9	Bacteria		Actinomycetota	Actinomycetes	Propionibacteriales
s_Eubacterium.ruminantium	cluster	Old-Day7	-3.88295	0.602948	50	49	5.79e-08	5.65e-06	14	Bacteria		Bacillota	Clostridia	Eubacteriales	Eubacteriaceae	Eubacterium	Eubacterium ruminantium
c_Verrucomicrobiia	cluster	Old-Day7	-4.2145	0.670684	50	44	9.99e-08	9.38e-06	10	Bacteria		Verrucomicrobiota	Verrucomicrobiia
g_Velocimicrobium	cluster	Old-Day7	-2.90747	0.466758	50	49	1.21e-07	1.09e-05	23	Bacteria		Bacillota	Clostridia	Lachnospirales	Lachnospiraceae	Velocimicrobium
s_Ruminococcus.difficilis	cluster	Old-Day7	-2.6025	0.418532	50	50	1.26e-07	1.1e-05	10	Bacteria		Bacillota	Clostridia	Eubacteriales	Oscillospiraceae	Ruminococcus	Ruminococcus difficilis
g_Dialister	cluster	Old-Day7	-3.55294	0.574644	50	47	1.42e-07	1.12e-05	3	Bacteria		Bacillota	Negativicutes	Veillonellales	Veillonellaceae	Dialister
o_Verrucomicrobiales	cluster	Old-Day7	-4.28928	0.692874	50	44	1.38e-07	1.12e-05	10	Bacteria		Verrucomicrobiota	Verrucomicrobiia	Verrucomicrobiales
s_Velocimicrobium.porci	cluster	Old-Day7	-2.84926	0.459522	50	49	1.34e-07	1.12e-05	23	Bacteria		Bacillota	Clostridia	Lachnospirales	Lachnospiraceae	Velocimicrobium	Velocimicrobium porci
s_Candidatus.Anaerobutyricum.stercoris	cluster	Old-Day7	-1.93704	0.314599	50	50	1.56e-07	1.19e-05	10	Bacteria		Bacillota	Clostridia	Lachnospirales	Lachnospiraceae	Anaerobutyricum	Candidatus Anaerobutyricum stercoris
s_Clostridium.fimetarium	cluster	Old-Day7	-3.2156	0.526164	50	49	1.83e-07	1.35e-05	6	Bacteria		Bacillota	Clostridia	Lachnospirales	Lachnospiraceae	Lachnoclostridium	[Clostridium] fimetarium
f_Anaerotignaceae	cluster	Old-Day7	3.03418	0.504999	50	49	2.61e-07	1.82e-05	29	Bacteria		Bacillota	Clostridia	Lachnospirales	Anaerotignaceae
o_Enterobacterales	cluster	Old-Day7	2.67506	0.445242	50	50	2.62e-07	1.82e-05	295	Bacteria		Pseudomonadota	Gammaproteobacteria	Enterobacterales
g_Bilophila	cluster	Old-Day7	6.01211	1.00436	50	30	2.83e-07	1.92e-05	14	Bacteria		Thermodesulfobacteriota	Desulfovibrionia	Desulfovibrionales	Desulfovibrionaceae	Bilophila
s_Alistipes.dispar	cluster	Old-Day7	-4.33953	0.733833	50	39	3.64e-07	2.28e-05	6	Bacteria		Bacteroidota	Bacteroidia	Bacteroidales	Rikenellaceae	Alistipes	Alistipes dispar
g_Coprococcus	cluster	Old-Day7	-3.79519	0.640639	50	49	3.51e-07	2.28e-05	48	Bacteria		Bacillota	Clostridia	Lachnospirales	Lachnospiraceae	Coprococcus
f_Saprospiraceae	cluster	Old-Day7	3.30019	0.557658	50	16	3.58e-07	2.28e-05	3	Bacteria		Bacteroidota	Saprospiria	Saprospirales	Saprospiraceae
g_Polaribacter	cluster	Old-Day7	-3.83731	0.658763	50	42	4.95e-07	3.02e-05	5	Bacteria		Bacteroidota	Flavobacteriia	Flavobacteriales	Flavobacteriaceae	Polaribacter
f_Verrucomicrobiaceae	cluster	Old-Day7	-3.59677	0.620545	50	43	5.47e-07	3.26e-05	5	Bacteria		Verrucomicrobiota	Verrucomicrobiia	Verrucomicrobiales	Verrucomicrobiaceae
s_Alistipes.dispar	cluster	Young-Day7	-3.91828	0.677464	50	39	5.71e-07	3.32e-05	6	Bacteria		Bacteroidota	Bacteroidia	Bacteroidales	Rikenellaceae	Alistipes	Alistipes dispar
p_Thermodesulfobacteriota	cluster	Old-Day7	1.34595	0.234844	50	50	6.85e-07	3.89e-05	176	Bacteria		Thermodesulfobacteriota
g_Anaerotignum	cluster	Old-Day7	2.91548	0.5135	50	49	8.25e-07	4.57e-05	29	Bacteria		Bacillota	Clostridia	Lachnospirales	Anaerotignaceae	Anaerotignum
s_Candidatus.Bilophila.faecipullorum	cluster	Young-Day7	3.23932	0.573124	50	19	9.01e-07	4.89e-05	4	Bacteria		Thermodesulfobacteriota	Desulfovibrionia	Desulfovibrionales	Desulfovibrionaceae	Bilophila	Candidatus Bilophila faecipullorum
f_Anaerotignaceae	cluster	Young-Day7	2.61408	0.466208	50	49	1.05e-06	5.59e-05	29	Bacteria		Bacillota	Clostridia	Lachnospirales	Anaerotignaceae
s_Bacteroides.acidifaciens	cluster	Old-Day7	5.62606	1.01614	50	12	1.34e-06	6.97e-05	9	Bacteria		Bacteroidota	Bacteroidia	Bacteroidales	Bacteroidaceae	Bacteroides	Bacteroides acidifaciens
f_Enterobacteriaceae	cluster	Old-Day7	3.53165	0.641319	50	50	1.49e-06	7.57e-05	199	Bacteria		Pseudomonadota	Gammaproteobacteria	Enterobacterales	Enterobacteriaceae
o_Agaricales	cluster	Old-Day7	1.93841	0.353318	50	50	1.6e-06	7.96e-05	30	Eukaryota	Fungi	Basidiomycota	Agaricomycetes	Agaricales
s_Coprococcus.eutactus	cluster	Old-Day7	-3.86199	0.705466	50	48	1.66e-06	8.12e-05	35	Bacteria		Bacillota	Clostridia	Lachnospirales	Lachnospiraceae	Coprococcus	Coprococcus eutactus
g_Anaerotignum	cluster	Young-Day7	2.57823	0.474056	50	49	1.88e-06	8.83e-05	29	Bacteria		Bacillota	Clostridia	Lachnospirales	Anaerotignaceae	Anaerotignum
s_Escherichia.coli	cluster	Old-Day7	5.80536	1.06668	50	19	1.86e-06	8.83e-05	28	Bacteria		Pseudomonadota	Gammaproteobacteria	Enterobacterales	Enterobacteriaceae	Escherichia	Escherichia coli
s_Hoylesella.shahii	cluster	Old-Day7	-3.0741	0.5662	50	44	1.94e-06	8.95e-05	3	Bacteria		Bacteroidota	Bacteroidia	Bacteroidales	Prevotellaceae	Hoylesella	Hoylesella shahii
s_Ileibacterium.valens	cluster	Young-Day7	-3.02984	0.559771	50	50	2.06e-06	9.3e-05	20	Bacteria		Bacillota	Erysipelotrichia	Erysipelotrichales	Erysipelotrichaceae	Ileibacterium	Ileibacterium valens
g_Anaerostipes	cluster	Old-Day7	-2.92642	0.541969	50	50	2.15e-06	9.55e-05	25	Bacteria		Bacillota	Clostridia	Lachnospirales	Lachnospiraceae	Anaerostipes
s_Candidatus.Caccoplasma.intestinavium	cluster	Old-Day7	3.02107	0.560931	50	9	2.26e-06	9.84e-05	4	Bacteria		Bacteroidota	Bacteroidia	Bacteroidales	Bacteroidaceae	Candidatus Caccoplasma	Candidatus Caccoplasma intestinavium
g_Ileibacterium	cluster	Young-Day7	-3.00441	0.559508	50	50	2.39e-06	0.000102121	20	Bacteria		Bacillota	Erysipelotrichia	Erysipelotrichales	Erysipelotrichaceae	Ileibacterium
g_Cupriavidus	cluster	Old-Day7	-2.91611	0.543615	50	48	2.43e-06	0.00010225	3	Bacteria		Pseudomonadota	Betaproteobacteria	Burkholderiales	Burkholderiaceae	Cupriavidus
g_Peptoclostridium	cluster	Old-Day7	-2.75206	0.519219	50	50	3.03e-06	0.000123057	6	Bacteria		Bacillota	Clostridia	Peptostreptococcales	Peptoclostridiaceae	Peptoclostridium
g_Ruminococcus	cluster	Old-Day7	-1.55792	0.29384	50	50	3.01e-06	0.000123057	126	Bacteria		Bacillota	Clostridia	Eubacteriales	Oscillospiraceae	Ruminococcus
s_Anaerobutyricum.hallii	cluster	Old-Day7	-3.94521	0.745366	50	42	3.1e-06	0.000124148	5	Bacteria		Bacillota	Clostridia	Lachnospirales	Lachnospiraceae	Anaerobutyricum	Anaerobutyricum hallii
g_Wujia	cluster	Old-Day7	-2.56317	0.488645	50	50	3.65e-06	0.000143699	27	Bacteria		Bacillota	Clostridia	Lachnospirales	Lachnospiraceae	Wujia
g_Mailhella	cluster	Young-Day7	3.82544	0.732439	50	21	3.94e-06	0.000152758	6	Bacteria		Thermodesulfobacteriota	Desulfovibrionia	Desulfovibrionales	Desulfovibrionaceae	Mailhella
g_Ileibacterium	cluster	Old-Day7	-3.1415	0.606062	50	50	4.51e-06	0.000172018	20	Bacteria		Bacillota	Erysipelotrichia	Erysipelotrichales	Erysipelotrichaceae	Ileibacterium
f_Peptoclostridiaceae	cluster	Old-Day7	-2.63284	0.509072	50	50	4.69e-06	0.000175899	6	Bacteria		Bacillota	Clostridia	Peptostreptococcales	Peptoclostridiaceae
s_Wujia.chipingensis	cluster	Old-Day7	-2.48968	0.481761	50	50	4.76e-06	0.000175899	27	Bacteria		Bacillota	Clostridia	Lachnospirales	Lachnospiraceae	Wujia	Wujia chipingensis
f_Aerococcaceae	cluster	Old-Day7	-2.87032	0.561473	50	50	5.75e-06	0.000201243	11	Bacteria		Bacillota	Bacilli	Lactobacillales	Aerococcaceae
g_Lactococcus	cluster	Old-Day7	-3.02386	0.591915	50	45	5.82e-06	0.000201243	6	Bacteria		Bacillota	Bacilli	Lactobacillales	Streptococcaceae	Lactococcus
s_Lutispora.thermophila	cluster	Young-Day7	-3.45075	0.674703	50	43	5.71e-06	0.000201243	3	Bacteria		Bacillota	Clostridia	Lutisporales	Lutisporaceae	Lutispora	Lutispora thermophila
f_Lutisporaceae	cluster	Young-Day7	-3.37389	0.660658	50	43	5.86e-06	0.000201243	3	Bacteria		Bacillota	Clostridia	Lutisporales	Lutisporaceae
s_Eubacterium.oxidoreducens	cluster	Old-Day7	-3.95653	0.77244	50	46	5.56e-06	0.000201243	10	Bacteria		Bacillota	Clostridia	Eubacteriales	Eubacteriaceae	Eubacterium	Eubacterium oxidoreducens
g_Lutispora	cluster	Young-Day7	-3.39523	0.668527	50	43	6.44e-06	0.00021838	3	Bacteria		Bacillota	Clostridia	Lutisporales	Lutisporaceae	Lutispora
s_Ileibacterium.valens	cluster	Old-Day7	-3.06802	0.606347	50	50	6.87e-06	0.000229606	20	Bacteria		Bacillota	Erysipelotrichia	Erysipelotrichales	Erysipelotrichaceae	Ileibacterium	Ileibacterium valens
s_Faecalispora.sporosphaeroides	cluster	Young-Day7	2.56041	0.506499	50	21	6.98e-06	0.000230165	3	Bacteria		Bacillota	Clostridia	Eubacteriales	Oscillospiraceae	Faecalispora	Faecalispora sporosphaeroides
o_Lutisporales	cluster	Young-Day7	-3.37544	0.668545	50	43	7.13e-06	0.000231891	3	Bacteria		Bacillota	Clostridia	Lutisporales
s_Candidatus.Eisenbergiella.merdavium	cluster	Old-Day7	-3.99154	0.799778	50	43	8.68e-06	0.000275418	6	Bacteria		Bacillota	Clostridia	Lachnospirales	Lachnospiraceae	Eisenbergiella	Candidatus Eisenbergiella merdavium
s_Mailhella.massiliensis	cluster	Young-Day7	2.99821	0.600803	50	17	8.69e-06	0.000275418	4	Bacteria		Thermodesulfobacteriota	Desulfovibrionia	Desulfovibrionales	Desulfovibrionaceae	Mailhella	Mailhella massiliensis
g_Candidatus.Faeciplasma	cluster	Old-Day7	-2.76222	0.555062	50	50	9.11e-06	0.000283466	11	Bacteria		Bacillota	Clostridia	Eubacteriales	Oscillospiraceae	Candidatus Faeciplasma
f_Mollisiaceae	cluster	Old-Day7	-3.41409	0.686357	50	47	9.18e-06	0.000283466	3	Eukaryota	Fungi	Ascomycota	Leotiomycetes	Helotiales	Mollisiaceae
s_Bacteroides.ovatus	cluster	Old-Day7	2.71165	0.547061	50	48	9.74e-06	0.000296919	4	Bacteria		Bacteroidota	Bacteroidia	Bacteroidales	Bacteroidaceae	Bacteroides	Bacteroides ovatus
s_Bianquea.renquensis	cluster	Old-Day7	-2.75097	0.563881	50	46	1.27e-05	0.000381513	4	Bacteria		Bacillota	Clostridia	Eubacteriales	Bianqueaceae	Bianquea	Bianquea renquensis
f_Arcobacteraceae	cluster	Young-Day7	-3.26689	0.676365	50	45	1.49e-05	0.000433004	3	Bacteria		Campylobacterota	Epsilonproteobacteria	Campylobacterales	Arcobacteraceae
g_Bianquea	cluster	Old-Day7	-2.72097	0.562658	50	46	1.46e-05	0.000433004	4	Bacteria		Bacillota	Clostridia	Eubacteriales	Bianqueaceae	Bianquea
s_Phocaeicola.dorei	cluster	Old-Day7	3.32622	0.688347	50	18	1.48e-05	0.000433004	3	Bacteria		Bacteroidota	Bacteroidia	Bacteroidales	Bacteroidaceae	Phocaeicola	Phocaeicola dorei
s_Sedimentibacter.saalensis	cluster	Old-Day7	-2.85217	0.592557	50	37	1.58e-05	0.000452599	3	Bacteria		Bacillota	Tissierellia			Sedimentibacter	Sedimentibacter saalensis
c_Desulfovibrionia	cluster	Old-Day7	1.61157	0.336268	50	50	1.69e-05	0.000479604	120	Bacteria		Thermodesulfobacteriota	Desulfovibrionia
f_Bianqueaceae	cluster	Old-Day7	-2.65045	0.554741	50	46	1.78e-05	0.000497966	4	Bacteria		Bacillota	Clostridia	Eubacteriales	Bianqueaceae
o_Desulfobacterales	cluster	Old-Day7	-2.66084	0.557351	50	48	1.8e-05	0.000498519	9	Bacteria		Thermodesulfobacteriota	Desulfobacteria	Desulfobacterales
g_Sedimentibacter	cluster	Old-Day7	-2.88905	0.606459	50	39	1.86e-05	0.0005101	4	Bacteria		Bacillota	Tissierellia			Sedimentibacter
s_Candidatus.Bacteroides.avicola	cluster	Old-Day7	4.45138	0.940928	50	45	2.08e-05	0.000563088	4	Bacteria		Bacteroidota	Bacteroidia	Bacteroidales	Bacteroidaceae	Bacteroides	Candidatus Bacteroides avicola
s_Candidatus.Lachnoclostridium.stercoravium	cluster	Old-Day7	-3.315	0.712443	50	46	2.69e-05	0.000721399	8	Bacteria		Bacillota	Clostridia	Lachnospirales	Lachnospiraceae	Lachnoclostridium	Candidatus Lachnoclostridium stercoravium
s_Acetivibrio.saccincola	cluster	Old-Day7	-2.58907	0.55862	50	39	2.86e-05	0.000758028	3	Bacteria		Bacillota	Clostridia	Eubacteriales	Oscillospiraceae	Acetivibrio	Acetivibrio saccincola
g_Lutispora	cluster	Old-Day7	-3.34938	0.724152	50	43	2.95e-05	0.000773872	3	Bacteria		Bacillota	Clostridia	Lutisporales	Lutisporaceae	Lutispora
g_Agathobacter	cluster	Old-Day7	-1.17227	0.253734	50	50	3e-05	0.000778924	22	Bacteria		Bacillota	Clostridia	Lachnospirales	Lachnospiraceae	Agathobacter
s_Anaerocolumna.aminovalerica	cluster	Old-Day7	-3.42062	0.743293	50	42	3.19e-05	0.00081819	4	Bacteria		Bacillota	Clostridia	Lachnospirales	Lachnospiraceae	Anaerocolumna	Anaerocolumna aminovalerica
f_Lutisporaceae	cluster	Old-Day7	-3.27302	0.715628	50	43	3.5e-05	0.000880469	3	Bacteria		Bacillota	Clostridia	Lutisporales	Lutisporaceae
g_Sunxiuqinia	cluster	Young-Day7	-1.66082	0.363143	50	45	3.5e-05	0.000880469	3	Bacteria		Bacteroidota	Bacteroidia	Marinilabiliales	Prolixibacteraceae	Sunxiuqinia
s_Lutispora.thermophila	cluster	Old-Day7	-3.33303	0.730842	50	43	3.65e-05	0.000909469	3	Bacteria		Bacillota	Clostridia	Lutisporales	Lutisporaceae	Lutispora	Lutispora thermophila
o_Lutisporales	cluster	Old-Day7	-3.3002	0.724171	50	43	3.69e-05	0.000910189	3	Bacteria		Bacillota	Clostridia	Lutisporales
g_Rhizobium	cluster	Old-Day7	-4.04477	0.889585	50	43	3.82e-05	0.000932519	6	Bacteria		Pseudomonadota	Alphaproteobacteria	Hyphomicrobiales	Rhizobiaceae	Rhizobium
c_Agaricomycetes	cluster	Old-Day7	1.47001	0.324228	50	50	3.99e-05	0.000963423	56	Eukaryota	Fungi	Basidiomycota	Agaricomycetes
s_Selenomonas.ruminantium	cluster	Young-Day7	2.25639	0.49801	50	48	4.03e-05	0.000963621	3	Bacteria		Bacillota	Negativicutes	Selenomonadales	Selenomonadaceae	Selenomonas	Selenomonas ruminantium
f_Tannerellaceae	cluster	Old-Day7	3.36259	0.744657	50	49	4.23e-05	0.00100316	228	Bacteria		Bacteroidota	Bacteroidia	Bacteroidales	Tannerellaceae
g_Anaerocolumna	cluster	Old-Day7	-2.29011	0.511019	50	50	4.74e-05	0.00111146	33	Bacteria		Bacillota	Clostridia	Lachnospirales	Lachnospiraceae	Anaerocolumna
o_Helotiales	cluster	Old-Day7	-2.01979	0.451125	50	48	4.8e-05	0.00111619	12	Eukaryota	Fungi	Ascomycota	Leotiomycetes	Helotiales
g_Fusicatenibacter	cluster	Old-Day7	-1.90396	0.42841	50	50	5.35e-05	0.00123179	19	Bacteria		Bacillota	Clostridia	Lachnospirales	Lachnospiraceae	Fusicatenibacter
g_Parabacteroides	cluster	Old-Day7	3.31884	0.754353	50	49	6.19e-05	0.00141174	214	Bacteria		Bacteroidota	Bacteroidia	Bacteroidales	Tannerellaceae	Parabacteroides
o_Pasteurellales	cluster	Old-Day7	-1.47345	0.335344	50	50	6.31e-05	0.00142513	7	Bacteria		Pseudomonadota	Gammaproteobacteria	Pasteurellales
s_Candidatus.Caccoplasma.merdipullorum	cluster	Old-Day7	-1.7283	0.393707	50	50	6.39e-05	0.00143073	5	Bacteria		Bacteroidota	Bacteroidia	Bacteroidales	Bacteroidaceae	Candidatus Caccoplasma	Candidatus Caccoplasma merdipullorum
f_Coriobacteriaceae	cluster	Old-Day7	-2.16733	0.494899	50	50	6.61e-05	0.00144063	12	Bacteria		Actinomycetota	Coriobacteriia	Coriobacteriales	Coriobacteriaceae
g_Sellimonas	cluster	Old-Day7	-1.89499	0.432467	50	49	6.56e-05	0.00144063	9	Bacteria		Bacillota	Clostridia	Lachnospirales	Lachnospiraceae	Sellimonas
s_Euryarchaeota.archaeon	cluster	Old-Day7	-2.35731	0.53803	50	50	6.57e-05	0.00144063	10	Archaea		Euryarchaeota					Euryarchaeota archaeon
f_Alcaligenaceae	cluster	Old-Day7	2.27724	0.522624	50	47	7.1e-05	0.00152043	7	Bacteria		Pseudomonadota	Betaproteobacteria	Burkholderiales	Alcaligenaceae
g_Cupriavidus	cluster	Young-Day7	-2.18785	0.501858	50	48	7.05e-05	0.00152043	3	Bacteria		Pseudomonadota	Betaproteobacteria	Burkholderiales	Burkholderiaceae	Cupriavidus
c_Desulfobacteria	cluster	Old-Day7	-2.55438	0.588838	50	48	7.56e-05	0.00160471	9	Bacteria		Thermodesulfobacteriota	Desulfobacteria
s_Eubacterium.uniforme	cluster	Old-Day7	-3.18771	0.753336	50	48	0.000106687	0.00224411	9	Bacteria		Bacillota	Clostridia	Eubacteriales	Eubacteriaceae	Eubacterium	Eubacterium uniforme
o_Onygenales	cluster	Old-Day7	-2.83878	0.673325	50	38	0.000112099	0.00231797	3	Eukaryota	Fungi	Ascomycota	Eurotiomycetes	Onygenales
s_Coprococcus.comes	cluster	Old-Day7	-2.36725	0.561255	50	48	0.000111484	0.00231797	7	Bacteria		Bacillota	Clostridia	Lachnospirales	Lachnospiraceae	Coprococcus	Coprococcus comes
s_Candidatus.Ornithomonoglobus.merdipullorum	cluster	Young-Day7	3.4037	0.809277	50	24	0.00011583	0.00237501	4	Bacteria		Bacillota	Clostridia			Candidatus Ornithomonoglobus	Candidatus Ornithomonoglobus merdipullorum
s_Parabacteroides.distasonis	cluster	Old-Day7	3.98444	0.948665	50	49	0.000118009	0.00239951	139	Bacteria		Bacteroidota	Bacteroidia	Bacteroidales	Tannerellaceae	Parabacteroides	Parabacteroides distasonis
s_Caproiciproducens.galactitolivorans	cluster	Young-Day7	-2.25175	0.538972	50	47	0.000126697	0.00255487	4	Bacteria		Bacillota	Clostridia	Eubacteriales	Acutalibacteraceae	Caproiciproducens	Caproiciproducens galactitolivorans
f_Comamonadaceae	cluster	Young-Day7	-1.15931	0.278042	50	50	0.000130109	0.00260218	10	Bacteria		Pseudomonadota	Betaproteobacteria	Burkholderiales	Comamonadaceae
g_Mailhella	cluster	Old-Day7	3.29911	0.793382	50	21	0.00013488	0.00267567	6	Bacteria		Thermodesulfobacteriota	Desulfovibrionia	Desulfovibrionales	Desulfovibrionaceae	Mailhella
s_Candidatus.Gemmiger.excrementipullorum	cluster	Young-Day7	3.65505	0.879724	50	29	0.000136402	0.00268405	3	Bacteria		Bacillota	Clostridia	Eubacteriales		Gemmiger	Candidatus Gemmiger excrementipullorum
g_Candidatus.Weimeria	cluster	Old-Day7	-1.88355	0.454412	50	50	0.000140714	0.00274673	4	Bacteria		Bacillota	Clostridia	Lachnospirales	Lachnospiraceae	Candidatus Weimeria
g_Caproiciproducens	cluster	Young-Day7	-2.2359	0.540451	50	47	0.000144317	0.00279471	4	Bacteria		Bacillota	Clostridia	Eubacteriales	Acutalibacteraceae	Caproiciproducens
g_Caproicibacterium	cluster	Old-Day7	-2.11601	0.511997	50	48	0.000146281	0.00281043	3	Bacteria		Bacillota	Clostridia	Eubacteriales	Oscillospiraceae	Caproicibacterium
s_Bacteroides.pyogenes	cluster	Young-Day7	-3.34982	0.813446	50	38	0.00015334	0.00292304	3	Bacteria		Bacteroidota	Bacteroidia	Bacteroidales	Bacteroidaceae	Bacteroides	Bacteroides pyogenes
g_Kineothrix	cluster	Old-Day7	-1.73417	0.42246	50	50	0.000159878	0.00302405	47	Bacteria		Bacillota	Clostridia	Lachnospirales	Lachnospiraceae	Kineothrix
c_Gammaproteobacteria	cluster	Old-Day7	1.28208	0.312828	50	50	0.00016325	0.00306408	605	Bacteria		Pseudomonadota	Gammaproteobacteria
g_Lentilactobacillus	cluster	Old-Day7	2.50218	0.61189	50	21	0.000168038	0.00312987	3	Bacteria		Bacillota	Bacilli	Lactobacillales	Lactobacillaceae	Lentilactobacillus
g_Tyzzerella	cluster	Old-Day7	-2.43661	0.597783	50	37	0.000175214	0.00322322	4	Bacteria		Bacillota	Clostridia	Lachnospirales	Lachnospiraceae	Tyzzerella
s_Parabacteroides.goldsteinii	cluster	Old-Day7	3.64138	0.894062	50	23	0.000177013	0.00322322	7	Bacteria		Bacteroidota	Bacteroidia	Bacteroidales	Tannerellaceae	Parabacteroides	Parabacteroides goldsteinii
s_Anaerotignum.lactatifermentans	cluster	Young-Day7	3.54125	0.869267	50	28	0.000176461	0.00322322	8	Bacteria		Bacillota	Clostridia	Lachnospirales	Anaerotignaceae	Anaerotignum	Anaerotignum lactatifermentans
s_Clostridium.nexile	cluster	Old-Day7	-2.41277	0.594144	50	37	0.00018383	0.00330423	4	Bacteria		Bacillota	Clostridia	Lachnospirales	Lachnospiraceae	Tyzzerella	[Clostridium] nexile
s_Alistipes.shahii	cluster	Young-Day7	-3.08679	0.760229	50	42	0.00018417	0.00330423	3	Bacteria		Bacteroidota	Bacteroidia	Bacteroidales	Rikenellaceae	Alistipes	Alistipes shahii
s_Desulfovibrio.legallii	cluster	Old-Day7	2.97149	0.733222	50	37	0.000188708	0.00336093	3	Bacteria		Thermodesulfobacteriota	Desulfovibrionia	Desulfovibrionales	Desulfovibrionaceae	Desulfovibrio	Desulfovibrio legallii
s_Mailhella.massiliensis	cluster	Old-Day7	2.62865	0.650792	50	17	0.000196931	0.00348197	4	Bacteria		Thermodesulfobacteriota	Desulfovibrionia	Desulfovibrionales	Desulfovibrionaceae	Mailhella	Mailhella massiliensis
s_Butyrivibrio.hungatei	cluster	Old-Day7	-1.96729	0.487604	50	50	0.000199784	0.00350699	15	Bacteria		Bacillota	Clostridia	Lachnospirales	Lachnospiraceae	Butyrivibrio	Butyrivibrio hungatei
s_Candidatus.Weimeria.bifida	cluster	Old-Day7	-1.81006	0.449133	50	50	0.00020262	0.00351175	4	Bacteria		Bacillota	Clostridia	Lachnospirales	Lachnospiraceae	Candidatus Weimeria	Candidatus Weimeria bifida
o_Halobacteriales	cluster	Old-Day7	-1.76171	0.437188	50	50	0.000202933	0.00351175	11	Archaea		Euryarchaeota	Halobacteria	Halobacteriales
g_Olsenella	cluster	Old-Day7	-3.57307	0.889497	50	44	0.000211222	0.00360667	5	Bacteria		Actinomycetota	Coriobacteriia	Coriobacteriales	Atopobiaceae	Olsenella
s_Kineothrix.alysoides	cluster	Old-Day7	-1.66068	0.413442	50	50	0.000211374	0.00360667	47	Bacteria		Bacillota	Clostridia	Lachnospirales	Lachnospiraceae	Kineothrix	Kineothrix alysoides
g_Mycolicibacterium	cluster	Old-Day7	-2.30925	0.578614	50	49	0.000229202	0.0038837	7	Bacteria		Actinomycetota	Actinomycetes	Mycobacteriales	Mycobacteriaceae	Mycolicibacterium
s_Candidatus.Paraprevotella.stercoravium	cluster	Old-Day7	2.46754	0.620101	50	32	0.000237817	0.00400189	3	Bacteria		Bacteroidota	Bacteroidia	Bacteroidales	Prevotellaceae	Paraprevotella	Candidatus Paraprevotella stercoravium
s_Agathobacter.rectalis	cluster	Old-Day7	-0.97366	0.246207	50	50	0.00025691	0.00429356	12	Bacteria		Bacillota	Clostridia	Lachnospirales	Lachnospiraceae	Agathobacter	Agathobacter rectalis
g_Gallintestinimicrobium	cluster	Old-Day7	-2.60252	0.660128	50	50	0.00026691	0.00443035	27	Bacteria		Bacillota	Clostridia	Lachnospirales	Lachnospiraceae	Gallintestinimicrobium
s_Candidatus.Olsenella.excrementavium	cluster	Old-Day7	-3.51274	0.894736	50	37	0.000280976	0.00460121	3	Bacteria		Actinomycetota	Coriobacteriia	Coriobacteriales	Atopobiaceae	Olsenella	Candidatus Olsenella excrementavium
f_Oceanospirillaceae	cluster	Old-Day7	-1.83157	0.466517	50	49	0.000280948	0.00460121	9	Bacteria		Pseudomonadota	Gammaproteobacteria	Oceanospirillales	Oceanospirillaceae
g_Candidatus.Limadaptatus	cluster	Old-Day7	-2.92755	0.746989	50	43	0.000287073	0.00466972	3	Bacteria		Bacillota	Clostridia	Eubacteriales		Candidatus Limadaptatus
s_Roseburia.porci	cluster	Old-Day7	-3.31429	0.846924	50	46	0.000292328	0.00472371	10	Bacteria		Bacillota	Clostridia	Lachnospirales	Lachnospiraceae	Roseburia	Roseburia porci
g_Clostridium	cluster	Old-Day7	-0.895567	0.229751	50	50	0.000306644	0.00492245	101	Bacteria		Bacillota	Clostridia	Eubacteriales	Clostridiaceae	Clostridium
s_Butyrivibrio.proteoclasticus	cluster	Old-Day7	-2.31637	0.59617	50	50	0.000318866	0.00508518	19	Bacteria		Bacillota	Clostridia	Lachnospirales	Lachnospiraceae	Butyrivibrio	Butyrivibrio proteoclasticus
g_Bilophila	cluster	Young-Day7	3.59854	0.927216	50	30	0.000323267	0.00508884	14	Bacteria		Thermodesulfobacteriota	Desulfovibrionia	Desulfovibrionales	Desulfovibrionaceae	Bilophila
s_Gallintestinimicrobium.propionicum	cluster	Old-Day7	-2.52903	0.651341	50	50	0.000321475	0.00508884	27	Bacteria		Bacillota	Clostridia	Lachnospirales	Lachnospiraceae	Gallintestinimicrobium	Gallintestinimicrobium propionicum
s_Ruminococcus.bromii	cluster	Old-Day7	-2.97094	0.767016	50	39	0.000331039	0.00517779	14	Bacteria		Bacillota	Clostridia	Eubacteriales	Oscillospiraceae	Ruminococcus	Ruminococcus bromii
g_Alistipes	cluster	Young-Day7	-1.54419	0.404626	50	50	0.000394964	0.00609656	86	Bacteria		Bacteroidota	Bacteroidia	Bacteroidales	Rikenellaceae	Alistipes
f_Methylococcaceae	cluster	Old-Day7	-2.44241	0.639813	50	40	0.000393712	0.00609656	3	Bacteria		Pseudomonadota	Gammaproteobacteria	Methylococcales	Methylococcaceae
s_Anaerosacchariphilus.polymeriproducens	cluster	Old-Day7	-2.3605	0.618829	50	49	0.000397276	0.00609656	10	Bacteria		Bacillota	Clostridia	Lachnospirales	Lachnospiraceae	Anaerosacchariphilus	Anaerosacchariphilus polymeriproducens
s_Blautia.hydrogenotrophica	cluster	Old-Day7	-2.36257	0.620312	50	48	0.000404421	0.00615182	5	Bacteria		Bacillota	Clostridia	Lachnospirales	Lachnospiraceae	Blautia	Blautia hydrogenotrophica
o_Desulfovibrionales	cluster	Old-Day7	1.47772	0.388111	50	50	0.000405919	0.00615182	120	Bacteria		Thermodesulfobacteriota	Desulfovibrionia	Desulfovibrionales
s_Eubacterium.ventriosum	cluster	Old-Day7	-2.8326	0.745177	50	49	0.000413793	0.00621296	9	Bacteria		Bacillota	Clostridia	Eubacteriales	Eubacteriaceae	Eubacterium	Eubacterium ventriosum
o_Pseudonocardiales	cluster	Old-Day7	-2.04734	0.538737	50	49	0.000415046	0.00621296	13	Bacteria		Actinomycetota	Actinomycetes	Pseudonocardiales
s_Bilophila.wadsworthia	cluster	Young-Day7	2.83214	0.747338	50	27	0.000428851	0.00638047	7	Bacteria		Thermodesulfobacteriota	Desulfovibrionia	Desulfovibrionales	Desulfovibrionaceae	Bilophila	Bilophila wadsworthia
s_archaeon	cluster	Old-Day7	-3.46745	0.918281	50	38	0.000447195	0.00657323	3	Archaea							archaeon
f_Peptostreptococcaceae	cluster	Old-Day7	-1.4463	0.38298	50	50	0.000446609	0.00657323	14	Bacteria		Bacillota	Clostridia	Peptostreptococcales	Peptostreptococcaceae
s_Faecalicatena.contorta	cluster	Old-Day7	2.27339	0.603674	50	17	0.000461267	0.00673947	3	Bacteria		Bacillota	Clostridia	Lachnospirales	Lachnospiraceae	Faecalicatena	Faecalicatena contorta
s_Faecalispora.sporosphaeroides	cluster	Old-Day7	2.06279	0.548642	50	21	0.00047001	0.00682634	3	Bacteria		Bacillota	Clostridia	Eubacteriales	Oscillospiraceae	Faecalispora	Faecalispora sporosphaeroides
s_Candidatus.Eubacterium.avistercoris	cluster	Old-Day7	-2.59206	0.696601	50	49	0.000529271	0.00759959	8	Bacteria		Bacillota	Clostridia	Eubacteriales	Eubacteriaceae	Eubacterium	Candidatus Eubacterium avistercoris
s_Clostridium.polysaccharolyticum	cluster	Old-Day7	-1.80519	0.485151	50	50	0.00052948	0.00759959	22	Bacteria		Bacillota	Clostridia	Lachnospirales	Lachnospiraceae	Lachnoclostridium	[Clostridium] polysaccharolyticum
p_Pseudomonadota	cluster	Old-Day7	0.86386	0.232369	50	50	0.000534771	0.00763065	965	Bacteria		Pseudomonadota
g_Hespellia	cluster	Old-Day7	-2.59539	0.698491	50	47	0.0005379	0.00763067	4	Bacteria		Bacillota	Clostridia	Lachnospirales	Lachnospiraceae	Hespellia
g_Johnsonella	cluster	Old-Day7	-2.68194	0.724142	50	33	0.000558105	0.00787154	5	Bacteria		Bacillota	Clostridia	Lachnospirales	Lachnospiraceae	Johnsonella
c_Leotiomycetes	cluster	Old-Day7	1.53214	0.41452	50	50	0.000570873	0.00796209	14	Eukaryota	Fungi	Ascomycota	Leotiomycetes
s_Johnsonella.ignava	cluster	Old-Day7	-2.67386	0.72343	50	33	0.000571051	0.00796209	5	Bacteria		Bacillota	Clostridia	Lachnospirales	Lachnospiraceae	Johnsonella	Johnsonella ignava
f_Cellulosilyticaceae	cluster	Old-Day7	-1.5768	0.426998	50	48	0.000576851	0.0079688	8	Bacteria		Bacillota	Clostridia	Lachnospirales	Cellulosilyticaceae
s_Hespellia.stercorisuis	cluster	Old-Day7	-2.52967	0.685163	50	47	0.000578065	0.0079688	4	Bacteria		Bacillota	Clostridia	Lachnospirales	Lachnospiraceae	Hespellia	Hespellia stercorisuis
s_Anaeromicropila.herbilytica	cluster	Old-Day7	-3.25816	0.884084	50	40	0.000589994	0.00808756	4	Bacteria		Bacillota	Clostridia	Lachnospirales	Lachnospiraceae	Anaeromicropila	Anaeromicropila herbilytica
g_Selenomonas	cluster	Young-Day7	2.08765	0.5695	50	49	0.000626169	0.00853549	7	Bacteria		Bacillota	Negativicutes	Selenomonadales	Selenomonadaceae	Selenomonas
g_Cohnella	cluster	Old-Day7	-2.37755	0.650665	50	50	0.00064884	0.00874679	5	Bacteria		Bacillota	Bacilli	Bacillales	Paenibacillaceae	Cohnella
s_Sedimentibacter.saalensis	cluster	Young-Day7	-1.99936	0.54704	50	37	0.000647189	0.00874679	3	Bacteria		Bacillota	Tissierellia			Sedimentibacter	Sedimentibacter saalensis
g_Lachnotalea	cluster	Old-Day7	-3.8556	1.05817	50	40	0.000669535	0.00897618	7	Bacteria		Bacillota	Clostridia	Lachnospirales	Lachnospiraceae	Lachnotalea
s_Lachnotalea.glycerini	cluster	Old-Day7	-3.83579	1.05637	50	40	0.000695421	0.00927228	7	Bacteria		Bacillota	Clostridia	Lachnospirales	Lachnospiraceae	Lachnotalea	Lachnotalea glycerini
s_Fusicatenibacter.saccharivorans	cluster	Old-Day7	-1.94907	0.537406	50	49	0.000704483	0.00934206	9	Bacteria		Bacillota	Clostridia	Lachnospirales	Lachnospiraceae	Fusicatenibacter	Fusicatenibacter saccharivorans
s_Bifidobacterium.animalis	cluster	Old-Day7	3.97304	1.09909	50	25	0.000730415	0.00963358	78	Bacteria		Actinomycetota	Actinomycetes	Bifidobacteriales	Bifidobacteriaceae	Bifidobacterium	Bifidobacterium animalis
o_Eurotiales	cluster	Old-Day7	-1.51179	0.418854	50	50	0.000742567	0.0097412	17	Eukaryota	Fungi	Ascomycota	Eurotiomycetes	Eurotiales
s_Anaerotignum.lactatifermentans	cluster	Old-Day7	3.39386	0.941595	50	28	0.000753774	0.00978845	8	Bacteria		Bacillota	Clostridia	Lachnospirales	Anaerotignaceae	Anaerotignum	Anaerotignum lactatifermentans
f_Pseudonocardiaceae	cluster	Old-Day7	-2.03321	0.564124	50	49	0.000754192	0.00978845	13	Bacteria		Actinomycetota	Actinomycetes	Pseudonocardiales	Pseudonocardiaceae
f_Pasteurellaceae	cluster	Old-Day7	-1.2182	0.338398	50	50	0.000764028	0.00986364	6	Bacteria		Pseudomonadota	Gammaproteobacteria	Pasteurellales	Pasteurellaceae
o_Flavobacteriales	cluster	Old-Day7	-0.793085	0.221717	50	50	0.00081838	0.0105097	132	Bacteria		Bacteroidota	Flavobacteriia	Flavobacteriales
g_Hominimerdicola	cluster	Old-Day7	-2.92181	0.826699	50	44	0.000929888	0.0118792	12	Bacteria		Bacillota	Clostridia	Eubacteriales	Oscillospiraceae	Hominimerdicola
f_Desulfovibrionaceae	cluster	Old-Day7	1.70324	0.482339	50	50	0.000938501	0.0119268	110	Bacteria		Thermodesulfobacteriota	Desulfovibrionia	Desulfovibrionales	Desulfovibrionaceae
c_Halobacteria	cluster	Old-Day7	-1.62787	0.462261	50	50	0.000966	0.0120874	11	Archaea		Euryarchaeota	Halobacteria
p_Elusimicrobiota	cluster	Old-Day7	2.6765	0.759979	50	19	0.000965196	0.0120874	7	Bacteria		Elusimicrobiota
s_Clostridium.hylemonae	cluster	Old-Day7	-3.71827	1.0554	50	48	0.000961529	0.0120874	3	Bacteria		Bacillota	Clostridia	Lachnospirales	Lachnospiraceae	Lachnoclostridium	[Clostridium] hylemonae
f_Desulfitobacteriaceae	cluster	Old-Day7	-1.35897	0.387678	50	49	0.00101344	0.0126162	12	Bacteria		Bacillota	Clostridia	Eubacteriales	Desulfitobacteriaceae
g_Cellulosilyticum	cluster	Old-Day7	-1.5386	0.439727	50	48	0.00103295	0.0127293	7	Bacteria		Bacillota	Clostridia	Lachnospirales	Cellulosilyticaceae	Cellulosilyticum
s_Hallella.bergensis	cluster	Young-Day7	-3.27943	0.936804	50	41	0.00102785	0.0127293	4	Bacteria		Bacteroidota	Bacteroidia	Bacteroidales	Prevotellaceae	Hallella	Hallella bergensis
g_Acetitomaculum	cluster	Old-Day7	-2.29999	0.657699	50	50	0.00103898	0.0127393	17	Bacteria		Bacillota	Clostridia	Lachnospirales	Lachnospiraceae	Acetitomaculum
g_Eisenbergiella	cluster	Old-Day7	-1.72427	0.493578	50	50	0.00105021	0.0127569	123	Bacteria		Bacillota	Clostridia	Lachnospirales	Lachnospiraceae	Eisenbergiella
g_Polaribacter	cluster	Young-Day7	-2.12442	0.608161	50	42	0.00105087	0.0127569	5	Bacteria		Bacteroidota	Flavobacteriia	Flavobacteriales	Flavobacteriaceae	Polaribacter
f_Cryptococcaceae	cluster	Old-Day7	-2.35095	0.674498	50	46	0.0010752	0.0129875	5	Eukaryota	Fungi	Basidiomycota	Tremellomycetes	Tremellales	Cryptococcaceae
f_Pasteurellaceae	cluster	Young-Day7	-1.0877	0.312404	50	50	0.00108727	0.0130046	6	Bacteria		Pseudomonadota	Gammaproteobacteria	Pasteurellales	Pasteurellaceae
s_Candidatus.Scybalomonas.excrementavium	cluster	Young-Day7	-1.24232	0.356712	50	50	0.00108412	0.0130046	9	Bacteria		Bacillota	Clostridia	Lachnospirales	Lachnospiraceae	Candidatus Scybalomonas	Candidatus Scybalomonas excrementavium
o_Elusimicrobiales	cluster	Old-Day7	2.57442	0.744126	50	19	0.00116055	0.0138134	7	Bacteria		Elusimicrobiota	Elusimicrobia	Elusimicrobiales
c_Elusimicrobia	cluster	Old-Day7	2.63238	0.761504	50	19	0.00117033	0.0138621	7	Bacteria		Elusimicrobiota	Elusimicrobia
s_Lawsonibacter.hominis	cluster	Young-Day7	2.01286	0.585087	50	47	0.00122884	0.0144848	12	Bacteria		Bacillota	Clostridia	Eubacteriales	Oscillospiraceae	Lawsonibacter	Lawsonibacter hominis
s_Acetitomaculum.ruminis	cluster	Old-Day7	-2.22651	0.647705	50	50	0.00123879	0.014532	17	Bacteria		Bacillota	Clostridia	Lachnospirales	Lachnospiraceae	Acetitomaculum	Acetitomaculum ruminis
g_Variimorphobacter	cluster	Old-Day7	-1.97028	0.573834	50	44	0.00125343	0.0146333	4	Bacteria		Bacillota	Clostridia	Lachnospirales	Lachnospiraceae	Variimorphobacter
f_Elusimicrobiaceae	cluster	Old-Day7	2.56802	0.750457	50	19	0.00129694	0.0150692	7	Bacteria		Elusimicrobiota	Elusimicrobia	Elusimicrobiales	Elusimicrobiaceae
f_Clostridiaceae	cluster	Old-Day7	-0.931536	0.272762	50	50	0.00132287	0.0152977	195	Bacteria		Bacillota	Clostridia	Eubacteriales	Clostridiaceae
o_Chromatiales	cluster	Old-Day7	-1.20649	0.355327	50	50	0.00140168	0.0161326	10	Bacteria		Pseudomonadota	Gammaproteobacteria	Chromatiales
g_Escherichia	cluster	Old-Day7	2.90468	0.859286	50	44	0.001465	0.016767	31	Bacteria		Pseudomonadota	Gammaproteobacteria	Enterobacterales	Enterobacteriaceae	Escherichia
g_Waltera	cluster	Old-Day7	-2.63926	0.781224	50	43	0.00147345	0.016767	8	Bacteria		Bacillota	Clostridia	Lachnospirales	Lachnospiraceae	Waltera
s_Eubacterium.siraeum	cluster	Young-Day7	-1.44087	0.426616	50	50	0.00147742	0.016767	83	Bacteria		Bacillota	Clostridia	Eubacteriales	Oscillospiraceae		[Eubacterium] siraeum
s_Elusimicrobium.minutum	cluster	Old-Day7	2.54968	0.756149	50	19	0.0015014	0.0169603	7	Bacteria		Elusimicrobiota	Elusimicrobia	Elusimicrobiales	Elusimicrobiaceae	Elusimicrobium	Elusimicrobium minutum
g_Burkholderia	cluster	Old-Day7	2.56096	0.761252	50	24	0.00153591	0.0172068	3	Bacteria		Pseudomonadota	Betaproteobacteria	Burkholderiales	Burkholderiaceae	Burkholderia
g_Aerococcus	cluster	Old-Day7	-2.6711	0.794438	50	49	0.00154438	0.0172068	5	Bacteria		Bacillota	Bacilli	Lactobacillales	Aerococcaceae	Aerococcus
f_Rikenellaceae	cluster	Young-Day7	-1.35082	0.401688	50	50	0.00154164	0.0172068	106	Bacteria		Bacteroidota	Bacteroidia	Bacteroidales	Rikenellaceae
g_Thermoclostridium	cluster	Old-Day7	-1.79812	0.53517	50	50	0.00155494	0.0172457	5	Bacteria		Bacillota	Clostridia	Eubacteriales	Oscillospiraceae	Thermoclostridium
s_Variimorphobacter.saccharofermentans	cluster	Old-Day7	-1.91555	0.574056	50	44	0.00166265	0.0183568	4	Bacteria		Bacillota	Clostridia	Lachnospirales	Lachnospiraceae	Variimorphobacter	Variimorphobacter saccharofermentans
f_Flavobacteriaceae	cluster	Old-Day7	-0.852395	0.256425	50	50	0.00172511	0.0189607	104	Bacteria		Bacteroidota	Flavobacteriia	Flavobacteriales	Flavobacteriaceae
g_Candidatus.Scybalomonas	cluster	Young-Day7	-1.21689	0.367368	50	50	0.00178453	0.0195258	9	Bacteria		Bacillota	Clostridia	Lachnospirales	Lachnospiraceae	Candidatus Scybalomonas
g_Butyrivibrio	cluster	Old-Day7	-1.88571	0.569993	50	50	0.00180604	0.019673	95	Bacteria		Bacillota	Clostridia	Lachnospirales	Lachnospiraceae	Butyrivibrio
c_Verrucomicrobiia	cluster	Young-Day7	-2.04537	0.619166	50	44	0.00183164	0.0198631	10	Bacteria		Verrucomicrobiota	Verrucomicrobiia
g_Cellulomonas	cluster	Old-Day7	-2.80208	0.849693	50	40	0.00186191	0.020102	4	Bacteria		Actinomycetota	Actinomycetes	Micrococcales	Cellulomonadaceae	Cellulomonas
s_Candidatus.Butyricicoccus.avistercoris	cluster	Old-Day7	-3.79991	1.1544	50	32	0.00189493	0.0203684	6	Bacteria		Bacillota	Clostridia	Eubacteriales	Butyricicoccaceae	Butyricicoccus	Candidatus Butyricicoccus avistercoris
s_Candidatus.Fimenecus.excrementigallinarum	cluster	Old-Day7	2.61039	0.79354	50	48	0.0019065	0.0204029	43	Bacteria		Bacillota	Clostridia			Candidatus Fimenecus	Candidatus Fimenecus excrementigallinarum
g_Elusimicrobium	cluster	Old-Day7	2.4565	0.747372	50	19	0.00192134	0.0204719	7	Bacteria		Elusimicrobiota	Elusimicrobia	Elusimicrobiales	Elusimicrobiaceae	Elusimicrobium
g_Mesorhizobium	cluster	Old-Day7	3.83527	1.16884	50	24	0.00195254	0.0207139	3	Bacteria		Pseudomonadota	Alphaproteobacteria	Hyphomicrobiales	Phyllobacteriaceae	Mesorhizobium
g_Halolactibacillus	cluster	Young-Day7	2.34176	0.714551	50	40	0.00197524	0.020864	3	Bacteria		Bacillota	Bacilli	Bacillales	Bacillaceae	Halolactibacillus
g_Berryella	cluster	Old-Day7	-1.93142	0.589657	50	46	0.00198519	0.0208788	4	Bacteria		Actinomycetota	Coriobacteriia	Eggerthellales	Eggerthellaceae	Berryella
g_Brotocaccenecus	cluster	Old-Day7	-1.69338	0.519508	50	50	0.00207806	0.0216686	8	Bacteria		Bacillota	Clostridia	Eubacteriales	Oscillospiraceae	Brotocaccenecus
g_Sporolactobacillus	cluster	Old-Day7	-1.70389	0.522566	50	49	0.00207182	0.0216686	3	Bacteria		Bacillota	Bacilli	Bacillales	Sporolactobacillaceae	Sporolactobacillus
g_Lachnospira	cluster	Old-Day7	-1.6422	0.504508	50	50	0.00210522	0.0218585	18	Bacteria		Bacillota	Clostridia	Lachnospirales	Lachnospiraceae	Lachnospira
s_Agathobacter.rectalis	cluster	Young-Day7	0.738506	0.227295	50	50	0.00214137	0.0221395	12	Bacteria		Bacillota	Clostridia	Lachnospirales	Lachnospiraceae	Agathobacter	Agathobacter rectalis
f_Stappiaceae	cluster	Old-Day7	-2.54182	0.788984	50	40	0.00231627	0.0238468	4	Bacteria		Pseudomonadota	Alphaproteobacteria	Hyphomicrobiales	Stappiaceae
f_Eggerthellaceae	cluster	Young-Day7	1.02928	0.319708	50	50	0.00233091	0.0238967	64	Bacteria		Actinomycetota	Coriobacteriia	Eggerthellales	Eggerthellaceae
g_Candidatus.Fimenecus	cluster	Old-Day7	2.53389	0.789677	50	48	0.00240278	0.0245305	43	Bacteria		Bacillota	Clostridia			Candidatus Fimenecus
o_Mycobacteriales	cluster	Old-Day7	-1.54758	0.482857	50	50	0.0024283	0.0245852	43	Bacteria		Actinomycetota	Actinomycetes	Mycobacteriales
f_Staphylococcaceae	cluster	Old-Day7	-2.83841	0.885346	50	44	0.0024218	0.0245852	7	Bacteria		Bacillota	Bacilli	Bacillales	Staphylococcaceae
o_Verrucomicrobiales	cluster	Young-Day7	-2.04118	0.639652	50	44	0.00252664	0.0253715	10	Bacteria		Verrucomicrobiota	Verrucomicrobiia	Verrucomicrobiales
f_Thermoactinomycetaceae	cluster	Old-Day7	-2.69112	0.84333	50	46	0.00252675	0.0253715	10	Bacteria		Bacillota	Bacilli	Bacillales	Thermoactinomycetaceae
s_Candidatus.Eisenbergiella.merdigallinarum	cluster	Old-Day7	-1.49516	0.470185	50	50	0.0026078	0.0259715	15	Bacteria		Bacillota	Clostridia	Lachnospirales	Lachnospiraceae	Eisenbergiella	Candidatus Eisenbergiella merdigallinarum
s_Faecalibaculum.rodentium	cluster	Old-Day7	3.15703	0.992368	50	50	0.00259764	0.0259715	382	Bacteria		Bacillota	Erysipelotrichia	Erysipelotrichales	Erysipelotrichaceae	Faecalibaculum	Faecalibaculum rodentium
s_Sellimonas.catena	cluster	Old-Day7	-2.53163	0.797484	50	36	0.00264802	0.0262649	3	Bacteria		Bacillota	Clostridia	Lachnospirales	Lachnospiraceae	Sellimonas	Sellimonas catena
g_Winogradskyella	cluster	Old-Day7	-3.01229	0.95258	50	37	0.00274165	0.0269743	3	Bacteria		Bacteroidota	Flavobacteriia	Flavobacteriales	Flavobacteriaceae	Winogradskyella
s_Brotocaccenecus.cirricatena	cluster	Old-Day7	-1.61989	0.512142	50	50	0.00273595	0.0269743	8	Bacteria		Bacillota	Clostridia	Eubacteriales	Oscillospiraceae	Brotocaccenecus	Brotocaccenecus cirricatena
g_Cuneatibacter	cluster	Old-Day7	-3.11185	0.984583	50	38	0.00275454	0.0269923	4	Bacteria		Bacillota	Clostridia	Lachnospirales	Lachnospiraceae	Cuneatibacter
s_Bacteroides.graminisolvens	cluster	Old-Day7	-1.9064	0.604987	50	46	0.00282893	0.0276104	4	Bacteria		Bacteroidota	Bacteroidia	Bacteroidales	Bacteroidaceae	Bacteroides	Bacteroides graminisolvens
s_Cuneatibacter.caecimuris	cluster	Old-Day7	-3.10252	0.985206	50	38	0.00284514	0.0276451	4	Bacteria		Bacillota	Clostridia	Lachnospirales	Lachnospiraceae	Cuneatibacter	Cuneatibacter caecimuris
s_Anaerocolumna.sedimenticola	cluster	Old-Day7	-2.75933	0.876572	50	45	0.00285515	0.0276451	4	Bacteria		Bacillota	Clostridia	Lachnospirales	Lachnospiraceae	Anaerocolumna	Anaerocolumna sedimenticola
p_Basidiomycota	cluster	Old-Day7	0.920686	0.293965	50	50	0.00298588	0.0287966	89	Eukaryota	Fungi	Basidiomycota
g_Lactococcus	cluster	Young-Day7	-1.70896	0.546448	50	45	0.00302433	0.0288256	6	Bacteria		Bacillota	Bacilli	Lactobacillales	Streptococcaceae	Lactococcus
g_Stappia	cluster	Old-Day7	-2.43824	0.778978	50	39	0.00300199	0.0288256	3	Bacteria		Pseudomonadota	Alphaproteobacteria	Hyphomicrobiales	Stappiaceae	Stappia
g_Desulforamulus	cluster	Young-Day7	2.10463	0.672964	50	42	0.00302429	0.0288256	3	Bacteria		Bacillota	Clostridia	Eubacteriales	Peptococcaceae	Desulforamulus
s_Anaerovibrio.lipolyticus	cluster	Old-Day7	-3.06229	0.981005	50	38	0.00307413	0.0291863	5	Bacteria		Bacillota	Negativicutes	Selenomonadales	Selenomonadaceae	Anaerovibrio	Anaerovibrio lipolyticus
g_Faecalibaculum	cluster	Old-Day7	3.08354	0.989422	50	50	0.00311822	0.0294901	382	Bacteria		Bacillota	Erysipelotrichia	Erysipelotrichales	Erysipelotrichaceae	Faecalibaculum
s_Phocaeicola.massiliensis	cluster	Old-Day7	2.5526	0.819441	50	43	0.00313104	0.0294971	5	Bacteria		Bacteroidota	Bacteroidia	Bacteroidales	Bacteroidaceae	Phocaeicola	Phocaeicola massiliensis
g_Ligilactobacillus	cluster	Young-Day7	-3.71934	1.19486	50	47	0.00315094	0.0295704	204	Bacteria		Bacillota	Bacilli	Lactobacillales	Lactobacillaceae	Ligilactobacillus
s_Hominimerdicola.aceti	cluster	Old-Day7	-1.84069	0.592855	50	43	0.00322231	0.0301243	11	Bacteria		Bacillota	Clostridia	Eubacteriales	Oscillospiraceae	Hominimerdicola	Hominimerdicola aceti
f_Sporolactobacillaceae	cluster	Old-Day7	-1.58782	0.512271	50	49	0.00326962	0.0304499	3	Bacteria		Bacillota	Bacilli	Bacillales	Sporolactobacillaceae
f_Bionectriaceae	cluster	Young-Day7	1.87503	0.605524	50	47	0.00329746	0.0305924	3	Eukaryota	Fungi	Ascomycota	Sordariomycetes	Hypocreales	Bionectriaceae
f_Leptospiraceae	cluster	Old-Day7	2.53663	0.81996	50	34	0.00332465	0.0306894	3	Bacteria		Spirochaetota	Spirochaetia	Leptospirales	Leptospiraceae
s_Clostridium.porci	cluster	Old-Day7	-0.858418	0.277563	50	50	0.00333307	0.0306894	13	Bacteria		Bacillota	Clostridia	Eubacteriales	Clostridiaceae	Clostridium	Clostridium porci
g_Xiamenia	cluster	Young-Day7	1.45829	0.472861	50	50	0.00341519	0.0313273	7	Bacteria		Actinomycetota	Coriobacteriia	Eggerthellales	Eggerthellaceae	Xiamenia
g_Candidatus.Fimimorpha	cluster	Old-Day7	-2.45518	0.799318	50	46	0.00353509	0.0323057	10	Bacteria		Bacillota	Clostridia	Eubacteriales		Candidatus Fimimorpha
o_Leptospirales	cluster	Old-Day7	2.50024	0.815248	50	34	0.00358199	0.032573	3	Bacteria		Spirochaetota	Spirochaetia	Leptospirales
s_Xiamenia.xianingshaonis	cluster	Young-Day7	1.43287	0.467349	50	50	0.00359104	0.032573	7	Bacteria		Actinomycetota	Coriobacteriia	Eggerthellales	Eggerthellaceae	Xiamenia	Xiamenia xianingshaonis
g_Candidatus.Caccoplasma	cluster	Old-Day7	-1.23019	0.402293	50	50	0.00367167	0.033181	9	Bacteria		Bacteroidota	Bacteroidia	Bacteroidales	Bacteroidaceae	Candidatus Caccoplasma
g_Cohnella	cluster	Young-Day7	-1.83299	0.600685	50	50	0.00373805	0.0336562	5	Bacteria		Bacillota	Bacilli	Bacillales	Paenibacillaceae	Cohnella
s_Bianquea.renquensis	cluster	Young-Day7	-1.5872	0.520567	50	46	0.00376413	0.0337665	4	Bacteria		Bacillota	Clostridia	Eubacteriales	Bianqueaceae	Bianquea	Bianquea renquensis
s_Bacteroides.pectinophilus	cluster	Old-Day7	-1.51836	0.498513	50	50	0.00379769	0.0339427	7	Bacteria		Bacillota	Clostridia	Eubacteriales			[Bacteroides] pectinophilus
g_Acetivibrio	cluster	Old-Day7	-1.03468	0.340681	50	50	0.00388999	0.0346408	25	Bacteria		Bacillota	Clostridia	Eubacteriales	Oscillospiraceae	Acetivibrio
g_Collinsella	cluster	Old-Day7	-2.3694	0.780876	50	48	0.00392048	0.0347853	4	Bacteria		Actinomycetota	Coriobacteriia	Coriobacteriales	Coriobacteriaceae	Collinsella
g_Flavihumibacter	cluster	Old-Day7	-2.78113	0.917627	50	31	0.00395865	0.0348704	3	Bacteria		Bacteroidota	Chitinophagia	Chitinophagales	Chitinophagaceae	Flavihumibacter
s_Parabacteroides.chinchillae	cluster	Old-Day7	-2.61798	0.863764	50	33	0.00395739	0.0348704	4	Bacteria		Bacteroidota	Bacteroidia	Bacteroidales	Tannerellaceae	Parabacteroides	Parabacteroides chinchillae
o_Eggerthellales	cluster	Young-Day7	1.01565	0.335383	50	50	0.00398565	0.034982	64	Bacteria		Actinomycetota	Coriobacteriia	Eggerthellales
s_Candidatus.Fimimorpha.faecalis	cluster	Old-Day7	-2.38835	0.789307	50	46	0.00401265	0.0350927	10	Bacteria		Bacillota	Clostridia	Eubacteriales		Candidatus Fimimorpha	Candidatus Fimimorpha faecalis
g_Acetatifactor	cluster	Old-Day7	-0.986105	0.32678	50	50	0.00410483	0.0356433	320	Bacteria		Bacillota	Clostridia	Lachnospirales	Lachnospiraceae	Acetatifactor
g_Amycolatopsis	cluster	Old-Day7	-1.53137	0.507468	50	47	0.00410461	0.0356433	4	Bacteria		Actinomycetota	Actinomycetes	Pseudonocardiales	Pseudonocardiaceae	Amycolatopsis
s_Waltera.acetigignens	cluster	Old-Day7	-2.19398	0.727401	50	42	0.00412138	0.0356602	5	Bacteria		Bacillota	Clostridia	Lachnospirales	Lachnospiraceae	Waltera	Waltera acetigignens
f_Paraconexibacteraceae	cluster	Young-Day7	1.99649	0.666713	50	44	0.00437433	0.0376171	3	Bacteria		Actinomycetota	Thermoleophilia	Solirubrobacterales	Paraconexibacteraceae
g_Candidatus.Ornithomonoglobus	cluster	Young-Day7	2.00342	0.669102	50	46	0.00437839	0.0376171	7	Bacteria		Bacillota	Clostridia			Candidatus Ornithomonoglobus
c_Thermoleophilia	cluster	Old-Day7	1.90809	0.638305	50	46	0.00443753	0.0379914	4	Bacteria		Actinomycetota	Thermoleophilia
c_Thermoprotei	cluster	Young-Day7	1.92779	0.645688	50	39	0.00448237	0.0382412	3	Archaea		Thermoproteota	Thermoprotei
f_Dysgonomonadaceae	cluster	Young-Day7	-1.38824	0.46546	50	50	0.00452101	0.0384365	28	Bacteria		Bacteroidota	Bacteroidia	Bacteroidales	Dysgonomonadaceae
g_Lachnoclostridium	cluster	Old-Day7	-1.41148	0.473855	50	50	0.00456829	0.0385696	93	Bacteria		Bacillota	Clostridia	Lachnospirales	Lachnospiraceae	Lachnoclostridium
g_Bianquea	cluster	Young-Day7	-1.5474	0.519438	50	46	0.00456473	0.0385696	4	Bacteria		Bacillota	Clostridia	Eubacteriales	Bianqueaceae	Bianquea
f_Bianqueaceae	cluster	Young-Day7	-1.5232	0.512129	50	46	0.00462438	0.0386752	4	Bacteria		Bacillota	Clostridia	Eubacteriales	Bianqueaceae
g_Desulfitobacterium	cluster	Young-Day7	-2.22965	0.74973	50	39	0.00462835	0.0386752	4	Bacteria		Bacillota	Clostridia	Eubacteriales	Desulfitobacteriaceae	Desulfitobacterium
g_Leptospira	cluster	Old-Day7	2.39206	0.8042	50	34	0.00462175	0.0386752	3	Bacteria		Spirochaetota	Spirochaetia	Leptospirales	Leptospiraceae	Leptospira
o_Halobacteriales	cluster	Young-Day7	-1.1976	0.403606	50	50	0.00471371	0.0392541	11	Archaea		Euryarchaeota	Halobacteria	Halobacteriales
c_Thermoleophilia	cluster	Young-Day7	1.74501	0.589274	50	46	0.00479104	0.0397624	4	Bacteria		Actinomycetota	Thermoleophilia
s_Xiamenia.xianingshaonis	cluster	Old-Day7	1.49844	0.506235	50	50	0.00480845	0.0397716	7	Bacteria		Actinomycetota	Coriobacteriia	Eggerthellales	Eggerthellaceae	Xiamenia	Xiamenia xianingshaonis
f_Propionibacteriaceae	cluster	Old-Day7	-2.07463	0.701903	50	38	0.00486434	0.040098	4	Bacteria		Actinomycetota	Actinomycetes	Propionibacteriales	Propionibacteriaceae
s_Evtepia.gabavorous	cluster	Old-Day7	1.52384	0.516906	50	50	0.00496789	0.0408136	29	Bacteria		Bacillota	Clostridia	Eubacteriales		Evtepia	Evtepia gabavorous
f_Paraconexibacteraceae	cluster	Old-Day7	2.12657	0.722187	50	44	0.00501358	0.0410079	3	Bacteria		Actinomycetota	Thermoleophilia	Solirubrobacterales	Paraconexibacteraceae
g_Hathewaya	cluster	Old-Day7	-1.59533	0.541931	50	49	0.00502514	0.0410079	4	Bacteria		Bacillota	Clostridia	Eubacteriales	Clostridiaceae	Hathewaya
f_Sphingomonadaceae	cluster	Old-Day7	-1.86694	0.637603	50	49	0.00524456	0.0426558	12	Bacteria		Pseudomonadota	Alphaproteobacteria	Sphingomonadales	Sphingomonadaceae
g_Paraconexibacter	cluster	Young-Day7	1.94707	0.667103	50	44	0.00537932	0.0436065	3	Bacteria		Actinomycetota	Thermoleophilia	Solirubrobacterales	Paraconexibacteraceae	Paraconexibacter
g_Maribellus	cluster	Old-Day7	-3.14137	1.07882	50	32	0.00547969	0.044273	3	Bacteria		Bacteroidota	Bacteroidia	Marinilabiliales	Prolixibacteraceae	Maribellus
s_Maribellus.comscasis	cluster	Old-Day7	-3.14127	1.08023	50	32	0.00553797	0.0445962	3	Bacteria		Bacteroidota	Bacteroidia	Marinilabiliales	Prolixibacteraceae	Maribellus	Maribellus comscasis
g_Lachnobacterium	cluster	Old-Day7	-2.09336	0.720921	50	50	0.00560158	0.04496	12	Bacteria		Bacillota	Clostridia	Lachnospirales	Lachnospiraceae	Lachnobacterium
g_Escherichia	cluster	Young-Day7	-2.29781	0.793281	50	44	0.00571046	0.0455344	31	Bacteria		Pseudomonadota	Gammaproteobacteria	Enterobacterales	Enterobacteriaceae	Escherichia
o_Solirubrobacterales	cluster	Young-Day7	1.75265	0.604866	50	46	0.00569519	0.0455344	4	Bacteria		Actinomycetota	Thermoleophilia	Solirubrobacterales
c_Erysipelotrichia	cluster	Old-Day7	1.82536	0.633367	50	50	0.00593939	0.0472056	579	Bacteria		Bacillota	Erysipelotrichia
s_Paraconexibacter.algicola	cluster	Young-Day7	1.92469	0.668143	50	44	0.00596098	0.0472234	3	Bacteria		Actinomycetota	Thermoleophilia	Solirubrobacterales	Paraconexibacteraceae	Paraconexibacter	Paraconexibacter algicola
o_Oscillatoriales	cluster	Old-Day7	-1.85432	0.644136	50	46	0.00599108	0.0473082	3	Bacteria		Cyanobacteriota	Cyanophyceae	Oscillatoriales
f_Alcaligenaceae	cluster	Young-Day7	1.38766	0.482479	50	47	0.00603424	0.0474953	7	Bacteria		Pseudomonadota	Betaproteobacteria	Burkholderiales	Alcaligenaceae
o_Rhodobacterales	cluster	Young-Day7	0.829848	0.288665	50	50	0.00605582	0.0475119	39	Bacteria		Pseudomonadota	Alphaproteobacteria	Rhodobacterales
o_Acidaminococcales	cluster	Old-Day7	-2.04356	0.711436	50	29	0.00609377	0.0476564	4	Bacteria		Bacillota	Negativicutes	Acidaminococcales
f_Acidaminococcaceae	cluster	Old-Day7	-1.97882	0.690049	50	29	0.00617277	0.0479668	4	Bacteria		Bacillota	Negativicutes	Acidaminococcales	Acidaminococcaceae
g_Erysipelothrix	cluster	Young-Day7	-2.47902	0.864415	50	37	0.00616933	0.0479668	5	Bacteria		Bacillota	Erysipelotrichia	Erysipelotrichales	Erysipelotrichaceae	Erysipelothrix
f_Cellulomonadaceae	cluster	Old-Day7	-2.38472	0.833413	50	42	0.00627719	0.0482023	5	Bacteria		Actinomycetota	Actinomycetes	Micrococcales	Cellulomonadaceae
g_Aspergillus	cluster	Old-Day7	-1.87583	0.655252	50	50	0.00625439	0.0482023	10	Eukaryota	Fungi	Ascomycota	Eurotiomycetes	Eurotiales	Aspergillaceae	Aspergillus
p_Thermoproteota	cluster	Young-Day7	1.8833	0.658513	50	39	0.00630185	0.0482023	4	Archaea		Thermoproteota
s_Butyrivibrio.fibrisolvens	cluster	Young-Day7	2.59705	0.908034	50	33	0.00629944	0.0482023	9	Bacteria		Bacillota	Clostridia	Lachnospirales	Lachnospiraceae	Butyrivibrio	Butyrivibrio fibrisolvens
s_Paraconexibacter.algicola	cluster	Old-Day7	2.07083	0.723736	50	44	0.00627862	0.0482023	3	Bacteria		Actinomycetota	Thermoleophilia	Solirubrobacterales	Paraconexibacteraceae	Paraconexibacter	Paraconexibacter algicola
s_Ruminococcus.lactaris	cluster	Old-Day7	-1.9866	0.695173	50	42	0.00633962	0.0483396	4	Bacteria		Bacillota	Clostridia	Lachnospirales	Lachnospiraceae	Mediterraneibacter	[Ruminococcus] lactaris
s_Candidatus.Acetatifactor.stercoripullorum	cluster	Old-Day7	-1.95566	0.685197	50	50	0.00639994	0.0486475	51	Bacteria		Bacillota	Clostridia	Lachnospirales	Lachnospiraceae	Acetatifactor	Candidatus Acetatifactor stercoripullorum
