# Supplementary material for: Metaproteomics reveals age-specific alterations of gut microbiome in hamsters with SARS-CoV-2 infection
Source: Gut Microbes. 2025 May 23;17(1):2505117. doi: 10.1080/19490976.2025.2505117 (PMC12118384; doi:10.1080/19490976.2025.2505117)
Supplement: Supplemental Material [file KGMI_A_2505117_SM6185.zip › Supplementary Table S4.xlsx]

## Sheet: plsda_vip_CHFL_kegg_Q70
Supplementary Table S4. VIP1 microbial KOs differentiating Young-Day7, Old-Day7 and others
			Young, Day 0						Old, Day 0				Young, Day 7						Old, Day 7					Young, Day 15						Old, Day 15					Young, Day 30			Old, Day 30					Young, Day 45					Old, Day 45
KEGG othogue	VIP Comp. 1	KO_name	Y0_S1	Y0_S2	Y0_S3	Y0_S4	Y0_S5	Y0_S6	O0_S7	O0_S8	O0_S9	O0_S12	Y7_S13	Y7_S14	Y7_S15	Y7_S16	Y7_S17	Y7_S18	O7_S19	O7_S20	O7_S21	O7_S22	O7_S24	Y15_S25	Y15_S26	Y15_S27	Y15_S28	Y15_S29	Y15_S30	O15_S31	O15_S32	O15_S33	O15_S34	O15_S35	Y30_S37	Y30_S38	Y30_S42	O30_S43	O30_S44	O30_S45	O30_S46	O30_S47	Y45_S48	Y45_S49	Y45_S50	Y45_S51	Y45_S53	O45_S54	O45_S55
K02650	4.0547	K02650| Type IV pilus assembly protein PilA	18.912	18.564	18.8997	18.4136	19.9032	19.3089	18.2994	19.5285	19.9698	17.4897	15.3183	17.6001	18.1097	17.8331	18.0936	16.4542	16.5386	15.9886	15.5375	16.4946	15.8968	19.4546	19.2644	20.13	19.7289	19.7015	20.1183	19.8601	19.667	19.9317	18.1884	19.578	19.3075	19.6114	19.9042	20.1699	21.0871	20.0012	19.9411	20.2377	20.7537	19.9734	19.3321	20.6522	19.6076	19.1935	20.3843
K00147	3.4733	K00147| Glutamate-5-semialdehyde dehydrogenase	13.8545	14.2443	14.4561	13.636	13.7468	14.5547	13.4667	13.9684	14.617	13.379	12.4613	NA	13.4747	12.1875	11.9065	13.4378	10.7013	NA	NA	9.32589	8.77419	14.5505	13.9152	14.3747	13.0726	14.1173	14.2533	14.6042	13.3434	14.1003	14.4903	13.5686	13.2246	13.7554	13.5973	13.1411	13.2904	14.2053	13.9859	14.1164	13.6956	14.3637	13.607	14.723	13.7242	13.8218	14.2621
K10200	3.1786	K10200| N-acetylglucosamine transport system substrate-binding protein	12.0741	NA	14.2924	NA	11.0566	12.723	15.4825	16.2074	16.7002	12.8206	13.3869	13.0041	15.8963	15.7992	13.0645	16.7531	13.5331	16.6259	16.4914	13.8254	16.8348	12.1415	11.3555	13.8366	13.1641	11.8207	10.8838	15.1764	15.2147	16.7167	13.7203	14.5784	NA	11.5196	11.3928	13.3559	NA	NA	12.8332	15.0936	11.32	NA	6.95091	7.42735	NA	11.5927	15.3266
K04021	3.1481	K04021| Aldehyde dehydrogenase	9.562	NA	10.4819	NA	NA	NA	11.9233	12.1297	11.6737	NA	11.247	NA	12.2334	12.2411	10.674	12.0731	15.3454	13.6419	15.5248	14.6132	13.5296	10.9817	11.1005	9.9863	11.8824	13.118	10.4938	10.843	11.027	10.8134	9.7846	9.60483	9.40439	8.7288	NA	14.1735	11.6588	NA	11.5064	12.0279	10.9912	NA	9.89915	10.5741	9.15245	11.1893	12.4101
K25087	3.1081	K25087| Maltose transport system permease protein	16.0023	14.4343	15.44	15.6354	15.6192	15.2831	15.448	15.2406	15.9302	15.111	13.7834	13.7803	14.537	13.9672	14.1758	13.015	13.0981	10.4754	NA	12.6371	NA	16.0616	15.0153	15.3596	15.6926	15.4441	15.1297	15.973	15.6459	15.5913	14.6887	15.9443	14.5486	15.1388	15.4985	15.0829	15.9724	14.7087	15.0799	15.5726	15.9771	14.9524	14.7916	15.9225	15.3968	14.6879	15.8479
K00003	2.9454	K00003| Homoserine dehydrogenase	15.8551	14.3922	16.1535	14.7782	15.8589	15.9399	15.4598	15.184	16.1744	15.704	15.4526	12.7472	15.3202	14.907	14.8271	15.2928	13.4689	13.5053	12.3805	11.5244	13.0706	15.4883	13.8849	16.6917	15.6527	15.4198	16.5968	16.4872	16.2143	15.6507	16.1162	16.0223	14.9323	15.9033	15.3246	15.9376	15.9985	14.12	16.6104	16.3704	16.1093	15.7457	16.149	16.8016	15.3191	14.7552	16.5219
K03282	2.8962	K03282| Large conductance mechanosensitive channel	14.5935	15.2037	13.957	15.5801	13.9389	14.2118	14.4043	13.8364	14.5428	12.2601	NA	13.4372	10.5	12.2309	12.623	10.9038	11.4027	11.02	12.3922	12.1423	11.768	14.0416	15.0473	13.7371	14.3141	14.4014	13.7809	14.5179	12.9342	14.2244	12.636	13.5832	14.1337	14.2427	14.6925	14.4139	14.5329	14.0609	13.9828	14.0393	15.4144	14.4888	13.4686	13.5121	15.2209	14.2051	13.7861
K01848	2.8597	K01848| Methylmalonyl-CoA mutase, N-terminal domain	15.2585	14.5069	14.8498	15.0659	15.0835	15.3287	14.4054	15.3698	15.6341	13.0803	NA	13.0433	13.3912	12.3361	13.1219	11.3112	13.7948	12.4962	11.3342	13.3227	11.4958	14.8869	14.9542	14.8159	14.4928	15.5129	14.2749	15.2189	14.5583	15.4271	13.2915	14.8933	15.0494	15.2457	14.8147	15.1857	15.7616	13.1402	14.5676	15.7684	16.3954	13.4114	14.6182	14.8512	14.9067	14.598	15.7632
K03457	2.8426	K03457| Nucleobase:cation symporter-1, NCS1 family	13.1663	12.1845	13.1701	13.9651	14.2782	13.0462	14.2128	13.6128	14.2972	14.6671	14.6679	15.0717	15.8444	15.4222	16.5487	15.5157	16.1937	15.4825	14.5816	16.2875	16.1491	14.1811	12.4929	13.1754	12.1276	13.4259	13.168	13.0326	12.6076	14.3319	12.8697	13.6644	13.1989	15.7522	13.852	13.0246	12.7275	11.7167	13.3331	14.1827	14.0021	13.337	13.8183	15.3594	10.7962	13.5648	14.5554
K03839	2.8399	K03839| Flavodoxin I	13.1145	12.5507	15.1059	15.8558	13.855	14.8202	14.7178	14.4464	14.2466	15.1389	12.8575	15.546	NA	12.2399	12.8108	11.8414	NA	10.8569	14.3278	11.7677	10.8619	13.3906	16.2357	12.9878	15.4907	14.7583	14.7005	11.8657	13.7656	14.801	13.217	13.7742	16.2894	14.2849	16.2468	15.2381	15.9871	16.4963	14.725	13.2842	15.3147	15.8946	14.6917	13.7766	15.9062	17.0323	12.8793
K03768	2.8338	K03768| Peptidyl-prolyl cis-trans isomerase B (cyclophilin B)	17.1807	17.2616	17.5233	16.7785	16.6537	16.8783	17.3519	16.6047	17.1044	16.9161	16.3759	10.1356	16.308	15.7437	16.4995	16.9261	13.7623	14.1974	12.054	12.7439	13.5902	16.6867	14.8046	16.4198	15.0755	16.5158	16.293	16.807	15.6108	16.4791	16.2336	16.3771	15.3512	17.3322	16.2136	16.4872	15.6176	14.0656	15.9333	16.2743	15.5878	14.8118	16.4477	16.3749	14.9362	15.4809	16.2281
K04069	2.8057	K04069| Pyruvate formate lyase activating enzyme	14.2143	13.3516	14.419	11.9563	13.4921	13.9757	14.4144	13.6731	14.1586	14.4443	14.3232	NA	12.9646	13.0562	12.5363	13.9341	11.9667	11.1585	NA	9.32666	9.504	13.7344	NA	14.5081	13.2207	13.4673	14.7019	14.4401	13.3985	14.2598	14.1227	14	13.2427	14.4058	13.3556	13.8616	13.8502	12.4379	14.6112	14.6976	14.4309	12.1468	14.3061	14.2982	13.121	13.3296	14.5623
K03320	2.7888	K03320| Ammonium transporter, Amt family	16.6518	15.0011	15.6192	15.0546	15.7953	15.3858	15.2401	16.5362	16.0297	16.6376	16.6403	13.6385	15.4669	15.7561	14.1225	15.291	11.9126	13.7891	NA	NA	12.1941	15.0315	13.987	15.8607	15.844	15.6999	16.2508	17.2061	16.2944	15.9118	16.3097	16.7307	14.5706	15.3713	14.8593	17.1607	17.3482	15.6503	16.6394	16.2691	16.6912	14.2887	14.9513	16.1754	14.7573	14.9186	15.8527
K02171	2.788	K02171| BlaI family transcriptional regulator, penicillinase repressor	14.8614	14.7073	14.8451	14.4652	15.6892	15.4893	15.3482	16.5162	16.4182	15.7405	15.9438	13.3032	14.6058	14.189	15.488	15.0681	12.5355	13.4481	NA	13.7411	10.5838	15.9754	13.4566	15.7924	15.6519	16.5581	16.3016	16.0432	16.2639	16.6718	12.0325	15.9249	15.426	15.3624	15.6504	16.8558	17.1057	15.291	16.5634	16.8044	15.1396	15.4315	16.4128	16.5922	15.0669	14.0041	17.0614
K03664	2.7717	K03664| SsrA-binding protein	14.0915	17.5318	14.1427	13.9204	13.4059	13.4146	15.5314	14.906	14.8282	14.7238	15.3919	15.7826	15.7893	16.1425	16.8072	15.7079	16.5715	18.7362	15.9665	16.3926	19.2509	16.7327	15.5807	17.4863	16.5714	15.1419	13.5176	14.6186	16.5241	15.9538	14.7177	16.0909	13.1869	12.7581	12.3407	14.2919	14.3693	NA	12.5282	14.768	14.7135	14.4219	14.8422	13.6081	13.0552	15.2421	14.9506
K00634	2.7627	K00634| Phosphate butyryltransferase	17.3799	16.5331	17.4933	16.0258	16.8813	17.4994	16.7206	16.8752	16.6072	17.2368	17.1453	15.4376	16.5463	15.9708	16.2242	17	14.9279	14.9037	NA	10.9612	14.8977	16.2891	15.4852	17.5001	16.9947	16.9817	17.6666	17.3675	17.0012	16.1329	17.7292	17.1965	16.6178	17.1318	16.3803	17.2633	16.638	15.1404	17.4316	17.2179	17.12	16.5706	17.5324	16.9944	16.1475	15.6611	17.103
K09251	2.7439	K09251| Putrescine aminotransferase	13.824	13.6988	14.5277	12.758	13.7485	14.0399	14.1382	14.3833	14.3331	14.0916	15.1621	12.9037	15.2788	14.6895	15.2767	15.0752	16.5369	16.1114	14.5021	16.387	16.0752	14.2438	10.3211	14.0502	14.2379	13.9239	13.8174	13.8169	13.5086	14.651	13.8732	13.9897	11.7901	11.9752	13.5535	NA	NA	NA	14.2673	12.9076	14.0596	12.274	12.7801	13.1041	NA	NA	13.4045
K01657	2.6846	K01657| Anthranilate synthase component I	14.5155	15.0695	14.7243	14.1024	14.5861	14.7462	13.1538	13.9834	14.0521	14.5424	14.4105	13.0918	13.7751	14.0647	13.4882	14.2611	11.8439	9.46689	12.7667	12.3041	10.9515	14.1877	13.5944	14.3665	14.3471	13.4169	13.7629	15.5384	13.9616	12.933	14.8128	14.4222	13.5699	14.3424	14.1202	13.51	14.6289	14.5912	14.0324	14.9495	15.0379	14.1676	14.2864	14.7391	15.0578	13.87	14.8015
K15772	2.6822	K15772| Arabinogalactan oligomer transport system permease protein	17.1952	16.2905	16.6488	15.7683	17.3485	16.7674	16.874	17.2596	17.4903	16.5772	17.4277	16.0125	17.2575	17.2244	16.6807	16.4679	15.003	15.6124	11.6058	13.0311	15.8266	17.1959	15.9055	18.3706	17.3527	16.7972	18.1335	17.3524	17.7003	17.286	17.5452	17.3959	16.7772	17.3167	16.8054	17.7839	18.0061	16.5091	18.0592	17.6758	16.9941	18.1812	17.6992	18.7108	16.1259	16.5573	17.9826
K00265	2.6733	K00265| Glutamate synthase (NADPH) large chain	16.5593	16.2098	15.955	16.5432	16.053	16.0168	16.5498	16.5733	16.4518	17.0882	17.1515	14.517	16.0615	15.9348	15.3453	16.4558	12.6683	14.1757	14.318	12.8401	13.6889	15.7514	16.2883	15.5117	15.9058	15.5893	16.335	17.092	16.4799	15.6438	16.5483	16.5948	16.3231	15.5688	16.5548	16.8894	16.7927	17.3331	16.8457	16.4285	16.278	16.7341	15.9752	16.2731	16.5383	16.4441	16.3711
K16787	2.6679	K16787| Energy-coupling factor transport system ATP-binding protein	15.1475	14.5989	14.8911	14.6117	15.0729	15.2689	15.7777	15.6982	17.3168	14.8576	15.4022	11.4999	14.1196	12.9129	15.1734	12.6774	NA	10.7722	NA	NA	NA	14.8325	12.9797	14.5544	14.252	14.2591	15.4427	14.7455	14.5854	15.8	NA	14.7205	15.7241	14.8896	13.6505	16.4187	17.0281	13.8367	16.2742	15.7991	15.2734	13.484	14.2584	15.5107	14.311	14.8426	16.0283
K02440	2.5764	K02440| Glycerol uptake facilitator	13.8103	10.7396	15.0055	13.563	14.3304	14.0335	16.8099	16.5652	16.8176	14.8153	16.4104	13.8408	15.8218	15.5472	15.5621	17.7497	16.3413	18.0995	16.9036	16.274	18.5119	14.8132	14.6208	15.246	16.0056	15.0099	14.6326	16.5634	16.3759	17.3575	14.8766	16.4668	13.4554	15.5035	13.2592	16.6492	16.1776	11.9639	15.1396	16.6064	13.6908	12.0185	14.0838	14.2009	11.1385	14.86	16.4145
K01696	2.5712	K01696| Tryptophan synthase beta chain	14.325	15.1666	14.2899	15.2413	14.7696	14.018	13.8749	14.1985	14.4023	14.4223	14.9975	13.3255	14.3568	14.0439	14.2223	13.7589	12.3556	12.1699	10.1961	11.3651	10.0724	14.9735	13.902	14.0542	14.1608	15.3474	14.9064	14.4935	14.0975	14.1409	13.8385	14.1646	13.2261	14.2159	14.4291	14.2863	14.1976	14.7122	14.3632	14.3233	15.4154	9.6512	13.1925	15.0669	13.326	13.6463	14.3633
K03885	2.5677	K03885| NADH:quinone reductase (non-electrogenic)	12.3241	13.641	13.1548	14.16	12.6465	12.8911	11.8195	11.9184	11.6355	12.648	12.4804	13.7676	NA	11.3298	9.92284	NA	10.2926	11.6563	10.3437	NA	9.16024	11.6682	14.0993	NA	14.538	10.9716	13.1817	NA	11.5137	12.189	9.55845	11.8961	14.1004	12.2923	14.7815	13.492	13.9063	14.9473	12.2134	9.73051	13.9501	14.1724	12.601	13.3917	15.4993	15.0965	NA
K02431	2.5632	K02431| L-fucose mutarotase	11.3683	NA	11.5222	NA	12.9028	11.5622	NA	12.0516	12.4824	11.7125	13.8663	11.6057	11.8481	11.9742	11.9649	11.3445	16.1423	14.1216	13.3672	16.3414	13.6614	11.9126	11.2703	12.8359	12.1155	11.3713	12.928	10.8162	11.9939	12.1087	12.1335	11.4496	10.6648	10.9586	11.2236	13.945	10.1045	9.11843	12.1591	11.6618	11.4569	14.6511	11.7364	11.1489	NA	NA	13.9551
K04488	2.5383	K04488| Nitrogen fixation protein NifU and related proteins	14.8763	14.9549	15.3477	14.1742	13.8649	14.2032	14.9832	13.4896	14.274	14.5911	13.3527	12.4868	13.4438	12.666	13.4353	14.124	12.1235	11.4638	12.1082	NA	11.1269	13.867	12.3513	14.2611	13.3038	14.9314	14.1509	14.792	14.0363	13.8865	14.1843	13.9988	14.2193	14.4332	13.4527	14.6478	13.4245	14.1365	14.583	14.6794	13.6138	14.772	14.4847	13.9745	13.7146	13.0157	14.3258
K00259	2.5364	K00259| Alanine dehydrogenase	14.7343	15.2638	15.651	15.3271	15.7051	14.9835	14.014	15.597	15.3762	15.1187	16.6445	15.5662	17.0969	17.318	15.8096	16.0765	18.1682	17.0781	17.2399	18.1586	17.3275	15.5713	15.5743	14.9281	15.5177	16.126	15.0038	15.3098	15.8157	15.9617	15.3951	15.312	14.2659	14.4963	15.8547	15.4809	15.0675	14.0341	15.0707	15.486	15.8383	15.0335	14.1228	15.7209	14.7742	15.3282	15.7766
K01034	2.497	K01034| Acetate CoA/acetoacetate CoA-transferase alpha subunit	11.4549	11.1405	11.1258	12.7239	12.6954	12.5313	NA	12.9122	11.6801	NA	15.4942	13.5972	14.0944	14.5465	13.103	11.9286	16.3381	14.6978	NA	16.0819	13.8706	11.5221	11.0836	13.8478	13.0789	12.4373	13.8303	12.4917	14.1053	13.1213	14.505	13.8195	11.6553	NA	13.0074	11.9442	11.872	NA	12.786	13.1671	12.9868	11.4134	12.9196	13.7941	NA	10.381	13.8049
K03640	2.4676	K03640| Peptidoglycan-associated lipoprotein	13.5692	13.829	14.219	13.1635	14.6959	14.3634	13.3444	13.869	13.2751	14.6994	15.6823	15.3367	16.4131	16.5404	15.1016	14.932	16.7888	16.0614	15.0939	17.1331	15.9938	14.2159	13.7479	14.1743	13.8681	14.611	14.5806	13.6343	13.6012	13.4664	13.5086	14.2614	14.2282	13.7234	14.3037	14.1326	12.958	14.002	14.3967	14.2454	13.8408	15.1719	12.9188	15.2284	14.422	14.6394	14.4495
K03411	2.4541	K03411| Chemotaxis protein CheD	15.395	15.0642	15.4072	14.8712	15.5907	15.781	16.0765	15.6654	15.8776	15.7708	14.8568	9.83003	14.8284	14.2924	14.757	14.9781	14.5563	12.9182	11.2978	12.5994	12.1619	15.1344	12.4626	15.4152	12.9996	15.7145	15.5235	15.725	14.5619	15.4056	15.0559	15.6427	14.859	15.447	15.1579	15.2978	15.0238	13.055	15.3229	15.8681	15.4737	13.5269	15.4176	15.237	15.3715	13.5228	15.8543
K03851	2.4479	K03851| Taurine-pyruvate aminotransferase	14.4868	15.1812	15.0621	13.6325	14.4313	14.5112	15.7154	14.2532	15.2438	14.7332	15.3494	12.8192	16.4084	15.9388	15.0861	15.7795	15.8872	16.0291	15.4043	15.7067	16.4439	13.892	11.5428	14.0217	14.4517	14.5431	14.2126	14.2932	14.3201	14.7231	13.6312	14.3746	11.477	13.1733	13.8589	13.0786	13.3335	NA	13.8199	14.4272	14.175	13.5258	12.5792	14.0291	10.9486	11.4079	14.2897
K02653	2.4404	K02653| Type IV pilus assembly protein PilC	17.2236	16.9306	17.0707	16.4208	16.4928	17.2189	16.3951	16.8708	17.5988	16.6409	16.5205	14.7768	17.3136	16.827	16.89	16.8456	13.6028	15.3564	12.4105	13.9644	15.4071	16.7224	16.7219	17.0125	16.3163	16.811	16.5547	17.2276	17.0061	17.3013	16.1547	16.7957	16.9142	17.4704	16.4569	16.9666	17.3564	15.6741	17.3177	17.3535	17.3495	16.6769	16.7494	18.1156	16.3536	15.9881	17.3037
K11180	2.4342	K11180| Dissimilatory sulfite reductase alpha subunit	14.0033	14.7602	14.1694	13.0153	14.1221	14.3481	14.7469	13.769	14.1919	14.2887	15.0795	11.9545	15.522	15.2053	14.4308	15.2594	15.8066	15.6386	16.1012	15.6721	15.8602	13.9005	12.9013	14.4442	13.5946	13.2965	14.4146	13.1246	13.5864	13.067	13.5294	13.6236	12.4981	12.8893	13.4829	14.0444	13.5333	10.7905	13.9904	13.6967	13.8044	14.5218	13.3118	13.5816	10.7325	11.4895	13.8853
K01639	2.3772	K01639| N-acetylneuraminate lyase	13.8738	14.1676	14.6379	14.5282	15.0036	14.247	14.4854	15.7002	15.0011	14.7017	16.0034	15.4541	15.7784	15.1896	14.6388	15.5995	17.2132	17.2839	16.9426	17.6226	17.5995	13.9941	15.4375	14.8038	15.1473	14.5636	13.6019	13.9204	15.6934	15.7067	14.09	14.8445	15.1843	13.3857	14.3828	15.8058	14.7031	16.2516	14.7942	15.2188	14.5658	16.6708	15.6457	15.3161	15.2014	15.1641	15.9584
K23059	2.3273	K23059| Arg/Lys/His transporter system substrate-binding protein	15.7461	15.771	15.4529	15.2941	15.8665	15.4252	14.8935	15.1366	15.7161	15.4049	15.3277	14.2341	15.4458	15.3521	15.0032	14.5957	13.2956	13.0004	10.9076	10.967	13.5349	15.2562	14.6555	15.5119	14.9169	15.4379	15.5798	15.52	14.9837	15.5979	14.8783	15.4864	13.9089	15.1769	15.0031	14.7452	14.9135	12.5975	15.0281	15.2553	15.7358	12.1137	15.3093	15.5177	15.0159	13.7112	15.2116
K02409	2.3259	K02409| Flagellar M-ring protein FliF	16.6695	16.535	16.5852	15.8426	16.5782	16.2172	16.3517	16.1275	16.6802	16.655	15.6361	14.379	16.6778	16.4218	15.9197	16.039	13.669	15.0922	12.01	13.105	14.3899	16.7719	15.6095	16.4777	15.4868	17.1875	16.5162	16.3914	16.4571	16.6902	16.2444	16.3155	15.6141	16.801	15.9027	16.1825	15.7283	14.1322	15.999	16.6386	17.0151	15.0398	16.4808	16.068	15.6611	15.4596	16.6479
K15554	2.2934	K15554| Sulfonate transport system permease protein	13.4083	13.4618	13.8344	13.5441	13.6556	14.1849	13.2343	13.0383	13.0793	13.0057	15.2441	12.5331	16.1729	16.1723	15.2685	14.8001	14.8611	16.1569	14.856	14.9364	16.2565	13.7989	13.5135	14.5969	13.3833	13.2334	13.6376	13.7419	13.5187	14.0966	13.0289	14.0099	13.8153	14.9397	13.9688	12.0126	12.02	12.1179	13.569	14.3197	14.1141	13.1747	14.0962	15.4767	12.5645	12.6507	14.3642
K01424	2.2743	K01424| L-asparaginase	13.7254	10.7759	13.971	11.8387	13.1076	14.6854	13.3497	14.5027	14.6935	15.4689	16.6301	16.0426	15.2093	15.2136	16.2081	15.7601	16.8724	14.3676	14.3494	15.7822	16.4141	13.6458	13.3773	15.5145	14.3024	13.2501	11.2104	15.7831	15.6941	15.6704	15.7647	14.9312	NA	14.2817	13.047	14.754	15.3007	NA	15.4507	15.221	NA	NA	11.7873	15.6792	NA	9.73776	15.1798
K07516	2.2723	K07516| 3-hydroxyacyl-CoA dehydrogenase	11.9019	11.2543	12.0206	11.4837	11.7893	12.4782	10.0652	10.8779	11.2695	11.7163	12.0366	12.7577	12.7223	12.3769	14.0837	13.4861	14.7471	12.4672	13.1303	14.1014	12.4246	11.1314	9.57058	11.8751	NA	NA	10.8676	13.0678	12.8264	12.7738	9.21568	12.0762	NA	11.0212	11.153	NA	NA	NA	NA	10.9553	10.9965	10.975	10.8015	11.7379	NA	10.6981	11.3988
K01265	2.2594	K01265| Methionyl aminopeptidase	12.5832	12.3397	12.1144	11.5112	11.3927	12.4026	12.4655	11.3306	11.1229	12.7256	10.1381	10.4551	10.6496	11.6835	12.2074	13.0756	9.36212	NA	11.1901	10.2533	9.93433	10.6729	12.106	11.6052	13.8537	NA	11.5404	13.3139	12.0001	13.531	12.4217	12.9388	13.5668	12.0688	12.8988	13.698	13.618	13.6981	13.3699	11.0417	13.7789	13.533	13.0132	12.7773	12.2193	13.4772	12.5043
K06603	2.2569	K06603| Flagellar protein FlaG	14.0408	14.8409	14.7636	13.4668	14.4198	14.2163	13.0654	13.1802	13.4763	13.6413	13.2781	NA	13.2467	8.98189	11.9228	13.7405	NA	NA	NA	NA	11.2314	13.4612	12.1462	14.7365	14.1659	14.3686	15.0528	13.7918	13.9725	13.3701	14.7131	14.5959	12.8167	14.4243	11.9431	14.1722	13.2125	12.5134	14.7288	14.4657	13.9147	14.2651	14.7672	14.3127	13.5875	11.7941	14.8341
K02416	2.253	K02416| Flagellar motor switch protein FliM	15.7689	14.8055	15.5403	15.0206	15.7761	15.8657	15.6277	15.8466	15.7977	15.9301	15.2963	12.3382	15.643	15.1098	14.8057	15.2291	14.2081	13.8557	12.9699	12.9255	13.5184	16.2411	14.3855	16.1647	15.2731	16.2287	16.3087	16.2299	15.8187	15.8408	16.1767	15.9723	15.3071	15.6069	15.5393	15.9101	15.7292	15.1864	16.1803	16.2327	15.6775	15.5521	16.0358	16.7698	14.9219	14.477	16.2759
K10907	2.2407	K10907| Aminotransferase	15.0979	15.0418	14.9592	14.6403	14.0493	14.9728	14.9033	13.4103	14.648	13.946	14.5872	14.1179	14.7367	14.6862	14.5537	14.1527	10.9884	12.6278	13.02	11.3149	10.6611	13.3889	12.9481	15.0058	13.1658	14.6472	14.7677	14.9489	14.0319	14.7731	14.3471	14.2776	13.2789	15.2496	14.577	13.7872	12.8767	13.7831	14.0768	15.1567	14.9269	14.7654	14.6436	14.7809	14.6925	13.8333	14.9876
K01788	2.2262	K01788| N-acylglucosamine-6-phosphate 2-epimerase	12.2008	12.5674	13.6048	13.2999	10.4366	12.7012	14.4136	13.1742	12.6253	NA	12.5094	12.4827	12.343	NA	12.0191	12.5734	16.5838	13.28	14.8124	15.8677	10.5263	11.3654	11.26	10.149	13.0403	10.7304	12.3879	10.3617	NA	11.056	10.2559	9.36759	10.4867	13.0341	11.6324	NA	NA	9.52641	NA	13.0925	11.9376	NA	13.0336	9.15153	11.1403	10.8504	13.3683
K03476	2.2124	K03476| L-ascorbate 6-phosphate lactonase	12.7402	13.9519	12.1283	12.1349	11.5542	12.3988	12.4183	13.8964	14.0205	12.7971	14.419	NA	13.8396	13.8032	12.4499	13.761	13.2655	15.8053	15.2914	14.2953	16.0226	11.8316	12.379	13.8529	13.1651	12.607	12.1663	13.0755	13.2263	13.1247	NA	12.7545	12.0924	13.2204	12.4473	13.2284	NA	NA	13.4094	13.1014	13.6208	NA	12.6141	13.0719	NA	11.9829	13.2693
K18011	2.2071	K18011| Beta-lysine 5,6-aminomutase beta subunit	14.0374	15.0418	13.6266	14.6711	13.737	14.3089	14.2555	14.5258	14.2026	14.2273	15.4224	14.6166	15.4749	15.2578	15.5658	15.0503	14.001	16.4308	15.4196	13.9114	15.997	13.2976	12.1889	14.6003	12.7755	14.2117	11.8194	12.5324	14.2707	14.5043	14.6639	14.3316	11.5085	13.6291	11.4418	13.181	13.0129	NA	NA	13.3687	13.0753	12.1227	13.9539	14.2121	NA	11.5351	13.6375
K01183	2.1765	K01183| Chitinase	14.4303	14.1822	14.2462	15.6606	13.7472	13.8761	12.3145	12.8065	12.3821	13.0142	14.4491	12.771	13.778	14.4183	12.9578	13.7998	15.1795	17.3287	17.9439	14.6823	16.9358	14.5325	15.813	11.9417	15.7795	13.4893	13.9896	12.7339	11.4621	12.5752	12.142	12.0941	15.8151	13.9898	15.612	13.2665	14.5182	15.4266	14.3448	13.4572	14.4102	15.3105	14.5817	13.4645	15.3445	15.8552	12.8612
K00648	2.1598	K00648| 3-oxoacyl-[acyl-carrier-protein] synthase III	17.034	16.9726	17.4632	16.8246	16.5141	17.1633	15.7293	15.8971	16.294	16.401	16.0693	16.0049	16.3339	15.9863	16.0704	16.4371	13.3477	14.7534	15.7767	13.8802	14.9517	16.6816	17.1436	17.063	16.7247	16.819	16.9438	15.8989	15.5443	16.1299	16.887	15.7494	17.2458	17.2489	16.7803	16.5088	16.4604	16.8215	16.38	16.9604	17.075	17.1583	16.9443	17.654	17.2788	16.924	16.8668
K03852	2.1447	K03852| Sulfoacetaldehyde acetyltransferase	14.4171	15.246	14.8577	14.2773	15.1865	15.4186	14.4817	13.9313	14.1522	15.0807	16.1455	13.7295	16.7691	16.7463	15.0508	15.1467	16.0247	16.3902	15.3793	16.3573	16.6255	14.6212	13.4197	15.5053	14.8481	14.8735	15.3372	14.3893	14.6755	14.5898	14.7544	14.4718	13.4609	13.8305	14.338	13.9166	14.1405	12.8146	14.8337	14.2615	14.8717	14.0446	13.5516	14.8889	12.0273	13.0571	14.467
K01007	2.1325	K01007| Pyruvate, water dikinase	NA	NA	11.9106	9.02275	11.5488	11.5044	14.0197	14.2382	13.431	12.0975	NA	NA	12.5559	11.8753	11.5955	12.1673	14.8364	14.6736	12.3819	14.973	14.9532	8.53098	NA	11.5853	11.0746	11.1964	11.1005	12.1619	12.6758	11.7081	12.0433	12.1944	12.4243	10.7591	11.6221	NA	NA	NA	NA	13.62	12.7759	NA	11.4908	12.7968	NA	NA	14.0865
K00788	2.1271	K00788| Thiamine-phosphate pyrophosphorylase	14.1726	13.1582	12.9617	14.5997	14.8344	14.8316	15.534	14.6852	15.6166	14.5751	12.8474	12.6011	11.6189	10.4853	13.8184	NA	NA	NA	13.0753	NA	NA	12.0764	12.9557	12.3451	14.9263	13.291	14.7466	13.5989	12.9885	14.7628	NA	14.0815	14.1268	12.0056	13.7812	15.0219	15.1552	14.0962	14.0116	15.6036	13.9282	13.4278	14.6802	14.1033	14.6784	12.7361	15.8592
K11181	2.0981	K11181| Dissimilatory sulfite reductase beta subunit	14.528	14.3311	14.3507	12.7932	14.022	14.1077	14.9181	13.6173	14.4092	14.371	14.9724	NA	15.2757	15.2088	14.3216	14.9358	15.2201	15.4464	15.1495	15.7119	15.6105	13.6273	12.2231	13.9045	13.4991	13.1286	14.2971	13.1459	13.7464	13.4406	13.4012	13.5986	12.7469	13.4434	13.4133	12.4916	13.5849	12.9156	13.7963	13.314	12.9978	14.3997	13.142	13.9675	NA	12.07	13.7514
K02747	2.0568	K02747| N-acetylgalactosamine PTS system EIID component	14.7854	16.0665	14.0081	13.6843	14.2283	14.0183	14.2085	14.39	14.5705	14.9822	14.0573	12.3046	15.2844	15.2089	13.1264	14.4806	14.889	17.6408	14.3408	15.5838	17.5614	14.7946	13.7043	13.6835	14.2703	13.7437	14.1049	13.7679	13.6064	13.9821	13.7936	13.6046	13.9785	14.3047	14.6875	13.1752	11.3784	12.1492	12.9449	14.1396	13.4528	14.0393	13.7931	14.5032	12.8259	12.5721	13.9973
K07035	2.0373	K07035| Uncharacterized protein	13.3348	14.2063	12.4991	14.2147	11.5372	13.6326	13.2131	12.9995	12.7168	14.0413	12.4312	14.3755	13.5837	13.8809	14.5234	14.5532	14.2745	15.1183	16.1356	13.823	15.3477	11.915	14.8179	14.0533	12.6159	12.0365	12.0709	13.152	13.7328	13.4126	14.2528	13.6579	13.8964	13.0115	13.2525	12.9407	11.9989	9.51398	11.2627	13.6201	11.1066	11.5882	14.3406	14.0292	14.6321	14.3796	13.3239
K03060	2.0232	K03060| DNA-directed RNA polymerase subunit omega	12.99	12.6823	12.4804	11.5777	12.4379	13.3095	12.0294	13.2253	13.2225	12.6492	13.5759	9.02219	10.5539	13.1551	11.5805	12.6674	NA	10.43	NA	8.44337	8.7697	10.6387	11.1151	12.623	NA	13.1959	9.8275	10.3832	9.93261	13.1748	12.3738	12.3913	9.39458	13.4511	11.0835	13.1573	12.956	NA	12.266	13.6454	13.3895	NA	13.5899	NA	10.5305	NA	12.6713
K03308	2.0198	K03308| Neurotransmitter:Na+ symporter, NSS family	13.7341	13.1913	13.9886	14.0656	14.2025	12.9217	13.9685	13.7311	14.0726	14.0679	16.4802	13.2176	15.2973	15.6418	15.0242	14.8843	15.6824	16.3871	11.1624	15.5243	16.793	13.9654	11.4287	15.2112	13.9509	NA	13.0888	13.7529	15.4579	14.1605	16.4582	14.8342	11.6841	13.8738	13.5367	10.6657	14.0265	NA	12.4771	14.9593	11.5821	12.8457	14.0487	14.6048	10.3742	13.4569	14.2904
K01200	2.0183	K01200| Pullulanase	16.7178	16.4976	16.1433	16.2225	16.1151	16.5192	16.4443	16.3615	17.0217	15.5187	15.1729	16.6347	15.7906	15.2618	15.7422	15.3961	13.0049	14.8693	14.5034	13.4868	14.9955	16.0315	16.4699	16.0143	15.6255	15.9692	15.9932	16.6723	15.9686	16.8542	16.2896	16.4195	15.8775	16.7949	16.0508	15.976	16.4911	14.929	16.277	16.407	16.6532	15.9081	15.953	16.2829	15.9169	16.7926	16.357
K09952	2.0013	K09952| CRISPR-associated endonuclease Csn1	14.1577	13.6042	14.3335	12.6123	13.2743	13.1619	NA	NA	12.6529	13.277	13.1977	NA	13.1095	12.4158	11.6966	12.8084	NA	10.9554	NA	NA	NA	13.4686	13.3014	13.7934	13.4521	13.168	14.265	13.8927	13.3865	12.4635	13.9122	13.1116	13.543	13.2319	12.676	12.1057	14.0719	10.9139	14.1029	13.4389	14.2312	14.6643	14.2853	14.9631	12.4538	12.8843	13.8056
K02745	1.9995	K02745| N-acetylgalactosamine PTS system EIIB component	13.5422	11.5059	12.0942	13.8076	11.8991	12.8868	12.097	12.1704	12.2917	12.1566	NA	11.7877	10.4019	10.1773	NA	10.8361	16.1828	14.4652	14.8458	16.4055	13.21	11.8807	NA	10.3364	13.7019	12.7168	13.3511	12.3412	11.4805	11.9735	12.4763	10.9424	9.93183	12.4225	11.6907	10.6072	NA	NA	11.0038	11.9887	13.2984	NA	12.749	11.7018	NA	NA	11.6645
K02474	1.9844	K02474| UDP-N-acetyl-D-glucosamine/UDP-N-acetyl-D-galactosamine dehydrogenase	15.1185	14.9325	15.2449	15.9404	14.6384	15.2429	15.8546	14.7963	15.8436	14.9201	14.4742	12.2599	14.4612	13.6303	14.6743	14.1045	13.6278	12.2389	13.8255	12.513	12.839	15.132	14.8149	14.4733	15.3915	14.9347	14.5376	14.1492	14.4401	14.9276	13.0423	14.8053	15.0531	14.9664	15.1241	14.7632	14.4893	14.0793	14.4327	15.744	15.1541	13.9332	14.4245	14.7793	14.7247	14.6869	15.7793
K02434	1.9701	K02434| Aspartyl-tRNA(Asn)/glutamyl-tRNA(Gln) amidotransferase subunit B	12.9317	13.1489	13.6595	14.0817	15.084	14.7481	13.788	15.6678	15.3283	14.4264	14.5409	14.5709	14.0961	12.5572	12.7415	13.3891	12.4138	12.2557	NA	12.1809	12.7768	14.4145	12.7501	14.4416	14.6093	14.1312	15.3045	15.266	14.8599	14.8135	14.732	14.7694	13.1645	13.6853	13.9612	15.5159	15.3671	12.8337	15.06	14.9927	14.8786	14.8328	15.5037	15.2874	13.9933	11.7523	14.7908
K07568	1.9609	K07568| S-adenosylmethionine:tRNA ribosyltransferase-isomerase	11.9989	14.3557	12.9134	12.9355	14.0276	13.5685	NA	13.0475	13.3572	13.0989	14.7961	11.5769	15.2325	15.5878	14.4338	14.2784	14.3508	15.5722	15.2621	15.622	15.7441	13.3356	13.6062	12.7816	14.1637	12.6663	13.7227	13.7476	13.6358	11.8333	12.7967	11.1584	13.8172	13.9825	12.77	12.3634	13.8241	14.6806	13.2179	12.9949	12.7872	15.2798	14.6499	14.8148	14.2034	14.1486	13.9448
K01652	1.9561	K01652| Acetolactate synthase I/II/III large subunit	16.5422	16.5899	16.7807	16.3689	16.2697	16.5073	16.8369	16.6605	17.1533	16.1774	16.1527	14.5518	15.8113	15.6591	15.9683	16.2919	13.3031	15.331	14.7195	12.7859	14.6875	16.5674	15.3759	16.2259	15.9718	16.6281	16.2574	16.4423	16.166	16.4868	16.2331	16.2499	14.9528	16.5808	16.049	16.3688	15.9637	15.1584	16.3769	16.8865	16.2182	14.943	16.1004	16.4755	16.362	15.0031	16.9337
K11085	1.9545	K11085| ATP-binding cassette, subfamily B, bacterial MsbA	9.60456	12.4436	10.8849	11.5172	11.4619	9.41839	10.1181	10.1936	8.84924	10.8935	NA	NA	9.86775	NA	11.4832	9.60963	13.8885	12.9562	14.6143	13.621	12.9602	10.9463	13.6673	NA	NA	NA	10.0734	9.37767	10.0257	11.1369	9.87415	10.5945	12.3965	10.1673	12.0592	NA	10.6565	12.4468	NA	NA	NA	12.2	NA	10.9723	10.7085	12.0324	NA
K00336	1.9415	K00336| NADH-quinone oxidoreductase subunit G	13.1632	14.4097	13.7191	15.2324	15.4913	15.2998	15.156	13.8171	15.0835	15.373	12.0291	13.1366	14.0452	10.5109	15.0315	14.6527	10.3474	13.8886	NA	9.77963	12.7565	13.4376	11.7169	14.8628	13.335	13.8283	15.339	12.9922	14.0515	13.8056	14.5301	14.0014	NA	11.4296	13.0175	12.9517	NA	NA	13.0259	14.417	13.997	NA	13.6333	14.8736	12.3064	NA	13.5776
K02190	1.9307	K02190| Sirohydrochlorin cobaltochelatase	NA	NA	NA	NA	12.7563	NA	12.846	12.9631	13.0391	12.3163	13.9077	13.9373	13.5716	13.1362	13.348	12.8788	15.0822	15.3852	15.004	14.7596	14.9164	NA	NA	14.299	13.4661	NA	13.1262	13.3042	13.8111	13.1798	13.638	13.4423	NA	NA	NA	13.3152	12.7915	NA	13.2552	12.3421	13.3954	12.1718	13.0081	13.1524	NA	NA	13.1245
K03736	1.9233	K03736| Ethanolamine ammonia-lyase small subunit	14.6524	14.0858	12.5757	14.4124	14.3729	14.8583	13.6335	13.8805	13.994	14.0454	16.0583	14.3351	16.9178	16.8196	15.0091	15.1895	14.9209	15.0537	14.7889	14.7145	15.7142	14.0718	12.927	14.6915	14.2348	14.1649	14.7836	14.3227	15.0073	14.111	14.3277	14.5623	12.6382	15.0222	14.6623	12.2795	12.9029	11.8599	14.1704	14.3908	15.11	12.3616	14.0625	14.857	11.3052	12.2307	14.1508
K02652	1.9161	K02652| Type IV pilus assembly protein PilB	15.4949	14.9446	14.9962	14.6551	14.0864	14.7265	14.0807	15.1903	15.4724	15.0497	15.4724	12.3436	15.0277	15.1236	14.764	14.6091	NA	13.8199	12.6991	11.3038	14.2975	14.5711	14.3907	15.8352	14.9792	15.1063	15.3485	15.1916	15.1923	15.516	15.1843	15.1893	14.8992	15.9544	14.5499	15.6845	14.911	13.5782	15.6676	15.8465	15.5508	14.8817	15.2605	16.2112	15.0333	14.2965	16.0011
K04771	1.9093	K04771| Serine protease Do	14.4308	17.2679	13.5517	14.2382	13.9929	13.9668	15.2138	14.3972	14.5933	12.8324	13.6146	16.2017	14.9737	15.3945	14.6702	13.9272	16.6366	18.1551	16.9635	16.3797	18.2525	15.814	15.7645	14.2778	16.0175	15.6155	13.8723	14.5656	15.4129	15.3817	14.0319	15.0905	15.4554	13.5696	14.5525	14.8565	15.3342	15.7069	14.3224	14.461	15.5385	15.9926	14.7907	14.4487	15.8687	16.4116	14.5814
K27260	1.9027	K27260| Bacterial microcompartment shell protein	13.4166	13.0048	12.936	14.7478	14.8518	14.7887	15.2411	15.1317	14.2876	15.8952	15.6386	12.1877	16.1225	15.7135	16.0719	15.4264	16.1283	16.9044	15.2414	15.6554	16.9245	14.5166	13.8605	15.6411	14.292	13.3147	14.6457	13.8176	16.8357	16.7321	14.9899	16.2078	13.5457	15.8812	14.2905	13.0355	12.5932	12.4557	13.7789	15.1322	15.1442	12.9629	15.6224	14.8172	NA	13.2928	15.3225
K01843	1.893	K01843| Lysine 2,3-aminomutase	16.0802	17.0453	15.7994	15.7444	15.9325	15.8077	16.2014	16.027	16.547	15.683	17.0921	15.4976	17.2579	16.9323	17.1671	16.9124	16.7581	17.5564	15.9834	16.688	17.7877	16.0506	14.6585	15.6095	15.2935	16.0881	15.8615	14.9654	15.955	15.5656	16.078	15.7495	14.1523	15.4646	14.9542	15.539	15.3967	12.1166	15.3918	15.7406	15.9904	13.2953	15.5983	16.2817	13.8402	13.6958	15.9957
K00076	1.8911	K00076| 7-alpha-hydroxysteroid dehydrogenase	15.733	15.2536	16.511	17.1238	15.0352	16.2701	15.1689	15.5879	15.4595	15.9211	14.6879	17.0125	10.9088	14.9298	15.1785	12.2556	14.1459	14.4523	16.2015	14.5668	15.1569	14.9961	17.3318	NA	17.1428	14.6685	15.3124	14.7407	15.2178	16.379	14.8046	15.6817	17.5748	15.1878	17.4852	16.7741	16.8342	18.4174	16.1574	15.2893	16.4251	17.249	15.6108	16.1258	17.0831	17.981	15.1373
K09691	1.8768	K09691| Homopolymeric O-antigen transport system ATP-binding protein	13.5435	NA	12.9812	12.6476	12.0688	13.124	12.9666	12.2417	14.2335	12.6608	12.0143	NA	13.0011	12.3931	12.6559	10.0219	10.6599	11.2676	10.4222	NA	10.7868	12.8085	13.3336	13.9868	12.2123	13.2398	13.3321	13.643	13.0456	13.3844	13.0214	12.9838	13.3719	12.5641	10.9808	13.1938	13.2426	11.5478	13.9898	13.7057	14.0631	13.6346	12.7745	14.6178	13.555	12.4498	13.861
K23077	1.8682	K23077| Dissimilatory sulfite reductase related protein	13.3376	13.5607	15.0092	13.2912	14.459	13.9078	14.2023	14.0082	14.2305	14.6515	16.5696	11.6934	16.7609	16.5275	14.789	15.4836	15.1701	15.7896	13.1304	15.4275	16.2822	14.3394	12.0673	14.3609	14.2884	12.7366	14.6831	13.8675	14.4775	14.6668	14.4201	13.9804	11.984	13.483	13.9035	12.1778	13.6457	12.2807	14.739	14.2906	13.8701	13.2224	13.9719	14.9046	NA	12.519	14.7547
K04045	1.8438	K04045| Molecular chaperone HscC	12.5445	11.9792	12.7715	12.4536	13.0862	12.4681	12.8275	13.4017	13.984	11.9723	13.2465	10.1129	11.9246	11.7346	12.7673	11.5973	NA	NA	10.1475	NA	9.69099	12.4241	11.4918	12.8988	13.0324	12.9526	12.8337	13.0115	13.1322	13.9831	10.9899	13.1151	12.4279	12.5019	10.7813	13.755	13.4899	10.9799	13.5537	13.517	13.5225	NA	12.4653	12.7218	13.0546	11.8038	13.7267
K21577	1.8431	K21577| Glycine/sarcosine/betaine reductase complex component C subunit beta	13.4753	15.3461	14.3556	12.9278	13.9297	14.739	14.1551	14.688	15.4038	14.1011	15.2698	14.4019	14.9188	15.0298	14.86	15.205	15.5596	16.1364	14.3973	15.5179	16.0228	14.2105	12.634	15.4226	13.807	14.6146	14.84	14.4318	15.3595	15.204	15.078	15.2373	NA	13.4284	14.161	12.8057	12.5796	11.1888	14.5845	14.7394	14.7942	11.5509	13.9059	13.4958	NA	11.865	14.7521
K02433	1.835	K02433| Aspartyl-tRNA(Asn)/glutamyl-tRNA(Gln) amidotransferase subunit A	13.1786	12.9686	13.6883	13.5889	14.1801	14.1322	13.4718	12.8179	13.4652	13.8809	13.8488	11.8504	11.9505	12.0187	13.4511	14.4131	NA	NA	NA	NA	NA	13.9734	12.7512	14.3785	13.7697	13.4432	14.3985	14.5553	13.8476	13.0479	14.2362	14.4354	13.5108	13.6491	12.786	13.6416	12.8766	12.8854	14.6654	13.95	14.0078	14.0254	13.7617	14.7543	12.6714	13.5358	13.9503
K18139	1.8279	K18139| Outer membrane protein, multidrug efflux system	12.3834	12.7412	13.8048	15.0558	13.4047	12.9421	13.3017	14.168	12.6871	12.9842	11.4781	16.6306	11.3886	13.864	14.3241	13.2223	17.0243	15.3616	17.4171	17.3864	15.0909	12.3799	15.8387	NA	16.0645	14.3961	13.4566	13.7767	13.1996	12.6701	11.8516	12.6095	15.7414	NA	15.5651	16.0667	15.4423	16.7044	11.4862	13.0476	14.9762	16.0201	13.3073	13.3645	15.9807	14.997	13.5901
K02341	1.8135	K02341| DNA polymerase III subunit delta'	14.4737	14.0359	14.6794	13.8686	14.1234	14.7447	14.2895	14.5501	14.9204	14.2573	13.8851	12.5212	14.222	13.6779	14.1311	13.2397	11.3188	NA	NA	NA	NA	14.0755	13.3874	14.2375	13.8085	14.7263	14.5577	14.3091	14.1398	14.8672	13.4717	14.2833	14.5245	14.445	14.0576	15.2269	14.659	13.2185	14.2318	14.9815	15.0969	11.9661	13.9245	15.1489	13.7604	11.889	14.8608
K09157	1.81	K09157| Uncharacterized protein	NA	NA	NA	14.5698	12.9228	NA	13.0052	11.6009	13.101	13.6342	13.4642	NA	12.7005	13.4983	13.0941	13.4534	NA	13.6045	NA	NA	14.27	12.6504	NA	10.5609	10.8051	9.9545	10.672	10.4774	11.4164	12.4085	10.7338	11.6714	10.0452	12.9243	NA	12.1528	11.5163	11.8752	12.0774	11.7153	10.3069	11.7083	11.6909	10.0836	11.6865	NA	11.4612
K01844	1.7996	K01844| Beta-lysine 5,6-aminomutase alpha subunit	14.1171	14.4172	13.7471	14.4067	14.2943	14.2657	14.4658	15.078	15.6006	14.0249	15.7455	13.8835	15.5075	15.4887	15.4977	15.2867	12.8889	16.3875	14.295	14.1465	16.4659	14.0498	11.7786	13.4624	13.6166	14.0995	13.6369	13.3465	14.673	14.7849	14.2633	13.3517	11.7821	14.1558	11.1623	13.3217	13.607	NA	13.6192	13.9007	12.6023	NA	14.3917	14.4416	NA	10.763	13.8466
K00766	1.7971	K00766| Anthranilate phosphoribosyltransferase	14.8732	15.3556	14.6321	14.3529	14.6154	14.6963	13.3257	14.2463	14.5438	14.3535	13.8262	NA	13.5436	13.3957	13.8676	13.4196	NA	NA	NA	NA	NA	13.6798	14.1286	14.7192	13.4686	14.2796	14.1518	15.5946	14.3053	13.9589	14.4938	14.2836	13.7959	14.0851	13.3927	11.8813	13.1976	13.5492	13.755	14.7092	15.0134	14.0418	13.9327	14.7885	14.1516	13.8093	14.6655
K00613	1.7966	K00613| Glycine amidinotransferase	17.1735	17.6034	17.1184	17.799	15.7267	16.4957	15.9916	16.0227	15.7298	16.1563	15.3346	18.067	16.2141	17.0297	17.067	15.7157	16.7001	17.341	17.9771	16.4703	17.4762	16.6409	16.1445	15.1308	17.4737	16.6245	15.7959	15.8513	15.3366	16.1773	14.5582	15.4703	15.6462	13.6004	17.1877	13.9563	13.9389	14.4891	15.4916	13.9557	16.1268	14.0599	13.1484	13.4266	14.8302	15.6245	13.6102
K26288	1.7871	K26288| Alpha-3'-ketoglucosidase	13.5435	12.3776	11.8454	12.2926	12.1354	NA	12.1137	13.6305	14.2531	13.6428	12.6928	15.5452	13.6244	14.7405	13.1693	12.1187	14.5083	14.9614	16.8405	14.0728	15.2045	13.3015	15.3845	NA	14.748	13.6847	12.0655	11.1827	12.6048	13.469	NA	13.1188	14.2384	12.4233	14.5258	12.7839	14.7409	14.6492	11.9283	NA	14.5646	12.6371	11.8448	13.3534	15.0773	14.9024	11.4674
K03609	1.7836	K03609| Septum site-determining protein MinD	16.474	16.8487	16.7458	15.6919	16.4857	16.4408	15.6825	15.9639	16.2761	16.456	16.3537	15.1777	16.5028	16.1228	16.1999	16.4517	14.6593	15.4058	14.036	14.7943	15.1625	16.5167	15.7918	17.7178	16.9058	17.3061	17.2919	16.5352	16.7499	16.3873	17.0222	16.6864	16.7488	16.6675	15.9593	16.8065	16.6876	15.5825	17.0682	16.8605	17.2308	16.8025	17.1058	17.7056	16.1929	15.9046	16.9144
K03624	1.781	K03624| Transcription elongation factor GreA	16.9009	16.4159	17.1716	16.3164	16.2118	16.4337	16.7492	15.9002	17.007	16.6878	15.9877	14.0833	15.3642	14.5266	15.3331	16.3683	14.8067	13.8206	14.3994	13.8116	13.9168	15.9783	14.5307	16.0334	14.2625	16.4477	16.3967	16.2524	15.43	15.9277	16.2923	16.0555	15.4188	16.8171	15.9349	16.2784	15.9955	14.9457	15.9445	15.7033	15.1191	14.1095	16.1714	15.3434	15.0948	15.7656	15.5296
K03561	1.7706	K03561| Biopolymer transport protein ExbB	17.9988	18.7401	17.713	19.2106	17.4816	17.583	17.5765	17.5771	17.1957	17.9719	17.7076	19.6824	17.4241	18.3729	18.5871	17.3674	20.0539	19.8202	21.1551	20.0952	19.9842	18.0505	19.8301	15.6117	19.4579	18.2411	17.391	17.6302	17.2263	17.4246	17.0811	16.9269	19.0639	17.4034	19.1287	18.9966	18.3156	19.8442	17.3571	17.1946	18.7859	19.364	18.192	18.1738	20.0164	19.6448	17.2755
K01956	1.7691	K01956| Carbamoyl-phosphate synthase small subunit	14.2916	13.5631	13.9818	14.8304	13.9449	13.674	14.4054	13.3935	14.3926	14.2298	13.1625	13.9699	12.282	12.5815	13.2873	12.4055	NA	NA	13.5458	NA	11.1869	14.2399	14.3305	13.0687	14.0007	13.5019	13.7276	14.0576	13.2986	13.3256	13.853	12.8578	14.846	13.348	14.622	13.5989	14.2502	15.5302	14.0907	13.9839	13.1686	14.2925	14.3873	13.9282	15.5215	15.2528	13.8612
K02800	1.7648	K02800| Mannitol PTS system EIICBA or EIICB component	12.3635	11.3251	12.0018	11.6067	11.3148	12.0781	11.082	NA	9.54347	11.6674	12.9784	NA	14.187	13.8264	13.8859	13.0969	13.6032	14.28	11.1965	14.0636	14.8575	12.4373	10.9984	13.2943	11.5711	13.2187	12.1016	12.1912	12.8811	10.8456	13.0477	13.1487	10.4634	12.8569	13.3164	NA	NA	9.7716	13.5241	13.5301	10.8452	NA	13.6203	15.0243	11.0938	11.1751	13.4682
K02804	1.7502	K02804| N-acetylglucosamine PTS system EIICBA or EIICB component	15.765	16.5517	16.9699	16.1786	15.7468	16.0796	17.332	17.7576	18.1743	16.6037	17.773	15.7939	16.8592	17.131	17.4735	18.352	17.4644	17.8483	16.7809	17.4286	18.5397	16.871	14.8347	16.1642	14.8047	16.8971	15.9065	17.263	17.3365	18.3389	15.9945	17.2831	15.3377	16.5974	15.5974	17.0057	15.9971	14.0323	15.4861	17.3183	16.6755	15.0964	15.7678	17.055	13.9878	15.4869	17.5903
K07277	1.7451	K07277| Outer membrane protein insertion porin family	12.765	12.2802	12.5987	13.1424	12.2188	11.8516	11.62	12.779	NA	11.9072	12.4942	13.5172	NA	12.4362	13.1031	12.8258	15.0221	14.0717	15.257	14.8823	13.4803	12.2052	14.2979	NA	13.021	12.6392	11.4037	11.8309	NA	12.3771	NA	11.8681	14.0043	11.8921	13.8284	12.0309	12.3242	14.5298	11.8392	NA	13.0309	14.5269	12.176	12.0273	13.5334	14.5211	NA
K04047	1.7429	K04047| Starvation-inducible DNA-binding protein	14.7691	13.7908	13.8147	14.8596	15.4505	12.5405	12.1951	14.7766	12.8915	11.944	NA	14.5501	NA	NA	NA	NA	17.57	14.1656	16.5283	18.6573	13.6511	NA	12.84	11.046	12.8549	14.0226	12.6362	12.4697	11.7078	NA	12.6816	11.4277	13.9239	12.1547	14.9936	14.9652	13.5713	14.5587	13.5994	14.6165	14.2476	17.0191	14.5502	14.2137	13.8221	16.1174	14.9492
K01735	1.7391	K01735| 3-dehydroquinate synthase	16.2033	17.2207	16.4308	15.2079	15.2927	15.7884	15.5829	15.073	15.5358	15.0656	14.8652	14.4304	14.9556	14.949	15.4979	15.7915	11.9982	13.2897	14.6233	11.7385	13.6639	15.1379	14.5562	14.1024	14.5699	15.8008	14.372	15.1451	14.0192	14.9118	13.9625	13.2396	14.9947	15.7741	15.8662	13.9754	13.9507	15.4331	14.8764	14.9865	14.8588	15.17	15.0605	14.9202	15.1454	14.8505	15.5313
K05795	1.7375	K05795| Tellurium resistance protein TerD	16.288	16.0996	15.0356	16.2365	15.8313	16.2341	16.3055	16.1157	16.7848	13.6836	13.7769	13.6406	15.1123	14.7218	14.8982	14.6725	14.7464	12.0446	NA	14.2082	13.6711	15.3925	14.2106	14.401	14.0049	15.1454	15.0723	15.6982	15.8523	15.8348	15.4053	15.4679	13.7151	16.2114	15.2951	14.7713	15.1469	14.7609	14.2421	15.5422	15.0459	14.4225	14.456	15.5384	14.8705	14.2472	15.7778
K18138	1.7332	K18138| Multidrug efflux pump	10.563	12.0838	12.8158	11.8526	13.4749	12.8577	14.2541	13.7531	13.8966	11.7118	15.2734	13.3472	13.1126	13.573	11.7597	12.9234	14.492	15.3248	14.0341	13.6532	15.3963	12.6255	12.5141	14.0671	14.0463	13.3943	13.3362	12.6775	13.7931	12.9997	12.8282	13.052	12.3343	12.6091	12.0651	13.5683	14.1452	11.5488	13.237	13.5687	10.277	12.5475	12.9006	13.5378	11.5376	12.4096	14.0984
K03735	1.7249	K03735| Ethanolamine ammonia-lyase large subunit	13.4899	13.5809	12.5443	13.6971	14.2233	14.3095	13.6057	13.704	14.0177	13.8061	15.9629	14.7599	16.9854	16.9679	14.8158	14.7526	14.5387	15.1488	14.0219	14.6753	15.6338	13.282	13.1114	14.2687	13.9089	13.7003	14.6938	13.723	15.0788	13.867	14.3774	14.3784	13.3411	14.4813	13.9311	NA	12.7649	12.582	14.0054	14.0665	14.4316	12.761	13.793	14.82	NA	12.7988	14.2181
K01208	1.7068	K01208| Cyclomaltodextrinase / maltogenic alpha-amylase / neopullulanase	17.5353	17.5319	17.3714	17.2704	17.233	17.0592	18.0886	17.2267	17.7565	17.5069	17.2385	14.6755	16.5227	15.8933	16.5353	16.8504	14.6602	14.9054	13.8217	14.69	15.3617	17.2197	15.1443	17.1053	15.4943	16.4575	17.3012	17.2695	16.9666	17.2382	16.801	17.084	15.7174	16.6885	16.2264	15.6135	16.5052	15.6774	17.1367	17.4107	15.9054	15.8427	16.6471	16.8941	14.3168	15.535	17.4662
K15923	1.7052	K15923| Alpha-L-fucosidase 2	14.5828	13.8958	13.3124	15.175	14.1861	12.709	12.1039	12.7534	13.8475	12.8786	12.8551	14.8493	14.7229	15.6517	12.6065	15.2573	14.4219	15.1619	16.3643	13.9583	15.3935	14.9176	16.2627	10.7154	14.736	14.4728	13.4895	11.364	10.5109	13.125	11.7148	12.8711	15.213	12.2702	13.3962	12.8904	12.7885	15.3027	12.0834	11.4211	14.025	15.2133	14.0715	14.2822	15.118	15.4575	11.9669
K15770	1.6926	K15770| Arabinogalactan oligomer / maltooligosaccharide transport system substrate-binding protein	19.4529	19.7156	18.9679	18.824	19.4584	19.5433	18.8614	19.1177	19.7268	19.0336	19.7899	18.6398	19.6702	19.4279	19.2031	18.4685	17.0803	18.0683	17.1751	16.6902	17.8129	19.1075	18.9434	20.3744	18.7878	19.643	19.5008	19.8754	19.4608	19.5167	19.4264	19.5272	18.4087	19.215	18.5126	19.2617	19.3999	17.6911	19.6474	19.4228	20.0775	18.8966	18.9063	19.282	18.4695	19.4484	19.4281
K17723	1.6787	K17723| Dihydropyrimidine dehydrogenase (NAD+) subunit PreA	12.7041	12.7999	13.3981	13.1232	12.5097	13.2015	13.8823	12.2796	12.634	12.7178	12.4896	12.4282	14.5234	14.0354	13.9574	14.4254	14.3772	13.2919	12.1517	14.4395	13.6891	12.9346	NA	12.6558	NA	11.1055	11.7481	11.0697	12.6777	13.1212	10.7175	13.0834	NA	13.0314	12.796	NA	NA	NA	11.0214	12.7819	11.9599	NA	12.1421	11.7993	NA	10.938	NA
K02563	1.6785	K02563| UDP-N-acetylglucosamine--N-acetylmuramyl-(pentapeptide) pyrophosphoryl-undecaprenol N-acetylglucosamine transferase	13.8103	12.0948	14.1059	13.3447	13.9335	14.2382	13.9215	14.1648	14.3721	13.8886	14.0904	13.7881	13.738	13.5147	13.5609	13.4444	NA	11.3435	NA	NA	11.5769	13.5081	12.0759	14.2729	13.6245	13.8104	14.431	14.3978	13.6705	14.4928	12.96	13.7109	13.3882	13.9104	13.4329	14.4617	13.6515	13.4474	14.4428	14.2101	14.3115	13.7812	14.3463	15.119	13.1241	13.5379	14.2658
K02371	1.6752	K02371| Enoyl-[acyl-carrier protein] reductase II	15.1436	14.9188	15.6129	14.8316	14.7441	15.2496	16.0371	14.8264	15.1394	15.4552	15.3311	14.7985	15.151	15.0666	15.0503	16.0026	13.3791	12.0946	NA	11.8853	11.3341	14.4662	13.3825	15.2427	14.5586	15.5881	15.2901	14.8149	13.9628	14.3299	14.0637	15.0983	13.2122	15.6171	14.0893	15.6946	14.7335	12.5575	15.6615	14.8459	14.3562	13.5567	15.073	13.5162	13.1102	13.4516	14.6406
K11928	1.6572	K11928| Sodium/proline symporter	12.254	NA	12.9728	12.7778	15.1651	14.1371	13.5278	14.3582	14.0745	14.1193	15.4097	14.2071	15.2005	15.3637	14.7305	14.4253	14.9882	15.8835	14.9015	14.2145	16.1935	13.6099	12.9015	14.5362	14.4793	14.7416	14.4798	14.2258	13.76	14.5558	14.2686	13.7781	13.5498	13.94	13.9523	12.8192	13.56	NA	14.0228	14.1761	14.2067	13.1677	14.6255	15.1012	14.4508	12.9083	14.4657
K10206	1.6554	K10206| LL-diaminopimelate aminotransferase	17.3223	16.9239	17.5301	17.2317	17.2247	17.3488	17.1381	17.0673	17.6817	17.4341	17.3608	15.1075	16.6895	16.3585	17.1561	17.4608	16.2974	15.259	14.2901	15.7314	15.445	17.0689	16.052	17.3854	16.657	16.9327	17.7085	17.4593	17.1217	17.0821	17.2913	17.3747	16.6373	17.096	16.9087	17.4502	17.1374	16.2583	17.7469	17.3574	17.0211	16.8955	17.2649	17.4613	16.6095	16.617	17.4527
K10547	1.6546	K10547| Putative multiple sugar transport system permease protein	14.7571	12.4088	14.9118	14.5849	15.7802	15.17	14.4345	15.7182	15.8686	15.3258	15.9377	14.7044	15.8838	15.7536	15.9631	14.88	12.343	14.1863	NA	11.9011	14.3202	16.0887	14.5765	15.1161	15.4203	15.7683	15.5471	15.7918	15.6347	16.2576	13.6724	15.7294	15.7866	15.5634	15.8187	15.9907	15.8964	12.6016	15.8693	16.4019	15.6721	15.148	15.6206	16.4394	15.2617	14.5746	16.1851
K00282	1.6545	K00282| Glycine cleavage system P protein (glycine dehydrogenase) subunit 1	14.8922	13.9514	14.7549	15.3422	14.5078	15.4198	15.8725	14.5064	14.7221	14.4742	11.1558	14.2838	14.1159	13.234	14.2798	14.6909	12.2814	11.2842	13.2687	11.9972	13.1343	14.0245	13.4362	13.7084	13.9943	12.8357	13.4092	14.8452	13.6211	13.7802	13.9205	14.0466	13.7514	14.7325	14.457	13.3798	12.0401	14.3243	13.5999	14.6074	12.1733	14.2807	14.4896	14.2003	14.9557	13.3041	14.2609
K01761	1.6532	K01761| Methionine-gamma-lyase	11.6143	14.2243	11.1713	13.1704	11.9526	11.7114	14.1539	13.3733	13.9223	14.0777	14.3017	13.0939	14.7936	14.3623	14.5806	13.6234	14.495	15.0251	13.9947	14.608	15.3096	13.3397	13.4401	15.0212	13.1778	14.496	12.4889	12.6683	15.2411	14.9061	15.3906	15.3285	12.1606	10.8763	11.7695	13.4987	13.8489	NA	11.7309	13.5958	14.0576	12.3997	13.5906	13.0577	NA	12.9651	14.1201
K00558	1.6309	K00558| DNA (cytosine-5)-methyltransferase 1	14.9887	NA	10.433	NA	11.233	13.0011	NA	13.1486	12.7901	13.3232	12.6915	13.5349	NA	10.3669	13.6281	NA	12.8536	11.7457	11.4467	13.2304	11.2074	13.8052	14.6184	13.146	14.6194	13.7624	14.3404	NA	13.2091	13.234	11.8117	13.4589	14.6121	13.4983	16.3001	15.2578	15.7045	13.8733	9.199	10.1465	13.4226	15.9503	15.7507	13.2184	14.1398	14.154	10.4938
K02058	1.6283	K02058| Simple sugar transport system substrate-binding protein	13.6083	13.506	13.4686	12.0188	12.6009	13.9221	14.4394	13.7593	14.4397	15.1819	14.4031	14.012	15.4183	15.1209	14.8983	15.1107	15.3287	13.7508	14.0213	15.4606	13.4252	13.4635	12.339	14.4871	14.171	13.3781	13.5674	13.7122	13.9507	14.2078	15.0845	14.9245	NA	12.8275	12.6893	12.6626	12.4187	NA	12.7981	13.0332	13.6491	NA	12.8501	13.0062	NA	11.4937	13.7653
K01818	1.6269	K01818| L-fucose/D-arabinose isomerase	17.7842	17.9988	17.9015	17.9925	17.7777	17.8414	17.8512	17.9912	18.128	18.0593	18.1395	17.5362	17.8955	17.857	17.7541	17.7321	19.9223	19.2845	19.7363	19.9635	19.4497	17.5289	17.824	17.8742	18.2419	17.5119	17.9946	17.4875	18.0367	18.0229	17.6028	17.9932	17.3062	17.401	17.9679	17.9322	17.51	17.8822	17.6756	17.7932	17.8525	17.8297	17.7193	17.3193	17.3901	17.5985	17.9016
K25088	1.6268	K25088| Maltose transport system permease protein	15.7909	16.037	16.1382	15.7337	16.5698	15.9503	16.1129	16.1281	16.4506	16.2437	16.757	16.0338	16.1077	16.1618	16.8192	16.1827	14.8874	15.0933	12.3196	14.4764	15.8322	16.6441	15.9577	16.7964	17.1023	17.1436	16.7822	16.0383	16.6351	16.6123	15.4104	15.9821	16.2075	16.4998	15.9452	17.7143	17.8166	15.8541	17.5069	16.561	16.8572	16.6155	16.3382	17.2924	16.6632	14.8965	17.2499
K15555	1.614	K15555| Sulfonate transport system ATP-binding protein	11.9932	11.341	11.3118	11.3475	12.3451	12.6057	12.9894	12.3832	12.8032	11.2657	13.5298	12.6898	14.7727	14.625	12.4856	13.5785	13.4445	14.181	NA	13.0634	14.5367	12.3307	NA	13.7922	13.1621	12.3787	12.8832	12.2319	13.2488	13.8448	13.3381	13.068	12.2539	11.8142	NA	NA	NA	NA	12.2625	12.6114	12.7252	11.9247	13.0529	13.1757	11.7864	NA	12.5311
K03665	1.6123	K03665| GTPase	16.274	15.0213	15.001	16.2654	15.6139	14.9296	15.8635	14.1151	14.039	14.7383	17.2169	16.0192	15.0361	15.4693	15.1803	14.8688	16.9464	17.6227	17.0715	16.4353	17.2	15.5241	16.3602	15.8659	16.293	16.066	15.421	14.7257	15.5696	15.5186	15.2074	16.0212	15.6805	14.4806	15.4345	14.9073	14.9707	15.5971	14.5605	14.4381	15.9145	15.5325	15.281	16.0707	16.1212	15.3201	14.4811
K02834	1.6089	K02834| Ribosome-binding factor A	12.9456	12.1033	13.8755	14.5042	10.5815	11.3904	12.6805	10.9867	11.8229	11.6434	12.4565	15.0456	NA	10.9008	NA	10.5861	NA	11.1536	11.2611	NA	11.2315	12.7074	13.0902	12.5639	14.7557	NA	12.7262	11.3854	12.5969	12.093	12.9192	11.8652	14.4678	12.6734	12.881	13.6651	15.8077	16.6154	14.2022	11.4724	13.3335	16.1527	13.7173	11.8865	NA	15.073	NA
K01662	1.6061	K01662| 1-deoxy-D-xylulose-5-phosphate synthase	11.5103	12.1028	13.4422	13.7509	13.4351	13.2382	NA	12.7835	13.3126	12.7769	12.5375	14.2467	NA	10.2423	NA	9.55705	NA	11.8735	NA	11.3304	NA	13.585	14.5751	11.1445	15.0119	11.5335	12.0298	11.7577	13.0503	13.4936	12.0936	12.5972	14.4077	13.2341	14.5888	13.4099	13.7695	15.2595	13.7563	12.4719	13.7972	14.629	12.8533	13.7188	14.9996	14.4925	13.5363
K01537	1.5988	K01537| P-type Ca2+ transporter type 2C	16.4844	16.7683	16.6187	16.4959	16.4315	16.9242	16.8992	16.5366	16.8123	15.1784	15.2707	14.0321	15.7737	15.3348	16.2732	16.1124	14.285	14.9402	13.7319	13.9107	14.8357	16.531	15.7551	16.3378	15.0777	16.4628	16.2379	16.6773	15.9962	16.7269	16.0919	16.0004	15.1729	16.6102	15.6337	15.4517	15.5314	14.7739	15.9189	16.6955	16.081	14.764	15.4943	16.2744	15.1563	14.9638	16.5979
K01924	1.5971	K01924| UDP-N-acetylmuramate--alanine ligase	14.9244	15.2763	15.0882	15.1129	13.9556	14.6094	14.6567	13.4682	14.3129	14.5778	13.1874	13.4463	13.9919	13.4954	13.9773	14.383	11.1549	12.5377	14.4406	13.3152	13.3476	14.411	14.5372	14.0866	14.1679	14.1532	14.1586	14.4203	14.0262	14.207	13.5097	13.5091	14.7206	14.8452	14.9708	14.0836	14.2337	15.369	14.2978	14.2808	14.4712	14.8519	14.0041	15.1355	14.7074	15.3038	14.4193
K23121	1.5818	K23121| Trans-4-hydroxy-L-proline dehydratase	14.0879	13.9927	14.309	13.8925	14.5369	14.3895	14.226	14.0781	14.2224	14.2673	13.247	10.2577	13.9222	13.7087	14.22	14.1507	12.623	11.4096	NA	11.2821	11.2256	13.8142	11.8576	14.6279	NA	14.0825	14.6156	14.564	14.3863	14.1075	14.4298	14.7535	11.5761	13.9432	13.4538	12.9697	11.4307	NA	13.6478	14.1137	12.3604	NA	13.5287	13.8058	NA	NA	13.4802
K18013	1.5788	K18013| 3-keto-5-aminohexanoate cleavage enzyme	12.0746	12.28	11.4155	11.8391	13.6418	13.8028	12.3884	13.927	13.9443	12.952	14.3379	NA	14.1863	14.2357	14.437	14.0963	12.2636	15.1424	12.5893	14.1222	15.3203	14.0834	NA	11.7409	NA	12.5535	12.7654	12.6032	12.9725	13.1574	12.6617	12.9484	NA	12.0282	12.0829	NA	NA	NA	12.1644	12.7555	12.5962	NA	13.3519	13.9254	NA	12.1183	13.1788
K01897	1.5756	K01897| Long-chain acyl-CoA synthetase	16.5491	15.1621	17.3108	16.2677	16.6655	16.1383	17.4063	17.2569	16.9238	16.6084	16.4482	15.1446	16.2536	15.6531	16.3241	17.1622	15.1153	14.5525	13.4217	14.6911	14.0694	16.8934	14.7072	16.0315	15.9224	16.7253	16.9797	16.4359	16.7357	15.8761	16.704	16.8852	16.1938	16.3219	16.6305	16.554	15.7514	15.2334	16.9656	16.8531	16.0814	15.206	16.9936	15.6761	14.6292	14.5191	16.9487
K03621	1.5749	K03621| Phosphate acyltransferase	14.4233	13.4158	14.7133	13.1656	14.5229	15.0562	14.8877	14.6833	14.4939	14.9804	14.4245	12.2451	14.6176	14.3252	14.457	14.8609	12.5211	14.0034	NA	12.1356	13.325	14.5383	13.0036	14.9438	14.1612	14.5074	15.0323	15.0248	14.9179	15.4614	15.1044	14.775	14.0361	14.6233	14.66	14.7902	14.3128	13.2483	14.6014	15.2982	15.3778	14.5087	14.9822	15.4489	13.5127	13.6637	15.241
K01035	1.5335	K01035| Acetate CoA/acetoacetate CoA-transferase beta subunit	11.4482	11.5119	NA	11.9427	11.9494	12.2659	9.97356	NA	11.875	10.9102	14.6496	11.4474	13.9603	13.5947	12.7722	12.3382	12.8438	13.3675	NA	12.2248	13.8363	11.4589	11.0339	13.2194	12.2214	12.2971	12.6856	11.0521	11.9783	12.5818	12.8487	11.3249	NA	11.535	11.3287	NA	NA	NA	11.5461	NA	11.7676	NA	11.5071	12.5743	NA	NA	11.7706
K03152	1.5309	K03152| Protein deglycase	14.3654	17.3555	14.1071	15.9648	12.9977	13.9502	15.3495	13.8488	14.083	13.9014	12.6393	16.8978	12.146	11.1391	14.7824	12.8966	11.7557	13.9928	16.1404	12.7175	15.0314	14.1753	16.4463	14.01	15.6221	13.1034	14.4077	14.0773	13.0168	14.7335	13.1914	13.3899	17.1468	13.7627	16.3668	15.2059	15.1335	17.4325	14.4569	13.8458	16.2982	16.8418	14.8316	15.2783	16.6735	17.1606	13.5744
K04487	1.5217	K04487| Cysteine desulfurase	13.6774	13.8753	14.0502	12.6489	15.0347	14.3333	13.4444	14.4372	14.4736	14.2959	14.696	NA	13.3634	13.4097	13.6411	13.7071	11.1146	13.9219	NA	14.3571	12.1028	14.4218	12.48	15.8443	14.2126	14.7486	15.9996	14.7147	14.5988	13.4577	15.7038	14.5454	14.151	14.2025	12.9502	14.7885	14.3317	12.8749	15.2807	14.9039	14.3969	14.8988	15.1198	15.4525	13.8403	12.8698	15.0401
K01744	1.5216	K01744| Aspartate ammonia-lyase	12.8128	13.4713	10.3955	14.1148	9.70005	13.2219	NA	11.7561	NA	12.3774	12.7886	12.6456	9.73242	11.3884	NA	NA	16.3876	14.8912	15.5397	16.969	13.5906	NA	14.5493	NA	15.8881	11.0383	13.6122	NA	11.6931	NA	NA	NA	13.8526	13.1656	13.9305	14	13.2531	15.4121	13.3231	12.6119	14.652	15.5714	13.2696	11.8967	16.4199	13.5321	13.8561
K00172	1.5212	K00172| Pyruvate ferredoxin oxidoreductase gamma subunit	12.5504	11.9433	12.8157	12.5866	12.9124	12.1621	12.6823	12.9731	13.1238	12.7657	12.8706	12.4073	12.9587	12.7131	12.5032	12.8064	14.2516	13.6923	15.721	13.5218	13.7112	12.3771	12.8289	12.8999	11.1916	12.8982	13.031	11.8444	12.8478	13.2177	12.337	12.6895	11.7816	12.5888	10.6623	13.1082	12.8357	NA	11.9678	12.7717	12.7274	NA	14.1978	9.50266	12.5761	12.3137	13.0049
K01928	1.5186	K01928| UDP-N-acetylmuramoyl-L-alanyl-D-glutamate--2,6-diaminopimelate ligase	14.0673	14.5421	14.1903	14.5829	13.8762	14.0456	14.1815	13.3186	14.3214	14.0046	13.7722	11.8245	12.8577	NA	14.2397	14.3048	12.5137	12.1149	12.4387	12.6813	13.4316	13.4819	14.0873	14.0816	13.7261	14.0398	14.3901	14.8603	14.1822	13.9968	14.0969	14.2589	14.1909	14.0569	14.3471	12.8197	12.8748	14.0723	13.9499	14.2425	13.9704	14.5716	14.4185	14.1543	13.658	14.8482	14.2587
K25144	1.5175	K25144| Linearmycin/streptolysin S transport system ATP-binding protein	13.4757	12.2386	14.463	14.4446	14.7647	13.5024	11.7375	NA	12.5348	15.4893	NA	13.9687	12.4753	12.585	15.4872	11.1427	11.1716	12.5223	NA	11.1216	NA	14.2879	13.3141	12.2618	13.7333	14.4126	13.9332	12.2558	11.8286	13.2528	NA	12.5212	14.1652	15.6324	15.219	13.0049	11.8663	NA	11.6832	13.0712	14.4962	14.9871	15.6842	17.022	11.3318	16.0997	12.9699
K10542	1.5167	K10542| Methyl-galactoside transport system ATP-binding protein	16.354	16.1418	16.8148	15.64	16.68	16.6863	17.0189	17.1124	16.9957	16.5555	17.6543	15.5736	17.5298	17.3241	17.0892	17.5486	17.862	18.0347	16.5874	17.9522	17.995	17.0426	15.136	16.7891	16.2516	16.6495	16.8562	17.1134	16.9407	17.4422	17.086	17.0463	15.4512	16.7497	16.3489	15.9175	15.5727	14.5799	16.0566	16.9917	16.076	15.6816	16.682	16.9447	13.9361	14.899	16.9186
K01478	1.5129	K01478| Arginine deiminase	15.1391	14.4423	15.1099	15.1248	15.4071	14.9856	15.0903	15.0987	15.1213	14.761	16.4808	17.4106	16.7512	16.8339	16.4376	15.9685	17.4621	16.8663	16.9938	17.4283	16.8068	15.2683	16.787	16.8529	16.8565	15.9833	16.1669	15.4161	15.6428	15.3811	15.471	14.9947	15.9512	14.9856	16.3908	16.7525	16.7168	17.397	16.111	14.9489	16.7865	16.8803	15.5751	16.1006	15.823	16.0502	15.1868
K00133	1.5036	K00133| Aspartate-semialdehyde dehydrogenase	16.6522	17.2376	16.7294	16.948	16.7538	16.822	16.3686	16.4344	16.6459	16.8026	16.2959	16.0644	16.7585	16.3038	15.7952	16.4682	15.6508	15.7392	14.2563	15.3779	15.422	16.3976	16.6987	16.8151	16.5248	16.8182	17.0943	17.0134	16.4333	16.4115	17.0819	16.8196	16.6382	16.5932	16.5909	16.5536	16.9928	16.955	16.9837	16.5554	16.9391	16.4713	17.1323	16.6272	17.0603	16.6742	16.2468
K03784	1.5027	K03784| Purine-nucleoside phosphorylase	NA	NA	10.6832	NA	12.6886	12.2834	NA	11.8737	12.9509	NA	13.2635	12.7643	11.8239	12.4742	11.8233	NA	16.7013	14.2994	13.11	16.5435	12.4052	11.4911	NA	14.2034	12.545	13.4779	13.2915	NA	13.0591	11.535	13.2574	NA	12.02	NA	NA	13.4568	12.5568	NA	13.4756	12.9233	12.3987	13.3162	13.3262	12.827	NA	NA	12.8886
K00864	1.5	K00864| Glycerol kinase	17.1416	16.399	17.7014	16.9683	18.0627	17.1683	18.3613	18.1805	18.8458	17.6092	17.912	15.9998	17.9508	17.5935	17.9959	19.0009	18.235	19.0685	18.3922	17.9943	19.2153	17.3181	16.4612	18.3039	17.1526	17.1975	17.1643	17.9572	18.0975	18.8039	17.5469	18.1721	15.0706	17.3268	16.7533	16.7091	15.6738	14.814	17.2162	18.0383	16.9081	15.8349	16.8877	16.9981	15.7806	16.2449	18.2148
K00351	1.4972	K00351| Na+-transporting NADH:ubiquinone oxidoreductase subunit F	13.4904	13.9628	13.0755	14.9366	13.0344	13.5136	13.0401	12.0269	12.6101	13.8212	12.5833	15.1447	12.2021	12.7757	14.0341	11.2425	15.1913	14.6919	15.7517	15.23	15.0536	13.2069	15.3177	9.13974	15.2143	13.2453	13.0817	13.09	11.754	11.9549	11.2042	10.1864	14.5945	11.8227	14.9487	13.2969	13.2583	15.3015	12.7232	10.9092	14.3725	15.662	14.0783	13.9144	15.6609	15.9047	10.2329
K01644	1.4901	K01644| Citrate lyase subunit beta / citryl-CoA lyase	14.7882	14.2003	14.0526	14.0163	13.7937	14.9912	15.0596	13.8403	13.4583	13.5336	13.3642	NA	16.229	15.4953	15.2334	15.5136	13.6914	14.6531	14.1097	16.9284	15.6434	16.0071	13.7598	13.8138	14.0276	14.0382	13.7703	NA	NA	13.2403	12.5403	12.9774	13.8404	12.4851	13.5938	13.6586	NA	NA	NA	14.0839	13.3005	13.17	13.8802	13.2727	14.2843	NA	13.6581
K00790	1.4787	K00790| UDP-N-acetylglucosamine 1-carboxyvinyltransferase	13.9949	13.887	13.2464	14.6074	12.9325	13.308	12.6453	14.2059	14.0168	14.3472	13.2347	14.3369	12.6585	13.3358	13.1791	12.4567	11.562	13.2763	14.0033	12.1748	12.3907	13.5185	15.3665	13.4578	14.2317	13.8485	14.5823	13.6008	13.8022	13.4789	13.4031	13.8406	14.8402	13.2991	14.7928	13.9831	14.0908	15.422	13.8161	14.0177	14.5162	14.9119	14.0979	14.7659	14.085	14.5863	14.2695
K02160	1.4768	K02160| Acetyl-CoA carboxylase biotin carboxyl carrier protein	13.4042	NA	13.9098	NA	12.4791	13.2058	10.9241	11.7781	12.013	12.3473	12.1052	NA	13.7561	12.6491	11.222	13.573	NA	10.9258	NA	NA	NA	13.2178	12.881	14.1835	13.0244	12.8416	13.9786	13.616	13.3941	12.2914	14.6126	13.7144	13.4474	13.6468	12.2124	13.4184	12.9016	11.7735	13.6659	13.3553	12.8266	14.4401	14.2038	13.6852	12.7451	13.1541	13.3291
K01186	1.4753	K01186| Sialidase-1	12.9014	13.9935	13.3566	14.7301	12.5356	13.099	12.2604	13.0687	12.9486	12.4442	NA	14.0177	12.8002	13.5745	12.9887	12.1228	14.595	15.5147	15.4672	14.7971	15.3761	13.3608	14.3643	11.1186	14.7099	13.4941	12.846	13.2701	12.2433	12.7879	12.7339	12.2533	14.249	12.3443	14.0042	13.5906	13.5461	14.0238	13.5289	12.4876	13.6042	14.0596	13.8149	13.1731	14.0651	14.4535	12.885
K22605	1.4735	K22605| 3alpha-hydroxycholanate dehydrogenase (NADP+)	14.6601	14.7045	15.8928	12.9389	15.1058	15.6166	16.5469	16.4095	15.7953	16.2376	15.4594	15.2292	15.4	15.7078	14.8311	15.0038	17.6344	16.7766	16.6143	17.5387	16.4296	14.7388	13.4586	16.2436	15.2418	15.655	15.7179	15.7242	16.435	16.6165	15.7994	16.0666	14.3297	14.7753	15.5336	16.1431	15.442	12.364	15.8088	16.3558	15.4992	13.9993	15.6576	15.5679	14.8457	12.9056	16.4182
K00350	1.4685	K00350| Na+-transporting NADH:ubiquinone oxidoreductase subunit E	12.1838	10.0371	13.7808	12.1195	11.7969	11.728	15.5832	15.4386	15.4457	11.8916	15.1453	13.6117	13.9792	13.7749	11.5531	15.4967	12.2806	15.8737	15.1535	NA	16.0032	13.1226	12.8132	14.6713	13.821	13.4792	13.4353	14.9836	14.5425	15.4949	13.5561	14.6476	NA	13.0949	11.8494	15.5414	14.9012	11.3173	13.8104	14.7095	11.9764	10.1809	10.797	12.7188	NA	13.5303	15.0233
K02313	1.4677	K02313| Chromosomal replication initiator protein	13.7583	13.9717	13.6087	14.2556	13.6321	13.5015	14.4136	13.9739	14.0057	9.3543	12.9936	NA	12.8643	NA	12.8118	12.0471	NA	11.7538	NA	11.6276	12.8587	14.0807	12.1764	14.2885	13.3154	12.4505	14.0893	13.8456	13.7712	14.1434	11.1885	13.7947	11.8078	13.5081	11.62	13.7033	14.4505	10.105	13.8134	14.6826	13.939	NA	12.7456	13.8627	13.4738	11.1655	14.6245
K03821	1.4664	K03821| Poly[(R)-3-hydroxyalkanoate] polymerase subunit PhaC	15.1629	14.8272	11.611	12.7092	11.3348	11.734	14.0784	14.7569	14.3347	NA	13.0924	NA	12.6122	13.6413	12.2209	13.1257	14.6002	14.5324	14.6324	14.7336	14.2722	14.6605	12.5764	11.8002	12.8444	15.3778	12.2397	12.2816	14.264	13.721	12.3285	14.5815	NA	NA	9.94215	13.3093	12.0577	NA	NA	13.9024	NA	12.5618	12.8413	11.3769	NA	NA	13.3992
K01077	1.4641	K01077| Alkaline phosphatase	15.2392	14.6029	14.9946	14.2168	15.2851	15.3512	15.1519	14.1697	14.7782	14.3286	NA	12.5265	13.5344	12.713	14.5529	15.2101	12.2805	11.7859	NA	12.3196	NA	13.6602	12.0619	15.1352	11.7216	14.3717	14.5143	15.7401	13.9106	14.5374	13.9948	14.3437	NA	15.9204	12.9186	13.4184	12.4459	NA	13.3403	13.7926	13.0764	NA	13.6584	12.4431	13.8881	NA	13.5193
K01703	1.4626	K01703| 3-isopropylmalate/(R)-2-methylmalate dehydratase large subunit	14.4985	15.0316	14.9202	15.4712	13.9569	13.9151	14.667	14.585	14.2622	14.3698	13.8397	14.9448	13.6031	14.0298	13.5219	14.0346	NA	12.9912	14.4698	12.3906	12.3866	14.7916	14.8917	14.2478	14.7504	14.1157	14.2827	14.1317	14.3717	14.0949	14.3804	13.77	14.3406	13.4354	14.9926	15.0173	15.1101	14.5412	13.439	14.6355	15.2968	13.7493	14.589	13.3063	14.5366	14.6152	14.7708
K11755	1.4597	K11755| Phosphoribosyl-AMP cyclohydrolase / phosphoribosyl-ATP pyrophosphohydrolase	12.8447	11.4777	12.9775	13.0487	12.9554	13.3101	11.7622	13.4276	13.3896	13.8444	13.5905	12.2578	13.2677	13.4703	11.6105	12.3816	11.908	12.8486	10.8803	12.1564	12.7566	13.4165	13.5316	13.9853	13.0926	13.7005	13.8579	13.5082	13.161	13.1141	13.2381	12.8284	13.4871	13.1844	14.0683	13.3427	14.3697	14.691	14.1098	13.3777	13.324	14.1775	13.1438	13.9112	13.8783	14.5466	14.1824
K01443	1.4521	K01443| N-acetylglucosamine-6-phosphate deacetylase	12.6923	NA	14.472	14.7447	13.9479	13.9257	14.9243	15.3436	15.378	14.5727	15.4818	14.939	15.3947	14.9836	14.4811	15.359	16.1065	16.2436	16.3141	15.9614	16.2577	13.9886	14.1071	15.1143	15.5075	14.7448	14.3432	15.2636	15.6757	15.7898	14.0438	15.0767	13.3166	14.2278	14.8083	15.3485	14.4739	15.2924	14.91	14.9713	14.3402	14.8491	14.3136	14.3968	15.8137	14.4972	15.2351
K01429	1.4495	K01429| Urease subunit beta	15.5311	15.9855	15.6724	17.251	14.6412	15.1302	14.7804	14.4496	14.2858	14.9265	12.4769	17.0174	13.7101	14.5006	14.6357	14.4411	11.9333	13.8789	16.9318	13.5956	13.8679	15.1778	17.5162	13.2108	16.7419	15.5635	15.1631	14.0636	13.47	14.2472	13.7609	13.3539	16.7635	14.5502	16.4477	16.7276	15.5142	16.6211	14.91	12.3507	16.3	15.7651	15.0545	14.5818	17.8549	17.4278	12.8141
K00796	1.4481	K00796| Dihydropteroate synthase	14.4001	13.4025	14.9455	13.123	14.6801	14.1921	13.8169	14.5301	14.761	14.6209	14.8107	13.5978	14.8522	14.2834	13.7342	14.4393	12.5562	13.7734	NA	10.9991	12.5103	13.5532	NA	14.4161	13.7291	14.2419	15.102	14.5527	14.6458	14.9464	14.6508	14.5375	12.6356	14.0539	13.9236	14.2961	14.1821	13.8549	14.6432	14.6935	14.7446	13.4287	15.2648	15.6927	NA	11.2212	14.4389
K01704	1.4462	K01704| 3-isopropylmalate/(R)-2-methylmalate dehydratase small subunit	15.3243	13.4483	15.1532	14.5314	16.1418	15.6493	15.2577	15.9124	15.5735	15.7501	15.8619	14.1079	15.2918	14.7507	15.2605	15.6507	13.5786	13.6988	13.1726	13.6297	13.5479	15.0374	14.7164	15.1284	14.6613	16.0532	15.9618	15.6432	14.8722	15.2491	14.8491	15.4338	14.6465	15.2196	14.6741	16.2271	15.35	14.9578	15.4613	15.6356	15.6897	13.4226	15.3401	15.0814	15.3459	13.8007	15.3429
K00394	1.443	K00394| Adenylylsulfate reductase, subunit A	13.3142	12.7493	13.1787	12.5698	13.6703	13.7763	13.7329	12.8593	13.473	13.9014	13.8439	11.6107	13.9909	13.5502	13.5846	13.8198	14.5655	14.8623	13.5322	14.2974	14.3652	13.1119	11.824	14.1015	13.094	12.9928	14.2035	12.609	13.0826	12.2361	13.0654	13.1368	12.1083	12.2573	13.0726	11.9379	NA	11.723	13.6813	12.4085	13.5383	12.8737	12.0541	12.9418	11.9425	11.303	12.8626
K01425	1.4406	K01425| Glutaminase	16.4248	16.3173	17.0873	17.6393	16.3187	16.8638	16.7247	16.078	16.3734	16.9268	15.5849	18.158	14.8675	14.848	16.8441	15.3335	15.1947	15.2128	16.8992	14.7112	15.8687	16.0514	17.3307	15.9624	17.8702	16.2538	16.803	15.628	15.566	16.2435	15.7002	15.7413	18.2932	16.5372	17.5738	16.7186	16.9199	17.7727	16.6765	15.621	17.4829	17.6448	16.6809	16.6494	18.0917	18.7017	15.841
K00645	1.4367	K00645| [acyl-carrier-protein] S-malonyltransferase	15.5613	15.5661	14.9891	16.0624	14.8625	14.6113	15.0174	15.0638	14.9211	15.1625	15.1306	16.3275	13.7127	13.8321	14.4391	14.7398	14.2458	14.6816	15.5882	13.6266	14.1094	14.674	16.516	14.3115	16.8945	15.6187	15.6661	14.7971	15.2288	14.4311	14.8491	13.9006	16.5478	14.8864	16.1412	16.6985	16.781	16.9958	16.4422	15.2486	16.0769	16.6199	15.8643	15.4233	16.9656	16.6261	15.0788
K21395	1.4362	K21395| TRAP-type transport system periplasmic protein	15.6689	16.0509	15.5873	14.4534	15.4677	15.9776	15.8863	14.6191	15.2907	15.9778	15.8399	13.2534	16.3418	15.9563	15.9418	15.9739	16.244	16.5999	15.2172	16.5467	16.4347	14.9867	14.2948	15.8542	14.4071	14.6954	15.572	15.3035	15.2773	14.9688	15.1324	15.3923	14.0025	15.567	14.7392	13.4796	14.0876	12.945	15.295	14.9764	15.4645	14.1805	14.3554	15.1823	12.7262	14.2342	14.7403
K03218	1.432	K03218| 23S rRNA (guanosine2251-2'-O)-methyltransferase	13.3381	12.0685	12.8107	11.373	12.6275	12.9578	12.6524	12.8324	13.4778	11.8677	12.2085	11.073	11.1564	10.8434	12.9681	11.7046	11.5216	10.4649	NA	10.8716	10.5325	13.1771	10.2246	12.7304	11.7103	13.312	12.7959	12.7661	12.4899	12.6739	11.4911	11.662	NA	12.7763	11.626	13.4195	11.7086	NA	12.0959	13.2977	13.1685	NA	12.5051	11.0386	NA	NA	12.6435
K20265	1.4296	K20265| Glutamate:GABA antiporter	13.9393	15.1931	14.325	15.6387	14.1713	14.2827	14.6165	13.9174	14.4935	14.045	13.7073	14.7046	13.0654	13.7043	14.2286	12.5876	12.3054	13.1848	14.2401	12.6692	12.6117	13.6938	15.2005	12.8315	14.7983	13.3067	13.5246	14.0136	13.9861	14.2402	12.4106	13.5496	15.0995	13.1869	15.4465	13.7855	14.3171	15.9935	14.4153	14.053	14.5159	14.6635	13.4773	13.518	15.6036	16.1741	14.2153
K07080	1.4278	K07080| Uncharacterized protein	16.3943	16.5545	16.381	15.5837	15.9887	15.7677	16.4843	16.2949	16.0337	16.357	17.0436	14.4503	17.3794	17.3656	17.4654	17.4373	15.6962	16.5525	15.0372	15.6399	16.6299	16.3923	13.4031	15.6791	13.3054	15.7388	15.3527	16.4545	15.3739	15.7374	15.9235	15.9101	13.5211	16.7911	15.7368	14.8362	12.9518	10.6575	13.7092	16.0508	14.8701	12.4252	15.2732	15.4904	NA	13.677	15.7677
K03310	1.4133	K03310| Alanine or glycine:cation symporter, AGCS family	15.9829	16.2125	15.9058	15.5301	15.4443	15.1792	15.695	14.8761	15.1168	15.6315	15.6553	14.0615	16.4499	16.4545	15.9586	15.9603	16.3854	16.248	15.3482	16.2185	16.5846	15.4341	14.5772	15.5018	14.0976	14.9294	15.1293	15.6862	14.828	15.1798	14.557	15.3668	13.8429	16.101	14.9899	14.836	14.0877	12.4997	14.724	15.4027	14.3079	13.9649	14.948	15.8544	13.3847	14.5581	15.1909
K05540	1.4106	K05540| TRNA-dihydrouridine synthase B	14.2701	14.4306	14.9003	13.8395	13.5833	14.126	15.3985	14.8628	15.6878	13.9847	14.4879	NA	14.7329	14.5767	13.6168	15.8116	14.8574	16.2516	14.6553	14.7082	16.1731	13.1938	12.9733	15.3043	13.5501	14.1422	13.1699	14.9791	15.2991	16.3647	14.2196	14.9095	11.9507	14.5024	13.5216	12.3856	12.625	11.428	14.1659	14.8997	14.0567	12.7796	14.5094	14.2529	11.7586	12.3084	14.6831
K03466	1.4099	K03466| DNA segregation ATPase FtsK/SpoIIIE, S-DNA-T family	13.8326	13.4285	12.5821	13.1581	13.0307	12.7916	13.6247	13.0224	13.5069	12.3877	11.0893	12.4174	11.99	10.4752	13.3515	11.4552	11.4125	NA	12.0777	12.6423	10.5798	13.1518	12.0546	NA	11.3733	13.2118	12.6421	12.8645	13.0674	13.2209	11.6244	12.482	11.432	13.1489	13.0548	13.1832	12.4735	13.2726	12.6782	12.8711	12.9053	11.8318	13.0026	14.1164	13.1712	13.3598	13.3347
K17214	1.4091	K17214| Inositol transport system permease protein	13.7791	13.1987	13.9245	13.2723	14.4589	14.068	13.2376	13.8835	13.6039	14.4366	NA	11.6255	13.4261	12.7428	13.7805	13.5605	NA	12.7068	NA	NA	12.3121	13.5417	11.9344	14.1878	11.9458	13.7278	13.5221	14.9197	13.8392	14.1748	14.2915	14.4511	12.1043	15.7675	15.0786	13.0147	13.0095	12.3109	12.9765	14.3844	12.7584	13.3425	14.2089	15.5145	12.299	12.2518	14.27
K01734	1.4052	K01734| Methylglyoxal synthase	15.0977	15.5494	15.9115	14.5521	14.5505	14.5961	15.9058	14.7711	14.9103	15.0686	13.7781	NA	14.4634	13.9453	14.3077	14.9348	12.8506	12.1212	13.9611	10.6999	12.7965	15.3804	9.42754	14.0514	10.795	15.2035	14.2922	15.1664	13.9434	14.689	14.5016	14.6466	13.011	15.4204	14.2438	13.2178	13.446	13.4003	13.6569	14.7625	13.0148	12.1985	14.4683	14.3695	12.702	13.1334	14.6991
K16212	1.4047	K16212| 4-O-beta-D-mannosyl-D-glucose phosphorylase	12.9099	12.8936	11.6315	13.0726	12.8661	11.8694	11.0996	9.81057	11.8031	11.0068	10.5057	12.4394	11.165	12.7684	11.0391	11.1464	10.6605	NA	11.6473	NA	10.7406	11.4908	13.652	11.8559	12.3142	11.8456	13.5832	12.738	13.3948	12.8794	12.6218	12.936	11.8815	11.2109	13.2174	13.0793	13.1342	13.1567	11.3957	10.6352	13.4115	13.6891	12.6238	12.377	14.2221	12.8875	12.2921
K02115	1.4036	K02115| F-type H+-transporting ATPase subunit gamma	14.775	14.8356	14.6956	14.8042	14.4051	14.7808	14.887	14.6184	14.8512	14.3643	14.0482	14.1732	14.2327	14.209	14.4488	14.2366	11.58	13.3141	14.3977	10.8513	13.427	14.686	14.5457	14.4125	13.8785	15.0828	14.1494	14.7809	14.0228	14.4794	13.9752	14.3883	13.2694	14.7174	14.7494	14.1402	12.7652	13.1945	13.6278	13.7126	14.6847	12.8338	13.9832	14.1772	14.5937	14.4386	13.7216
K00929	1.4011	K00929| Butyrate kinase	17.5762	17.192	18.1216	17.1602	17.7809	17.8816	17.5513	18.189	17.7671	17.6393	18.3423	17.1733	17.6497	17.5542	17.4574	17.8109	16.6511	16.8246	15.3818	15.7226	16.4763	17.8734	16.4745	18.3379	17.844	18.6207	18.6653	17.8289	18.0187	17.8533	18.3538	17.9345	17.5608	18.1189	17.2754	18.2557	18.0304	17.0065	18.3854	18.1839	17.9764	17.5075	18.5553	18.2649	17.2183	16.1405	18.2134
K02417	1.3937	K02417| Flagellar motor switch protein FliN	16.8907	16.618	17.2389	16.1905	16.8262	16.9863	16.771	16.6074	16.8382	16.7171	16.4077	15.0464	16.4786	16.1181	16.2055	16.5892	15.7732	15.2567	NA	15.5086	14.7114	16.8942	14.4134	17.0787	16.3037	17.1063	17.1496	17.0749	17.027	16.843	17.0655	16.9053	16.0922	17.2883	16.4187	16.1649	16.2756	14.8769	16.596	17.2848	16.6513	15.6273	17.4709	17.3465	15.3405	15.4561	17.1817
K10541	1.3885	K10541| Methyl-galactoside transport system permease protein	14.7172	15.5711	12.9343	15.1516	14.634	14.7157	15.071	14.9499	14.6589	14.7714	15.2571	14.7075	16.2719	16.5675	15.569	15.7943	14.5121	16.0541	14.8299	15.3239	16.0325	15.0541	14.7318	13.0083	14.7421	13.9653	14.5416	14.4387	12.9785	14.4213	13.7258	14.2709	13.8997	15.0569	15.0334	14.305	13.7869	14.2174	13.9526	13.9415	14.6273	14.6162	14.2152	14.6056	14.6149	14.5502	14.64
K01787	1.3758	K01787| N-acylglucosamine 2-epimerase	15.545	15.4639	15.1791	14.928	15.5029	14.719	16.565	15.6963	15.8749	15.6584	16.4913	NA	16.0817	15.7276	15.976	17.3633	15.6049	15.7488	13.5634	15.7642	15.6914	14.793	11.6343	15.3355	NA	9.25398	15.1173	14.7581	15.1981	15.4651	15.0815	15.0272	14.1622	15.25	13.6903	13.7533	14.199	13.4579	13.2676	15.8021	13.5686	12.2565	14.5477	14.7828	NA	13.3837	15.9241
K01666	1.3756	K01666| 4-hydroxy 2-oxovalerate aldolase	13.8442	13.3303	12.959	11.2886	14.2331	13.9322	13.4685	14.4364	15.1153	14.1354	14.7757	11.6351	13.8431	13.3377	13.0783	13.5246	NA	12.2497	NA	NA	11.7958	13.8282	11.7702	14.2783	13.1037	12.9372	14.6387	13.7073	14.4063	13.7205	13.3552	14.1414	12.06	14.0509	12.6026	14.5017	14.0775	NA	14.6734	14.3357	14.2265	14.4456	14.2856	15.0109	13.5802	12.2651	14.484
K02669	1.3684	K02669| Twitching motility protein PilT	16.843	17.0536	17.0845	16.6934	16.7242	17.035	16.4301	16.9138	17.2293	16.6751	16.8219	16.6188	16.8222	16.3981	16.7776	16.6351	15.7129	16.1478	14.8419	15.6167	16.1562	16.6428	16.3967	17.7167	17.102	16.6393	17.3371	16.8205	17.0276	16.9783	16.5566	16.5908	17.1336	17.3363	16.657	17.4635	17.4166	17.2195	17.6018	17.1709	17.5864	18.0067	17.1141	17.912	16.9157	16.8631	17.289
K01755	1.365	K01755| Argininosuccinate lyase	15.4363	14.9936	15.7758	14.261	15.1899	15.4091	14.0881	15.1798	14.9706	15.4408	15.3192	14.2077	15.3818	15.3422	15.1913	15.3975	12.264	11.63	NA	NA	13.3583	15.5192	14.4556	15.2264	13.58	15.399	15.1189	15.5662	14.9603	14.7367	15.3369	15.1757	13.0263	15.214	14.8136	14.6447	13.4671	11.7488	15.1495	15.1409	14.4038	13.839	15.46	15.6955	14.2003	14.1045	14.8214
K01179	1.3461	K01179| Endoglucanase	13.945	13.8667	14.6261	14.5344	14.6284	14.4008	13.8688	13.561	14.5336	14.5461	10.3876	14.3334	14.1423	13.308	13.5082	13.8173	13.5217	11.7599	13.158	14.1845	12.0136	13.3931	14.5325	12.4867	14.114	13.5182	13.2301	14.0239	13.9518	14.4266	11.363	14.0915	14.7507	13.5388	14.8526	14.1125	14.7987	14.2673	14.4748	13.9832	14.1766	14.4125	13.3313	14.2561	14.6897	15.2988	13.7076
K09022	1.3447	K09022| 2-iminobutanoate/2-iminopropanoate deaminase	12.8946	13.597	12.2653	14.1554	13.8646	12.2896	12.5172	12.9579	13.378	13.5296	11.7159	14.5954	11.0484	12.5152	13.0392	12.8027	12.5131	NA	10.4042	12.8356	NA	14.1776	15.4937	12.7182	13.6315	14.5001	13.7429	13.6822	11.9924	13.5659	11.974	NA	14.152	12.4814	14.0164	13.6953	13.3658	NA	11.6691	12.0557	13.4174	NA	12.7703	13.8125	14.566	14.786	12.6611
K27263	1.3443	K27263| Bacterial microcompartment shell protein	14.5036	16.6022	13.5327	15.7814	15.6767	15.4698	16.5295	16.0262	16.1528	16.4336	16.2192	16.6927	16.7453	16.3677	16.7505	16.91	15.9538	17.8469	16.8417	15.6608	17.3238	14.9341	14.5471	17.5272	15.4301	17.0508	16.0499	16.3251	17.1283	17.552	16.2852	16.7897	13.3398	16.3858	14.9394	16.0923	15.6653	11.8502	16.2435	15.7559	16.2103	13.6834	16.4364	15.9821	13.3354	15.4605	15.7076
K14441	1.3418	K14441| Ribosomal protein S12 methylthiotransferase	14.0652	14.0108	15.2172	11.9295	13.6287	13.6044	11.3249	14.126	14.4806	11.9262	NA	13.9465	12.6806	12.4123	13.3401	14.4624	NA	12.9125	NA	NA	10.4117	14.999	15.3706	14.147	11.2396	15.6253	12.4917	14.4313	12.5732	13.7528	13.5664	13.4805	NA	15.8274	13.8752	NA	NA	NA	12.8683	12.7402	13.9944	15.2153	15.113	15.6595	NA	11.6481	12.7956
K00111	1.338	K00111| Glycerol-3-phosphate dehydrogenase	NA	10.0168	12.8328	12.1788	12.8202	NA	14.7755	15.2956	15.414	NA	15.0875	10.039	13.8659	13.3864	NA	15.5391	NA	15.0897	13.8446	NA	15.8506	11.1914	10.4639	14.7271	11.834	NA	12.0863	15.1335	14.8983	15.5298	13.6279	14.9607	NA	NA	11.2344	13.6865	13.414	11.5567	12.4673	14.7916	13.6144	NA	10.7251	11.1314	10.0547	11.9096	14.9365
K03704	1.3362	K03704| Cold shock protein	18.7552	16.57	18.9363	17.8196	18.6058	18.6079	18.5058	18.6006	18.6257	18.5906	18.4509	16.6777	17.6866	17.3692	17.3614	18.1478	16.892	16.3045	15.6165	16.492	16.1372	18.2859	16.3174	17.8397	17.0705	17.935	17.8276	18.0801	17.8398	18.1919	18.2748	18.3196	17.5914	18.1503	17.496	18.1509	18.071	16.4672	17.3468	17.9679	16.9738	16.4584	18.0457	17.4164	17.13	16.4079	17.7947
K12132	1.3347	K12132| Eukaryotic-like serine/threonine-protein kinase	15.6272	15.1424	15.5976	14.9812	14.509	14.9243	15.2679	15.4433	15.3877	14.6703	15.4575	15.2308	14.7511	14.7034	14.5361	15.1063	11.9048	14.908	13.8166	13.078	12.9516	14.8892	14.4682	15.9117	14.3399	14.8589	15.3751	15.5386	14.6029	15.1464	14.0092	15.0481	14.8843	15.2133	14.8136	15.3226	14.8948	13.3385	15.0062	14.9805	15.3689	14.3876	14.4695	15.7283	14.3925	14.5036	15.5958
K06400	1.3299	K06400| Site-specific DNA recombinase	15.9346	16.4763	16.3569	14.208	15.6116	14.9302	15.0719	14.5486	14.8277	14.7057	14.703	14.9675	15.1953	15.2994	15.8051	15.8924	14.8843	15.8614	14.6932	15.8121	16.0982	15.1732	13.4156	15.0858	13.4564	14.9498	14.2823	14.7944	14.7287	14.6985	15.0332	15.2565	13.4563	15.749	13.8533	14.9241	NA	NA	13.6787	13.4867	14.2042	13.3643	14.7214	14.9816	12.072	13.134	14.6309
K01176	1.321	K01176| Alpha-amylase	16.4589	16.7728	16.822	16.777	15.4652	15.9965	15.7828	15.2385	16.0729	16.5815	15.6968	16.9213	16.0006	15.9715	15.8564	16.3019	14.7432	15.5481	16.2437	15.3806	15.7183	16.3398	17.8176	16.4376	16.904	16.3871	16.7962	16.5757	16.1699	16.0425	16.4376	16.7238	17.6523	16.6068	17.102	16.8885	17.3085	17.4546	17.1734	15.9456	17.117	17.9645	16.8628	16.8389	16.9875	18.5337	15.9224
K00057	1.3173	K00057| Glycerol-3-phosphate dehydrogenase (NAD(P)+)	13.7616	13.7041	13.7424	13.5842	13.7476	13.8442	14.2597	14.399	14.4991	13.4163	14.0167	12.2437	13.2408	13.0815	13.5452	11.5487	12.4985	13.0829	13.8721	12.3239	12.6018	14.2982	13.1553	13.8091	14.1374	14.3708	14.3268	14.1172	14.3072	14.2755	13.5588	13.9432	13.8079	14.1228	13.796	14.8284	13.9427	13.6664	14.0967	14.6291	14.015	12.7994	14.0004	14.2037	12.6974	11.8531	14.6073
K00882	1.316	K00882| 1-phosphofructokinase	13.3241	12.327	13.7999	11.3116	12.4447	13.4073	NA	12.2724	12.8494	12.9465	12.6323	12.4393	13.1493	13.0554	11.402	14.0679	NA	12.3398	12.9405	10.6548	10.6088	13.2797	12.1085	14.5181	14.2702	10.7335	14.3226	13.1739	13.4686	12.0873	13.9908	13.5238	13.1988	14.1166	12.5973	13.4935	13.4551	12.6399	14.4131	12.8306	13.1052	14.3803	14.202	14.904	12.676	13.3886	13.6274
K25232	1.307	K25232| Fatty acid kinase fatty acid binding subunit	13.4822	12.1913	13.6822	13.4726	14.1351	13.8111	13.4592	13.9149	13.1381	13.6088	13.5117	11.4899	13.5597	13.2836	13.0917	13.977	11.4571	12.8605	11.071	12.1648	12.666	13.5973	NA	15.3218	14.3954	14.0222	14.9257	14.0483	14.1652	13.8566	14.2991	13.8395	11.5882	13.6825	13.0012	12.8539	14.1191	NA	14.3823	14.3602	11.4078	12.7983	14.0023	13.3762	12.3552	10.8213	14.1349
K21574	1.3065	K21574| Glucan 1,4-alpha-glucosidase	13.3968	14.1371	14.1062	15.9503	13.9636	13.4023	13.5668	12.0308	11.3155	14.1157	12.7914	15.1853	13.4426	15.1609	12.1949	13.5517	12.7473	14.0017	14.8309	9.85235	11.6901	14.887	17.1655	11.5179	15.6511	14.9729	14.6116	12.4205	NA	10.8168	12.8955	12.5397	15.3781	9.33747	15.3635	15.9983	16.0104	16.4879	14.2031	12.0257	14.9149	15.0623	13.8247	13.7357	16.4532	16.2589	10.3511
K00821	1.2936	K00821| Acetylornithine/N-succinyldiaminopimelate aminotransferase	16.4564	16.5623	16.5375	15.9532	16.3873	16.5517	16.4487	16.2431	16.4773	16.1763	17.4392	15.7015	17.0215	16.9784	16.024	17.504	17.7083	17.6867	16.5502	17.3549	17.3103	16.7354	16.0017	17.1706	16.7523	16.3644	16.6529	15.9065	16.5773	16.2512	16.8738	16.5868	15.1932	15.7343	15.9579	15.5919	15.2114	15.361	16.1798	15.7424	16.051	15.9214	15.5561	15.9057	16.0881	15.1076	15.9293
K10540	1.29	K10540| Methyl-galactoside transport system substrate-binding protein	17.7626	17.3407	17.9153	17.4631	18.6344	18.1072	18.7088	18.6254	18.9671	18.1214	19.7623	17.5968	19.3065	19.2887	19.1	19.0788	18.0611	18.9371	18.0801	17.9192	18.6974	18.0323	16.8888	19.2776	17.2074	18.594	18.0256	18.8705	18.7236	19.1638	18.3634	18.8914	16.1018	17.8787	17.5114	18.2919	17.7692	13.724	17.6716	18.1315	17.5162	14.8361	17.4727	16.5208	15.0724	15.936	18.0195
K13919	1.2885	K13919| Propanediol dehydratase medium subunit	15.0312	16.7381	13.8893	14.4113	15.1038	15.0605	14.5249	14.6887	14.205	14.6171	15.4729	13.561	15.4214	15.6314	15.5111	14.8151	15.6209	16.6344	12.4533	15.758	16.2572	14.1262	12.3794	16.4022	15.1265	14.5412	15.1899	14.4533	15.6321	15.617	15.2174	15.2722	12.5337	15.2373	13.4641	13.4247	13.0816	NA	14.1009	14.8892	13.9539	12.2294	15.5665	14.7135	NA	11.7163	15.17
K03686	1.2881	K03686| Molecular chaperone DnaJ	15.9447	16.4528	16.2123	16.0565	15.7423	15.5711	15.2825	15.7931	14.9897	15.0955	15.2125	16.6772	14.9005	14.9797	15.1268	15.4589	14.6769	15.3581	15.7258	14.2119	14.6418	16.906	18.3489	15.8864	16.8136	16.8119	15.9482	16.0016	15.1873	15.1586	16.1058	14.9802	17.0844	16.1779	15.9067	16.3447	16.2626	16.706	15.5355	15.6092	16.1989	16.7809	15.8212	16.0836	16.785	16.0506	15.6651
K00963	1.2829	K00963| UTP--glucose-1-phosphate uridylyltransferase	13.7576	13.6809	13.2694	12.4836	12.6876	13.5138	13.0194	13.1549	14.1448	13.2421	12.7344	NA	12.8114	12.5051	13.2184	12.452	15.1095	14.357	14.0113	15.1332	14.1237	13.3641	10.6121	13.2454	12.5227	10.269	13.1122	13.3445	13.1714	13.6885	12.3729	12.9678	12.6318	13.1538	13.1027	NA	12.0113	12.6872	13.9068	13.0755	13.1155	13.2556	12.3374	13.373	NA	13.0072	13.0615
K01895	1.2811	K01895| Acetyl-CoA synthetase	14.4828	13.0199	14.2423	14.7087	15.627	14.9672	13.4095	14.2082	14.2339	14.3334	14.8991	NA	13.9356	13.834	13.5209	13.8406	14.3428	13.0526	12.2428	13.8898	11.9511	14.1964	14.0255	14.8596	14.4254	13.851	14.7461	14.1818	14.2201	14.4914	15.3667	14.0681	14.8951	14.8289	14.098	14.7163	14.9015	13.7279	15.5568	14.8564	15.6506	13.409	13.9137	15.4889	12.9588	14.0572	14.9382
K01659	1.2803	K01659| 2-methylcitrate synthase	16.9576	17.0762	17.0554	16.3012	16.2428	16.7375	17.13	17.0542	17.3681	16.1535	16.8301	13.5544	16.495	16.141	16.1591	16.846	13.4825	16.2027	14.5062	13.5844	16.5086	17.2997	15.2661	16.6658	16.0713	17.181	16.6059	16.8659	16.7464	17.0343	16.4747	16.1611	15.357	17.0757	16.0474	16.237	15.8719	14.7439	16.6341	17.1632	15.7486	15.3529	16.5973	16.4712	15.9427	14.4278	17.0557
K13993	1.2711	K13993| HSP20 family protein	19.7761	19.5018	19.3337	18.4459	19.6049	19.3153	19.6701	19.2592	19.0711	19.5662	19.4098	16.7953	18.9174	18.7482	19.114	19.4146	17.5924	17.6322	15.169	16.716	17.3305	19.3437	16.582	18.7554	17.4213	18.8926	19.0199	19.3611	18.7658	18.7142	19.545	18.8732	17.6291	19.3186	18.5962	18.4367	18.5913	16.3135	18.9819	18.8053	16.9472	17.3165	19.2655	18.8608	16.5859	17.1775	18.8269
K04079	1.2705	K04079| Molecular chaperone HtpG	18.9966	18.6394	19.4028	18.818	18.765	18.8456	19.1968	18.6246	18.7636	19.0566	18.7097	18.6366	18.3665	18.1845	18.4946	18.877	17.43	17.5576	17.5874	17.5876	17.9683	18.7978	18.5189	18.5043	18.8138	18.6629	18.9453	19.0899	18.4794	18.5127	19.1339	18.5249	18.6826	18.6935	19.2747	18.6326	18.4993	19.3894	18.9539	19.2292	18.6065	19.0936	19.1024	18.952	19.2777	19.3276	19.0855
K01921	1.2701	K01921| D-alanine-D-alanine ligase	15.2943	12.3298	14.415	15.1491	14.1293	13.7829	14.1839	14.2336	13.2062	12.5606	11.7478	13.2774	NA	12.0825	13.6766	11.3548	NA	12.077	13.7189	NA	12.9891	13.7686	14.1919	12.441	13.0301	NA	14.0772	12.6036	14.1493	12.4832	12.8472	13.2606	14.1049	13.5177	15.4045	NA	13.4486	14.2494	13.624	12.5465	14.0388	14.8687	14.1623	14.378	14.0899	13.8766	12.615
K02051	1.2621	K02051| NitT/TauT family transport system substrate-binding protein	14.0327	13.4662	12.403	14.8321	15.0212	14.3113	14.226	14.293	13.8144	13.3326	10.2218	NA	12.3007	NA	11.0071	11.4406	NA	NA	NA	NA	NA	14.1284	13.4573	14.8569	13.4093	13.7299	14.5373	14.6383	13.5803	14.5361	11.1638	13.7047	11.3454	12.6058	12.7901	12.2614	10.6671	10.7823	14.0583	13.9356	15.3632	NA	NA	13.665	14.0734	11.1	14.4602
K03296	1.2557	K03296| Hydrophobic/amphiphilic exporter-1 (mainly G- bacteria), HAE1 family	13.3238	13.405	13.0186	14.8125	12.9616	12.0273	11.878	10.4648	NA	12.8778	12.3979	16.8118	11.1392	12.8335	13.4884	12.0832	14.5691	15.6152	17.2876	14.1416	15.593	13.6847	15.6708	NA	15.4254	13.7821	12.6401	13.1688	NA	10.6619	NA	10.4065	15.5632	13.0498	15.4258	14.7797	13.909	16.7261	13.5752	NA	14.8487	15.8521	13.6882	14.2477	16.7511	15.9398	12.4444
K01255	1.2543	K01255| Leucyl aminopeptidase	13.0846	13.861	10.5242	13.535	12.5197	14.3496	13.9987	14.0317	14.5725	13.3887	12.7546	13.8004	12.9468	11.88	13.1583	11.728	NA	11.8785	11.7638	NA	12.2878	12.4175	NA	12.0478	13.3519	NA	12.444	14.7538	13.8566	14.471	10.3827	13.0517	14.522	NA	NA	13.4837	14.289	NA	11.7981	14.5595	13.109	15.9431	14.1292	11.9021	14.7012	14.1341	14.2935
K26113	1.2543	K26113| Lactate dehydrogenase (NAD+,ferredoxin) subunit LctD	13.6375	12.8824	14.6373	13.5086	14.8561	13.1797	13.4774	13.1874	13.3715	12.326	NA	12.7209	NA	10.0565	12.6731	NA	11.9449	10.0676	10.9482	13.4995	NA	11.132	10.9322	13.3419	NA	12.0071	13.1882	13.0944	13.1342	12.7538	13.1736	13.0853	11.6412	14.0629	13.6459	13.2219	NA	NA	12.6845	12.9227	11.4738	NA	12.965	11.539	11.7564	12.1827	12.7271
K02913	1.2541	K02913| Large subunit ribosomal protein L33	15.1855	15.1212	14.474	14.8894	14.8331	15.0172	15.1564	15.5376	15.6657	15.1163	15.1097	15.2913	14.2568	14.7732	13.9925	14.359	12.4827	14.2171	14.8085	12.6673	14.533	14.6781	15.2267	14.7817	15.3353	14.9054	15.3338	14.0227	14.4493	14.5361	14.7478	14.6319	15.3291	15.8029	14.9727	15.8891	15.2523	16.6255	14.4176	12.9386	15.0709	14.9369	14.9296	14.4485	15.8363	15.3449	13.9275
K00688	1.2536	K00688| Glycogen phosphorylase	20.972	20.9231	20.8644	20.699	20.6633	20.5602	20.8649	20.3238	20.4979	20.9187	20.3106	19.4007	19.6908	19.6613	19.9462	20.2566	19.3561	19.6197	19.5676	19.4279	19.713	20.5312	20.4027	20.3688	20.5874	20.3505	20.7652	20.801	20.5527	20.3127	20.6819	20.7085	20.453	20.4127	20.8299	20.3054	20.4791	21.0087	20.7603	20.5174	20.0957	20.9749	20.6811	20.9506	20.4782	20.9652	20.5154
K07085	1.2517	K07085| Putative transport protein	13.709	13.4858	13.9681	15.864	12.4327	12.947	12.8016	13.0702	12.9717	13.8507	11.3046	16.8606	10.583	11.2915	14.3541	NA	14.4208	14.342	14.5919	13.1984	13.1522	13.2606	16.4308	11.8422	16.6498	14.3201	13.7307	13.6907	11.2968	12.7066	12.9271	12.2154	16.6741	14.2012	16.4585	15.6713	15.4212	17.8132	15.2141	12.2528	15.9225	17.6343	15.3805	15.4599	17.5681	16.6347	13.0804
K08298	1.2403	K08298| L-carnitine CoA-transferase	13.2151	13.2663	13.1123	12.1131	11.7188	13.8342	15.3738	13.7919	14.6811	14.0011	11.26	11.5182	13.7468	12.9742	11.3942	13.0611	15.5379	13.7573	14.0265	15.5115	13.6406	12.9305	11.2	12.4267	12.3276	13.1385	12.8836	12.5737	12.771	13.6594	12.8237	13.3045	11.6951	11.7506	13.3803	12.0607	NA	NA	12.4689	12.8163	12.8388	NA	12.4081	11.9032	NA	11.4316	13.7108
K06131	1.2379	K06131| Cardiolipin synthase A/B	14.7169	13.2917	12.4789	NA	12.9677	NA	NA	13.1092	13.5088	12.2651	11.6228	13.1003	18.3442	18.1384	13.4034	12.6704	14.2581	13.995	13.4426	14.0182	14.7282	13.8706	14.7351	11.3268	12.0968	14.047	13.2853	NA	11.8476	NA	13.1225	12.5233	NA	11.2938	12.8979	NA	NA	12.7747	12.9391	13.3059	14.5949	13.5982	13.4815	15.3599	NA	12.4448	13.3829
K04104	1.2326	K04104| Acyl-CoA carboxylase subunit beta	13.1217	11.9167	13.8	11.6723	13.5918	13.2552	13.4824	13.1041	12.8344	13.5363	11.4103	11.0666	11.8396	11.5608	11.5474	13.4706	11.2177	9.53744	NA	NA	NA	12.8579	10.9802	12.4711	11.3735	11.9238	12.9097	11.422	13.7546	13.1284	12.8572	11.6804	NA	11.6317	11.6783	12.4657	11.5368	NA	13.7159	12.0344	11.4642	NA	12.7192	13.0291	11.4605	10.8133	13.6882
K00604	1.2318	K00604| Methionyl-tRNA formyltransferase	13.635	13.378	13.6997	12.3263	13.391	13.7301	12.3723	13.1658	14.1764	12.1952	12.4104	NA	12.2942	11.7017	12.1972	12.5308	NA	NA	NA	NA	NA	13.6192	12.5339	13.8596	12.5176	13.4303	13.7699	13.797	13.424	13.6242	13.2539	13.1725	13.5459	12.8697	10.3178	13.4125	13.4317	11.5088	13.9208	14.0936	14.4714	12.5451	13.5038	14.1178	NA	11.521	14.1587
K01925	1.2296	K01925| UDP-N-acetylmuramoylalanine--D-glutamate ligase	13.4354	13.0899	14.6843	13.8981	14.5181	14.7543	13.7806	13.5031	14.5949	14.3823	13.9023	12.2583	14.1593	13.4924	14.002	14.1248	14.0136	13.0976	11.9171	NA	12.8834	13.9961	13.932	15.0826	14.522	15.0572	14.9693	14.8543	14.1895	14.1042	14.3112	13.9639	13.6957	14.1978	13.6481	14.0444	13.8213	14.6318	14.6743	14.4285	14.4276	14.7721	14.3535	15.3485	13.5936	11.2104	14.7131
K03585	1.2294	K03585| Membrane fusion protein, multidrug efflux system	15.4885	15.4583	15.484	16.5814	14.6611	14.7714	14.6987	14.9105	14.191	15.2291	13.6229	17.6651	14.3082	14.9716	15.3586	14.6965	16.7237	16.3386	18.2862	16.8269	16.3957	14.9903	17.3675	11.4007	16.712	15.7349	14.3916	14.2541	13.2873	14.1024	13.9026	13.3089	17.0028	14.2993	16.716	15.8546	15.427	17.4638	15.0383	14.7779	16.5513	16.2291	15.2519	14.7401	17.7115	17.2965	14.141
K02014	1.2291	K02014| Iron complex outermembrane recepter protein	13.9583	14.5621	14.218	14.4353	13.372	14.5127	14.0165	14.7445	15.264	14.4171	14.0973	15.6407	12.6029	12.6232	13.2678	11.5674	15.0451	16.1317	17.4834	14.7035	15.9493	12.1066	14.9749	12.5387	15.8029	13.7638	13.5196	NA	13.3598	14.133	12.1475	13.3345	15.5894	13.6625	14.3316	14.5942	15.0215	14.7018	14.8498	13.2526	13.5918	13.7842	13.1754	12.8156	14.5085	14.5087	14.0011
K06001	1.2258	K06001| Tryptophan synthase beta chain	18.2223	18.3258	18.3603	17.8937	17.7966	17.8967	17.7478	17.4618	18.0735	18.122	18.22	15.8156	17.6182	17.3738	17.8184	17.6868	16.6863	16.6081	16.044	16.3369	15.9185	17.5224	16.3597	17.9401	17.3444	18.0737	18.211	18.0057	17.5867	17.7653	17.7961	17.9133	16.5251	17.9957	17.6749	18.1565	17.083	16.9717	18.0035	17.8641	18.1237	16.2793	17.5328	18.1494	16.7364	16.6693	17.8169
K03315	1.2248	K03315| Na+:H+ antiporter, NhaC family	15.8612	15.5652	15.0027	15.2891	14.2373	14.8079	14.7885	14.3171	13.9715	13.9248	13.6979	13.5076	15.1784	15.0022	16.2394	15.3491	15.4829	15.1383	13.9691	14.9443	15.0435	14.4522	13.8558	14.1154	12.6217	14.7554	13.3307	16.0318	14.4627	15.387	13.7094	14.7547	13.2749	15.8358	15.0493	13.8772	13.2742	11.9024	13.133	14.1801	13.0704	NA	14.4225	14.4509	12.1877	11.7102	13.7754
K03545	1.2184	K03545| Trigger factor	18.8924	18.2629	18.9203	19.01	18.6398	18.6063	18.8166	18.518	18.6652	18.5895	18.1578	18.889	17.807	17.4808	17.9194	17.9796	17.9902	17.0143	17.9987	17.494	17.1888	18.4474	18.9558	18.0719	19.1452	18.81	18.6047	18.3613	18.3331	18.5903	18.5964	18.6092	18.9776	18.2731	18.5894	18.9748	18.8142	18.7212	18.487	18.4845	18.7309	18.0564	18.7174	17.6903	19.3435	18.9586	18.4577
K02761	1.2173	K02761| Cellobiose PTS system EIIC component	13.7355	12.1831	14.1995	14.2161	13.1142	12.7303	13.6401	10.9917	12.715	13.2377	13.1271	13.3723	14.3784	14.5863	14.2787	15.0122	10.8195	15.1807	13.8569	15.4554	13.6987	13.912	13.5208	12.7465	NA	13.7094	10.712	13.9376	NA	13.5525	NA	14.2207	13.4793	13.717	14.5882	NA	NA	11.6038	13.3978	13.0487	13.8287	12.3735	13.6594	12.1418	NA	10.7467	11.808
K02109	1.2089	K02109| F-type H+-transporting ATPase subunit b	17.5838	17.8284	17.8233	17.3396	17.3517	17.5445	17.2752	17.0893	17.2137	16.7856	16.6904	17.4813	17.4216	17.306	17.0928	16.6685	15.0643	15.6824	16.0881	15.3808	15.3752	17.4568	17.0451	17.1276	16.952	17.7804	16.9351	17.3986	16.7001	17.168	16.5361	16.9665	17.1209	17.7727	17.1173	17.125	16.2577	16.2182	16.6291	16.9776	17.3479	15.1856	17.0933	14.9731	17.0805	16.6487	16.979
K06959	1.2084	K06959| Protein Tex	16.039	16.3897	16.9343	16.4848	16.003	16.0368	17.2031	15.7838	16.2357	16.608	15.8971	15.0894	15.8291	15.371	15.7266	16.3795	14.0451	14.5727	14.5597	14.3328	13.8389	16.754	14.8009	15.8136	15.2422	16.9776	16.0294	15.7986	15.8653	15.4155	15.2768	15.4456	14.8148	16.5989	15.1149	15.9864	15.1022	14.4868	15.6322	16.2185	14.8882	13.6064	15.8634	15.2406	15.4834	14.9708	15.8463
K06207	1.2012	K06207| GTP-binding protein	18.6326	19.1733	17.9778	19.2274	17.9974	17.7608	18.536	18.4514	18.2528	18.8885	20.4562	17.9036	19.0986	19.2813	18.8977	18.9002	19.0552	20.2328	18.6962	19.2585	20.5405	18.8405	18.7706	19.1398	18.803	17.9509	17.7258	17.8652	19.1439	18.4966	20.6007	19.2703	18.4099	17.6212	18.0835	18.5619	18.4531	18.3511	17.5761	18.3562	17.8835	18.1893	17.9854	18.1866	18.74	18.3354	18.3064
K21583	1.2002	K21583| Sarcosine reductase complex component B subunit alpha	12.8334	13.8611	13.9059	11.7986	14.2498	14.2359	13.4745	14.8876	15.0062	14.3824	13.7672	13.9507	14.2653	13.4725	14.3199	14.3776	15.4867	14.8945	14.0435	15.497	14.7945	13.4519	11.7078	12.9157	13.8082	14.7495	14.1526	12.5303	13.1886	14.4549	14.306	13.6063	12.9087	14.0673	13.3816	15.3393	13.5064	12.399	14.2758	14.5472	14.3445	12.8045	14.784	14.9092	12.3026	11.9633	14.2252
K03413	1.1993	K03413| Two-component system, chemotaxis family, chemotaxis protein CheY	18.6664	18.2915	18.9957	18.4485	19.3455	19.0017	18.5793	19.275	19.3669	19.2115	19.1994	16.7879	18.7624	18.3874	18.7326	18.75	18.1164	17.8714	15.8043	17.9591	17.2574	18.8039	16.835	19.5269	18.0933	18.8963	19.7032	18.8794	19.0327	19.0749	19.4361	19.0656	17.9879	18.7652	18.3255	19.2103	19.5037	17.3137	19.43	19.4139	18.4937	17.8656	19.3752	18.7774	16.9971	17.6752	19.5687
K00067	1.1985	K00067| DTDP-4-dehydrorhamnose reductase	12.7185	12.0394	11.8795	NA	12.8884	NA	12.5366	12.7174	12.988	NA	12.7585	NA	12.3487	NA	12.6885	9.41499	11.8056	11.729	NA	NA	NA	NA	NA	13.2837	12.3763	12.6324	13.5417	12.8428	10.8113	13.0924	12.348	12.5356	11.9526	NA	10.5354	13.6076	13.8794	11.7376	13.7137	13.8339	13.1242	12.4129	13.4251	13.9773	12.4061	NA	13.815
K02404	1.1921	K02404| Flagellar biosynthesis protein FlhF	14.9981	14.5651	15.5286	14.0757	15.0344	15.2571	14.5757	15.1889	15.1833	14.9985	15.7993	14.1187	15.4763	15.1893	14.9345	14.7791	14.3112	14.789	13.9938	12.6125	14.1966	15.5299	14.1773	16.1828	15.2622	16.184	16.0291	15.6217	15.4592	15.4886	15.6065	15.4481	15.0386	15.364	15.2868	15.9464	15.4537	14.1531	15.7666	15.8029	15.8444	14.8441	15.7145	16.2234	14.5308	13.9688	15.906
K06416	1.1868	K06416| Stage V sporulation protein S	12.2011	NA	11.749	12.4055	12.9953	13.4198	10.8982	12.884	13.2856	10.8099	8.73561	NA	11.6202	10.9723	10.4378	9.74857	NA	NA	NA	NA	NA	12.1239	12.501	13.5943	10.8504	11.8124	12.8583	13.1312	13.501	13.2844	12.2808	12.7593	11.5774	11.1438	11.505	11.1745	13.5088	10.5821	12.0095	13.1958	13.3887	11.7745	12.5995	13.6982	10.0311	10.9725	13.4161
K00395	1.1831	K00395| Adenylylsulfate reductase, subunit B	12.8828	NA	13.0888	11.2243	13.0936	13.5368	13.0574	12.5409	12.6123	13.7012	13.1831	12.194	13.7917	13.1106	13.3127	13.1112	13.5428	14.3639	13.0362	13.4111	13.9467	12.6315	12.121	13.921	NA	13.1071	13.6456	12.1125	12.5167	11.9755	12.6779	12.7729	11.8732	12.396	12.1421	11.0262	NA	NA	13.1057	12.4346	13.3943	NA	11.9937	NA	NA	11.0733	12.9345
K13922	1.1759	K13922| Propionaldehyde dehydrogenase	15.2784	16.1964	14.7541	14.6853	14.9305	15.0549	15.063	14.453	14.1154	15.0728	15.2046	14.7669	15.0715	14.9731	15.2319	15.2073	15.6606	15.6906	14.4285	15.6904	15.7853	14.8421	13.7626	15.5569	14.1068	14.5375	15.2467	14.7823	15.5653	16.0426	14.9618	15.315	11.7781	14.2411	14.1572	14.4381	12.0311	NA	13.9327	14.7824	14.0759	13.0514	14.9635	14.7556	NA	13.5	14.6118
K13920	1.1743	K13920| Propanediol dehydratase small subunit	15.3015	15.6082	15.4015	14.9969	15.2548	15.9613	15.5526	15.5823	15.8506	16.1132	15.6913	15.0051	16.2519	15.9472	16.3031	15.8946	15.8436	17.3968	15.2332	16.3243	16.9699	15.4853	13.9041	17.2227	15.4512	14.1657	15.4086	14.4981	16.5176	17.0824	15.7596	16.3188	14.6718	16.0498	14.7932	15.181	15.3198	NA	15.0808	15.4545	15.2536	13.5424	16.7571	14.3102	13.0363	13.4917	15.4255
K01929	1.1732	K01929| UDP-N-acetylmuramoyl-tripeptide--D-alanyl-D-alanine ligase	14.5676	13.0846	13.7865	14.1646	14.411	14.2746	14.4518	15.2475	14.1471	14.869	14.1813	15.3095	14.2821	14.5577	14.8485	12.9211	NA	12.0774	NA	11.1216	11.5823	13.8547	12.3678	14.4639	14.0782	12.6794	13.9937	13.8946	14.4807	14.399	14.0884	14.3587	13.6906	13.1309	13.5743	12.4978	14.3671	NA	12.8569	14.1737	13.8806	13.4229	14.5111	14.389	NA	14.0997	14.1853
K09758	1.1705	K09758| Aspartate 4-decarboxylase	16.399	16.354	17.1458	17.8926	15.8901	16.2869	16.5386	16.0686	15.9603	16.5585	15.2088	18.1022	13.9576	15.4505	16.3829	15.4656	15.9212	16.4814	17.8851	15.5359	16.1757	16.1494	18.3775	15.4973	17.9589	16.5527	16.6008	15.401	15.0811	15.7587	15.4173	15.0503	18.7553	16.7032	18.6305	17.8244	18.0119	20.187	17.4702	16.1252	18.2003	19.277	17.2137	17.4288	19.1863	19.1893	15.582
K06346	1.1703	K06346| SpoIIIJ-associated protein	16.1664	16.4768	16.2888	15.7894	16.5081	16.2926	16.8492	16.2423	16.7734	15.9256	16.1601	11.9112	15.7501	15.3667	15.4198	16.0193	13.5698	15.2466	14.1268	14.8043	15.5537	16.1559	14.1085	16.2882	14.9285	15.9848	16.1356	16.1589	16.148	16.1949	15.844	16.1408	14.5824	16.1089	14.9078	15.7896	15.7652	13.7697	15.939	16.1141	15.4524	15.0516	16.0173	16.1652	14.5349	14.1432	15.9188
K02410	1.1662	K02410| Flagellar motor switch protein FliG	16.9323	17.1015	16.8604	16.1573	16.9168	16.9151	16.8974	16.7483	16.8892	16.9609	16.4163	15.5417	16.5474	16.0529	16.4024	16.6727	15.5369	15.3322	13.9779	15.133	15.5621	16.8728	15.1287	16.6594	16.0107	17.0637	16.3719	16.8885	16.1119	16.7575	16.6071	16.8115	16.1449	16.85	16.3413	16.3639	16.0786	13.5862	16.2022	16.864	16.588	15.3146	16.6626	16.8998	15.1188	15.584	16.7363
K09766	1.164	K09766| Uncharacterized protein	14.3284	13.093	14.5435	13.3356	14.4858	13.9702	13.7236	14.1639	14.323	14.6897	14.4509	12.0919	13.9645	13.9339	13.7247	14.7331	11.9514	13.3182	NA	NA	12.8953	14.0605	10.9082	14.2406	12.5808	14.2233	14.5747	14.4394	13.9568	14.2686	14.3153	14.201	13.3034	13.8384	13.301	13.6949	14.0583	12.7149	14.7156	14.6063	13.7581	12.7777	14.4734	15.255	13.5425	12.1216	14.9996
K14534	1.1501	K14534| 4-hydroxybutyryl-CoA dehydratase / vinylacetyl-CoA-Delta-isomerase	15.1927	15.6187	15.3637	13.923	15.9527	15.5329	15.2045	15.329	15.6797	15.4829	15.6985	13.1215	16.1437	15.5128	15.7541	15.1073	16.4596	15.7743	14.7603	16.2425	15.8958	15.4536	14.6016	15.2527	15.0069	15.4279	15.6106	15.0199	15.7598	15.146	15.6846	15.2519	13.1166	15.1629	15.5216	NA	14.7	9.8751	14.644	15.2214	15.1351	13.1991	14.6348	14.8758	13.1647	13.2941	15.1047
K03299	1.149	K03299| Gluconate:H+ symporter, GntP family	15.54	14.1259	15.6115	15.0057	15.8105	14.8986	15.2709	14.878	14.7987	15.4146	16.8982	13.9318	16.3538	16.7638	15.6988	16.2943	15.8422	16.7858	12.9556	15.9248	17.4976	15.8004	14.3706	15.7502	15.7776	14.7293	15.4233	15.5016	15.7027	16.0668	16.4473	15.4692	14.1287	16.5296	15.5741	14.3473	14.8272	13.0449	15.5921	15.3305	14.1839	14.6921	16.2857	16.7368	NA	13.5399	15.7082
K02335	1.1476	K02335| DNA polymerase I	14.4694	13.7629	14.842	14.3959	14.2605	14.3407	14.3187	14.1305	14.7258	13.9104	13.5608	14.027	13.8062	12.9699	14.0403	13.5554	12.7178	12.392	13.132	12.3384	12.9122	14.3349	13.8312	13.0601	13.6006	14.5085	13.9549	14.5327	14.0029	14.4424	13.5637	13.8262	13.0588	14.2287	13.9251	13.8075	13.3428	13.8251	13.1186	14.7155	14.046	11.0972	14.411	14.2495	13.5598	13.0632	14.4006
K03595	1.1466	K03595| GTPase	16.433	16.0597	16.8369	17.5063	16.725	16.5186	16.6662	16.5491	16.3915	16.8737	16.2225	17.5098	15.4802	15.7769	16.537	15.8064	15.638	16.1497	16.9112	15.5125	16.4595	16.6498	17.8855	15.7904	17.9646	16.4384	16.7152	16.07	16.1992	16.4771	16.4674	16.1401	18.5792	16.4053	18.1379	16.9835	17.8217	19.2448	16.9735	16.276	17.2982	18.6131	17.1987	17.047	18.2909	18.7407	15.9272
K01834	1.1421	K01834| 2,3-bisphosphoglycerate-dependent phosphoglycerate mutase	13.3973	13.5332	13.1548	15.1207	13.7862	12.3932	12.6774	12.4983	11.6044	11.4664	NA	12.6258	NA	NA	NA	10.51	NA	NA	13.3575	11.1573	NA	12.7872	15.2443	NA	12.3283	11.3356	NA	11.1707	11.1112	12.0681	11.2214	NA	14.6239	11.1601	13.4183	14.2933	13.7968	15.4121	13.6969	11.4573	14.0604	14.3013	13.8121	11.6071	15.3076	15.8476	10.5903
K06020	1.1413	K06020| Energy-dependent translational throttle protein EttA	12.1018	11.3777	11.5556	13.1458	11.9585	11.74	12.0512	11.1493	12.5291	12.7361	11.7276	14.1989	11.2613	13.0705	13.0711	11.7595	13.6018	13.687	14.6715	13.2525	13.3468	12.8102	14.2414	NA	12.946	12.2638	12.5058	12.0365	11.0373	NA	11.8618	10.8513	13.9404	11.783	13.6331	12.424	13.7113	13.5611	12.2685	10.7164	13.2007	13.6994	12.5652	12.5729	14.0921	13.9617	10.9024
K00854	1.1376	K00854| Xylulokinase	17.3595	17.6042	17.6437	17.249	17.4053	17.3654	17.6918	17.3003	17.4748	17.7081	17.3432	15.6031	17.1675	17.0055	16.9322	17.3009	15.3324	16.1547	14.511	15.4451	16.2688	17.3296	16.5198	17.1414	16.1622	17.0769	17.3059	17.1793	17.0505	16.8324	17.3019	17.0892	15.9813	17.1026	16.6947	16.0988	16.2033	15.6546	17.2771	17.3748	16.6628	15.9598	17.2666	17.2063	15.9696	15.799	17.2779
K03292	1.1353	K03292| Glycoside/pentoside/hexuronide:cation symporter, GPH family	12.9107	12.626	13.4545	13.9322	13.4072	13.492	14.5033	14.1163	13.7742	13.7961	14.0348	NA	12.9582	12.6858	14.6286	13.8608	14.8049	14.1655	NA	14.896	14.2671	14.0892	NA	13.1873	13.713	12.9023	12.9787	12.1711	13.44	13.468	13.4772	12.3828	NA	13.5098	14.3959	NA	NA	NA	NA	13.7771	NA	12.0873	13.4733	12.963	13.0418	13.5666	12.5597
K03340	1.1346	K03340| Diaminopimelate dehydrogenase	14.5271	15.8593	14.3446	15.8979	15.2364	14.6972	15.7587	15.4829	15.5165	15.5147	15.0558	15.8152	14.5353	14.8155	14.8432	14.9124	14.0849	14.5099	15.586	13.6594	14.6896	15.3943	16.3615	14.485	15.3458	15.254	15.4409	15.4066	14.8667	15.3844	15.2012	15.1555	16.4615	14.6304	15.8399	15.8866	15.536	16.6116	15.8542	15.6878	15.9731	16.4799	15.5819	15.5388	16.0829	16.166	15.556
K01785	1.1337	K01785| Aldose 1-epimerase	15.5525	16.5027	16.8661	15.6002	14.6919	14.9209	17.148	16.7906	16.3984	13.0916	13.7079	14.3697	15.2516	14.3063	13.3272	14.3573	NA	13.1754	15.1669	NA	13.482	16.7345	15.8671	14.35	14.777	17.076	14.9043	14.0447	13.9594	14.2584	15.1923	13.3906	14.7309	15.5708	15.4103	13.2959	12.7307	14.2095	14.3668	14.4884	14.65	13.6595	14.4544	10.8885	16.6022	14.6168	14.3464
K03217	1.1322	K03217| YidC/Oxa1 family membrane protein insertase	15.7024	15.2649	14.9605	15.4105	15.355	15.7046	14.5337	15.8429	15.4229	15.3591	15.7218	15.9195	15.8563	16.0109	15.503	14.287	12.4173	15.2356	15.196	13.3114	15.6527	15.7193	15.3907	15.5883	15.9884	15.7077	15.6586	15.593	15.561	15.6464	14.4624	15.361	15.7987	15.8656	15.9936	15.9363	15.1332	15.8171	15.6469	15.734	16.3443	16.4112	15.5853	16.2034	16.3534	15.573	15.5907
K03075	1.1307	K03075| Preprotein translocase subunit SecG	15.7049	14.3464	15.8032	15.6004	15.7664	15.098	15.3825	15.0026	15.1056	15.0734	15.4993	14.4706	15.9557	16.0616	15.5518	14.8119	13.6069	14.8456	12.5976	13.1643	14.5722	15.951	15.5238	15.7407	15.3544	15.937	15.0722	15.8909	15.1904	14.9742	14.657	15.3359	14.7282	15.8867	16.2305	14.2611	14.3186	14.6649	14.7569	15.4264	12.794	15.6494	15.6222	15.2885	15.1575	14.6898	15.2798
K04087	1.1296	K04087| Modulator of FtsH protease HflC	14.8715	14.579	15.2989	13.9495	13.8636	14.3434	14.002	14.0117	14.1747	15.0109	14.5478	13.3184	15.4321	15.1873	14.6826	15.0343	10.9059	13.8949	11.4325	12.6584	13.6233	14.9124	13.8311	15.2463	12.4065	15.3289	14.2891	14.7422	14.0576	14.0264	14.0421	14.0043	13.891	15.5945	12.9886	13.5437	13.0607	NA	13.8847	14.7257	14.704	NA	14.7044	14.768	12.706	14.042	14.5637
K01777	1.1285	K01777| Proline racemase	13.0736	13.8341	14.2162	12.8478	13.6049	13.5924	14.4741	14.2544	13.9394	13.9504	13.0444	12.8571	13.76	14.2259	13.4176	14.3204	16.0548	14.4642	12.001	15.8047	14.3713	13.1237	12.4219	14.8154	13.249	13.7637	14.2449	14.0198	14.4554	14.5683	14.7832	14.2142	11.6831	NA	14.0955	13.4539	12.375	10.7849	14.5643	13.4812	13.6073	11.6686	14.4758	13.1667	11.0036	10.6226	13.9967
K07216	1.1268	K07216| Hemerythrin	15.3556	14.39	14.881	14.0592	14.1418	14.3428	14.9232	14.6145	14.9851	14.5726	14.8279	NA	14.533	13.2991	13.1463	14.861	NA	12.9674	NA	12.8092	11.5832	14.6889	NA	13.5683	NA	13.9363	14.0691	14.3837	13.828	13.4002	14.4813	13.6862	12.2031	14.7332	13.9017	14.081	10.8812	NA	13.9456	15.189	12.4791	12.0262	14.9218	13.4452	NA	11.2019	14.8559
K02172	1.1267	K02172| Bla regulator protein blaR1	NA	11.6894	13.1107	11.9201	11.5788	11.7344	NA	11.6968	11.0727	12.1384	NA	12.7142	10.8345	10.8951	12.8016	NA	14.768	12.5688	16.0101	13.1872	13.2041	14.037	15.6016	NA	10.1795	13.7965	11.8753	10.9207	NA	NA	NA	10.2506	14.1635	12.4897	14.3838	NA	NA	12.7079	NA	10.7603	12.5509	NA	11.346	11.1515	14.1612	14.1314	NA
K07335	1.1228	K07335| Basic membrane protein A and related proteins	16.3081	16.8263	16.4897	16.7744	17.2034	16.728	17.5103	17.6244	17.8622	16.4151	18.4934	17.0784	18.5537	18.3519	18.0693	18.5828	17.0658	18.2125	16.7949	16.5561	18.3029	16.8592	16.0077	17.8413	16.4777	17.2192	16.7327	17.9163	17.8391	18.1913	17.2359	17.8524	15.6614	16.9458	16.119	17.2931	16.7822	14.1127	17.2753	17.7075	16.9028	15.4164	16.7904	17.6343	14.9187	16.3045	17.7703
K10794	1.1211	K10794| D-proline reductase (dithiol) PrdB	15.1582	14.8821	15.7391	15.1696	15.2855	15.4353	15.1571	15.3996	15.1946	15.2464	14.7764	14.7118	15.3551	15.2015	15.0443	15.8383	16.8734	15.7202	15.4739	16.9731	15.056	14.541	14.2349	15.5868	14.0226	15.6856	15.2708	14.9051	15.2461	15.2359	15.8262	15.2419	13.2094	14.5448	14.469	15.6546	12.9201	13.3375	15.6643	14.6966	15.4872	14.1707	15.1691	14.0186	13.8023	13.5871	14.9705
K02796	1.1199	K02796| Mannose PTS system EIID component	14.6851	14.2965	11.0206	13.9521	14.2877	13.1562	12.8923	13.1152	12.7737	11.0799	11.3871	13.2135	11.2078	12.4684	12.5276	12.0059	15.1207	14.4342	14.5925	15.8317	14.127	NA	12.2731	11.3957	12.7771	13.472	11.7941	12.7329	11.0095	10.7621	NA	11.4106	12.8717	12.9416	13.8735	13.627	12.9935	13.5704	12.9735	12.6255	14.1531	15.2521	13.048	13.4143	12.4363	16.0392	13.3937
K01580	1.1161	K01580| Glutamate decarboxylase	18.4161	18.1729	19.1888	19.8386	17.7947	17.8419	18.179	17.5474	17.7721	18.1042	17.0885	19.3367	16.5501	17.3899	18.3375	17.2662	17.8988	18.7757	18.8662	18.2584	17.6651	18.7643	20.1919	17.1659	19.5037	18.2855	18.4538	18.4424	17.8016	18.0517	18.6263	17.6642	19.8175	17.9199	20.5921	19.6793	20.321	22.1531	19.5432	18.0882	18.9813	21.1956	18.5558	18.9051	19.5162	20.767	17.9378
K08177	1.1159	K08177| MFS transporter, OFA family, oxalate/formate antiporter	14.7482	13.5394	14.3321	13.9165	14.8888	14.3143	14.7325	14.1273	14.6037	14.9193	15.0178	12.1647	14.9589	15.0081	15.1101	14.7808	12.1897	12.8642	NA	11.5658	13.0416	14.9839	NA	14.3818	13.2804	13.1745	14.4567	14.2617	14.6053	14.0066	13.6903	14.5657	12.148	14.9992	13.7144	13.3729	13.634	13.4732	13.9122	14.7046	NA	13.438	14.227	14.0762	NA	12.0029	15.0361
K03522	1.1154	K03522| Electron transfer flavoprotein alpha subunit	20.1784	19.4178	20.4747	19.4781	20.324	20.3051	20.247	20.3369	20.2426	20.2176	20.2567	18.7919	19.5573	19.5468	19.9175	19.904	19.0504	19.0644	18.0207	18.7059	18.9318	20.1511	18.7082	20.35	19.9022	20.2449	20.7063	20.2308	20.5359	20.1205	20.5997	20.3302	19.2347	19.8975	19.7287	20.2359	19.8952	19.0186	20.3619	20.6752	19.4548	19.3356	20.713	20.1656	18.5776	18.6631	20.7248
K02895	1.1103	K02895| Large subunit ribosomal protein L24	16.6199	17.0889	15.4648	17.399	16.2129	16.2167	16.1042	16.3747	15.6266	16.0236	16.1651	18.2221	14.6407	15.2932	14.6975	14.7596	14.5256	15.5493	17.0298	NA	15.3173	15.3029	17.9516	16.3475	18.2748	16.4039	16.6807	15.6816	16.8357	16.2429	16.5002	15.6003	17.7397	14.231	15.5893	17.6833	18.0502	17.71	16.2367	14.106	17.264	17.0568	15.9681	15.0637	18.1151	17.0143	15.164
K01577	1.1097	K01577| Oxalyl-CoA decarboxylase	17.9515	18.4096	18.0689	19.2925	17.7729	18.0164	18.1233	17.424	17.4853	18.0559	16.8108	20.0588	16.6341	16.9021	18.2723	16.974	16.8785	17.1844	18.7403	16.2533	16.9727	17.8036	19.519	16.6578	19.2374	17.8994	17.7111	17.2221	17.0333	17.4922	17.3089	16.8697	19.4644	17.4615	19.0394	18.3774	18.4154	19.3741	18.091	16.8273	18.888	19.183	17.9839	17.8911	20.1239	19.777	16.7231
K02501	1.1065	K02501| Imidazole glycerol-phosphate synthase subunit HisH	13.3773	11.9423	13.4179	13.4302	12.4251	13.2161	12.6344	12.8662	13.8472	12.8015	12.4729	NA	12.6915	11.5028	12.3746	12.1199	NA	NA	NA	NA	NA	12.9134	12.2777	13.8428	13.3922	12.7517	13.5309	13.9229	13.4774	13.717	13.6355	13.6107	12.8127	13.566	12.6477	13.2561	13.5549	NA	13.822	13.9643	13.8117	13.0379	13.7804	14.0372	12.5946	11.6143	13.9199
K01997	1.1064	K01997| Branched-chain amino acid transport system permease protein	NA	12.8401	12.8496	NA	NA	NA	NA	13.2346	13.2265	10.9498	15.9029	13.063	NA	12.536	12.0611	11.3939	12.8286	15.3215	NA	12.7395	14.8371	11.9397	11.5883	14.4218	13.379	12.5837	13.3451	11.6041	13.8672	12.1657	13.1395	11.4561	12.9307	12.709	14.0376	12.3395	12.4458	12.5912	13.4592	12.7559	NA	13.2976	12.5473	13.7905	12.6466	11.581	13.0341
K21576	1.1055	K21576| Glycine/sarcosine/betaine reductase complex component C subunit alpha	11.2079	NA	13.0801	NA	10.9699	12.6389	11.9816	12.8116	13.3456	13.5368	12.6408	NA	13.3144	13.0245	11.9877	11.7979	13.927	13.9232	11.0292	13.49	13.7485	12.7795	10.7628	13.3471	11.0187	12.0442	11.6517	12.5882	13.609	13.3623	12.4117	12.5139	NA	12.2641	13.3331	11.0394	10.6135	NA	13.2146	12.4442	12.5911	NA	12.2274	10.3624	NA	NA	12.2056
K01491	1.1034	K01491| Methylenetetrahydrofolate dehydrogenase (NADP+) / methenyltetrahydrofolate cyclohydrolase	16.6319	16.476	15.9114	16.1236	16.5579	16.5586	16.6682	16.7891	16.3434	16.4605	16.1509	16.2431	15.9987	16.2302	16.0685	15.6482	15.5896	15.2601	13.7789	15.3328	14.9604	16.3698	15.8238	17.3599	15.4614	16.9971	16.6955	16.8044	17.0089	16.4826	16.7801	16.777	15.8989	16.8897	16.3619	16.7146	16.0566	14.4831	16.4208	16.3109	16.0298	13.9529	16.7024	16.3123	15.0766	14.5035	16.2488
K00278	1.103	K00278| L-aspartate oxidase	13.3179	13.888	12.0846	14.2016	12.8614	12.8826	13.8492	13.8191	14.0208	12.9102	13.2289	12.159	12.8915	12.539	12.8507	12.3444	NA	12.5743	14.029	12.3014	11.954	13.1227	13.863	13.4475	13.9505	11.8175	14.4232	13.0805	12.8354	14.1479	13.4017	13.0694	13.9731	11.7667	13.4898	12.2532	14.023	14.6746	14.6362	13.5678	14.4125	14.6814	13.7068	14.3185	13.1148	13.47	14.1282
K00611	1.103	K00611| Ornithine carbamoyltransferase	16.6651	16.4284	16.7651	16.9357	16.8394	16.75	16.5119	16.8121	16.8485	16.7283	17.2496	17.7492	17.1086	17.1742	17.0539	16.9035	17.4747	18.0663	18.5058	17.616	17.8603	16.7004	17.0744	17.4391	16.8352	16.3242	17.3163	16.9852	17.0731	16.8041	17.1168	17.0443	16.6243	16.1081	17.1989	16.5211	16.2055	15.7895	16.7968	16.5831	17.2945	16.7815	16.7049	16.8242	16.2017	17.4734	16.7855
K15771	1.1029	K15771| Arabinogalactan oligomer / maltooligosaccharide transport system permease protein	17.7367	16.853	16.8629	16.6255	17.091	17.0877	16.8569	17.0954	17.5167	17.3028	17.435	15.41	17.66	17.4738	17.2164	16.5922	16.0037	16.7142	14.6669	14.8977	16.711	17.2351	16.3221	17.9219	16.5509	16.7464	17.467	17.6514	17.4671	17.4054	17.286	17.4567	16.4721	17.2456	17.0624	16.8943	17.1926	16.1384	17.2903	17.6735	16.5823	17.1574	17.1789	17.935	16.607	16.4945	17.9381
K14127	1.1017	K14127| F420-non-reducing hydrogenase iron-sulfur subunit	12.3946	NA	13.4323	10.4715	13.6333	12.4777	12.4119	13.7393	13.353	13.8993	13.5921	12.7947	13.4086	13.7167	12.4284	13.3111	15.3228	14.5351	13.1289	15.3703	14.2857	13.407	13.063	14.0238	13.0992	13.7514	14.3121	13.2848	13.7631	13.5709	14.2073	13.6555	12.2988	12.232	13.1806	13.7125	12.4131	12.0734	14.044	13.4035	13.6601	12.665	13.5383	13.6751	11.6388	12.8704	13.8867
K03775	1.101	K03775| FKBP-type peptidyl-prolyl cis-trans isomerase SlyD	14.8847	14.8339	15.3512	16.4195	14.9109	13.9628	14.1828	13.4042	13.8207	14.6573	14.1979	16.9956	12.405	13.8304	14.5028	12.8616	13.8619	14.4044	15.3489	NA	14.3507	15.008	16.5303	12.8595	17.3567	15.1292	15.0788	13.0333	12.9853	14.6258	13.1361	13.9449	16.4718	14.5618	17.0136	17.0999	17.1142	17.9619	16.1205	13.6061	16.1808	17.6748	15.5938	15.7511	16.7566	17.3792	12.9372
K14059	1.101	K14059| Integrase	12.5467	13.182	12.6045	15.0626	12.7054	NA	12.4036	NA	11.5019	13.4521	17.0806	12.636	13.1173	13.1032	15.8969	13.1183	13.586	13.6969	12.3868	13.9534	14.3748	13.9237	12.8454	13.8669	13.3879	10.1574	14.6697	15.3941	14.4798	12.3182	14.5502	14.8357	NA	NA	NA	13.0431	13.8245	NA	10.6782	11.9572	NA	12.1928	11.5898	10.8964	10.4981	12.86	11.9288
K00385	1.0982	K00385| Anaerobic sulfite reductase subunit C	15.8794	16.2063	15.7303	15.8751	15.7906	17.2973	16.7672	16.5033	16.8292	16.0215	15.294	16.6658	18.4595	18.1071	16.5306	16.9047	15.8077	16.4184	15.6716	15.7922	16.6967	16.4486	15.7154	16.2389	14.7823	15.7921	15.7912	15.8685	15.8875	16.1478	15.4397	15.878	14.3758	15.7977	14.8294	15.0211	14.5106	12.1361	14.3455	15.7791	15.8271	14.7905	15.0031	16.2228	12.305	15.0976	15.9993
K10844	1.0966	K10844| DNA excision repair protein ERCC-2	NA	14.3055	11.9155	14.6803	13.4074	11.4444	10.8913	11.5797	NA	11.0852	13.0372	15.4406	12.1289	12.8992	10.528	NA	11.9953	12.8453	12.6431	NA	12.1516	12.1356	14.38	13.1148	16.2096	13.9349	14.4845	11.3782	12.8957	10.7793	12.2947	11.6001	14.4424	11.577	14.605	16.024	15.4751	14.8093	13.8686	12.0438	14.5966	14.9376	13.948	13.0889	15.9564	15.2265	12.6816
K03518	1.0956	K03518| Aerobic carbon-monoxide dehydrogenase small subunit	12.6135	13.3829	12.1362	NA	12.2977	11.8348	11.2682	11.5485	11.6504	12.0366	11.4684	12.2198	13.418	12.991	13.1184	12.2682	13.5667	12.528	12.8052	13.955	12.8632	12.1133	11.7262	13.4818	NA	13.2019	12.0153	13.0768	12.8163	12.4205	12.0109	12.2818	9.39537	12.5966	12.0853	12.8643	12.8441	NA	12.5703	12.4015	11.7376	NA	12.0213	11.8024	11.4309	NA	12.5536
K00169	1.0942	K00169| Pyruvate ferredoxin oxidoreductase alpha subunit	13.12	13.7236	13.0495	12.2268	12.4511	12.6123	12.2942	13.4576	13.3043	13.3059	13.3128	NA	14.1966	13.813	13.465	13.3334	13.2584	13.6574	11.7452	13.1632	14.0331	11.6142	12.4251	13.2899	11.3008	12.7393	12.8832	12.1136	13.6299	13.4749	13.8006	12.7693	11.2987	12.0764	12.0243	12.3027	NA	NA	12.9362	12.766	13.2132	9.00812	12.9751	12.3224	10.068	8.80134	12.8748
K00878	1.09	K00878| Hydroxyethylthiazole kinase	13.7326	12.8454	11.1277	14.5349	14.4996	14.7691	14.1919	13.2951	13.4668	14.4367	10.741	12.1862	10.3907	12.2305	13.2986	NA	13.1635	13.509	11.9605	11.857	11.0705	12.8543	10.4992	12.7191	14.383	13.314	14.1295	12.9047	13.2023	13.6308	11.7162	12.5997	11.2745	NA	12.3643	12.91	14.7202	NA	10.3472	14.4344	13.3457	12.0147	13.8551	14.1741	12.8896	10.3331	14.1907
K02010	1.0883	K02010| Iron(III) transport system ATP-binding protein	16.3576	16.4859	16.5493	15.8648	16.5112	16.1496	17.0033	16.808	17.1211	16.8798	16.591	14.9633	16.9224	17.0504	15.9414	17.0934	17.2191	17.69	17.3263	16.9409	17.9683	17.7934	16.3123	17.1409	16.4429	17.1838	16.645	16.5181	16.0491	16.7928	16.7747	16.5547	15.1981	16.8646	15.0981	15.4053	14.8169	14.8294	16.9008	16.9551	15.136	15.6004	15.9105	17.4454	14.9267	15.4806	17.0913
K03187	1.0864	K03187| Urease accessory protein	12.8723	14.7433	13.945	15.1158	12.0968	12.647	13.1037	12.3333	11.6437	12.497	10.999	14.9358	11.6607	12.2563	12.7874	12.5761	NA	11.5433	14.909	11.8135	12.225	13.625	15.6022	NA	14.3421	13.3395	12.7454	12.9922	12.4471	10.5588	12.5629	11.6048	15.0091	12.6328	15.3551	14.1491	13.0235	16.0204	13.0543	9.94175	14.5759	15.0147	13.0358	13.487	15.2941	15.8748	11.8074
K02782	1.0813	K02782| Glucitol/sorbitol PTS system EIIB component	13.3917	13.0777	14.766	14.0672	14.6983	14.4099	14.3609	14.7182	14.3553	13.5569	11.1289	12.0105	14.033	14.1274	14.6849	13.9404	16.0458	14.6289	14.8835	16.2644	13.8192	14.5748	12.0107	14.4226	11.9678	14.3841	14.327	14.5342	14.0878	14.0038	13.8218	14.1391	11.9543	14.5319	14.2814	14.3239	13.2428	11.9479	14.4559	14.7158	11.7335	12.0249	14.9606	14.7338	11.7007	NA	15.2756
K00209	1.081	K00209| Enoyl-[acyl-carrier protein] reductase / trans-2-enoyl-CoA reductase (NAD+)	13.2825	13.7146	13.1697	13.6559	13.2416	13.3705	13.4531	13.7632	14.0237	11.453	12.4756	NA	11.591	NA	12.4616	10.3002	NA	NA	NA	NA	NA	12.6627	12.6643	11.5798	12.893	12.0249	13.3622	12.7451	12.9046	13.3823	10.5747	13.0638	12.7747	11.6207	12.1164	13.7374	14.0034	11.5869	13.6442	13.4071	13.3249	NA	12.811	13.0885	12.2918	12.2178	13.6523
K06605	1.0808	K06605| Myo-inositol catabolism protein IolH	14.8274	16.2326	14.062	14.9625	16.2398	15.5204	15.0135	15.0476	14.5758	15.5206	16.3099	15.0751	15.5454	15.4424	15.7146	14.7288	16.2542	16.3751	15.2535	16.2297	16.899	15.3019	14.7054	15.793	14.9978	15.9353	15.4608	14.4022	16.1152	14.799	15.9285	15.7015	13.8605	15.6681	15.0825	15.6014	14.5508	12.9699	15.002	15.6135	15.1879	13.9321	15.3692	15.6337	14.9698	14.1567	15.8939
K02791	1.0803	K02791| Maltose/glucose PTS system EIICB component	13.8029	11.5542	14.699	12.471	13.3756	11.0781	12.9416	11.077	13.2651	13.022	11.5541	NA	11.3935	11.8419	13.8891	14.1057	9.2148	12.544	NA	NA	12.7042	9.94852	10.75	13.5621	9.54494	13.9055	14.2184	13.5071	13.8634	12.5737	13.0532	12.8981	NA	14.435	13.4466	13.0041	12.6803	NA	13.4559	12.2218	12.636	NA	13.7741	15.1469	11.2899	10.5934	13.7284
K10672	1.0794	K10672| Glycine reductase complex component B subunit gamma	16.715	16.093	17.2329	15.9095	16.4092	16.9461	16.506	16.8388	16.8495	16.8826	16.4081	16.1499	16.6332	16.6139	16.9715	17.1483	17.9834	17.3513	16.1298	17.656	17.0063	16.4548	15.4118	16.9015	16.3482	17.2066	16.8054	16.2807	16.9467	17.0519	16.6629	16.6548	14.0605	16.915	16.2521	17.0257	15.2781	13.7099	16.8102	16.1429	16.5752	14.2006	16.7146	16.8086	14.0655	14.2588	16.4191
K01775	1.0766	K01775| Alanine racemase	13.8481	11.5889	13.5059	13.753	13.9059	14.1677	14.6658	12.9798	13.9898	13.4884	NA	NA	12.605	11.2609	12.8655	14.3288	12.2996	11.4702	NA	11.7483	11.532	13.096	NA	12.6555	12.0182	13.4386	13.4012	14.1636	13.3308	13.3619	13.4645	13.0705	NA	13.6169	11.8937	12.7473	12.7747	NA	13.4015	13.1002	12.2518	NA	13.1878	13.8027	NA	NA	12.5352
K00972	1.0757	K00972| UDP-N-acetylglucosamine/UDP-N-acetylgalactosamine diphosphorylase	14.1251	15.2721	14.1153	14.7176	14.7551	14.9534	15.2647	15.0679	15.0086	14.7683	15.2823	12.4711	14.545	14.7396	14.918	15.0908	12.618	NA	NA	NA	12.5344	14.1218	NA	14.518	13.9902	14.0961	15.1172	15.0853	14.6848	14.8812	14.902	14.0465	12.8562	14.3318	14.0398	15.4924	14.1455	NA	14.6218	14.8722	13.8652	12.6438	15.1886	14.1271	13.6186	11.8043	15.227
K03521	1.0755	K03521| Electron transfer flavoprotein beta subunit	20.096	19.1185	20.181	19.7161	19.9837	20.1128	20.1653	20.069	19.7854	20.1317	19.8139	18.6829	19.1741	18.987	19.519	19.8905	18.3332	18.9147	17.8063	17.8825	18.9323	19.6981	18.7497	19.5689	19.0108	19.7487	20.0556	19.9703	19.8369	19.667	19.9022	20.0366	19.1454	19.5228	19.4835	20.0463	19.6289	18.5243	19.8557	20.0267	19.1551	18.5083	19.9487	19.2408	18.4357	18.6277	19.946
K01621	1.0697	K01621| Xylulose-5-phosphate/fructose-6-phosphate phosphoketolase	15.3095	14.2063	14.6297	16.2249	14.9875	14.7446	15.4793	15.2681	15.4687	15.0135	13.7832	15.7738	14.5196	14.7406	14.092	13.8366	15.6889	16.063	17.6434	15.4988	16.0904	14.896	14.7099	15.0465	15.7543	14.7482	15.4058	15.7275	14.894	14.9958	15.7304	14.3456	12.8718	14.977	14.928	14.8392	NA	13.7571	14.5154	14.2622	15.2855	15.1533	13.0662	12.3207	12.7448	15.4871	14.181
K01993	1.0678	K01993| HlyD family secretion protein	11.3086	8.42992	12.795	14.5428	12.6548	11.2576	7.51882	10.387	11.3871	11.0886	NA	13.1995	NA	10.5542	11.0777	NA	11.2358	NA	12.9108	10.695	NA	12.4783	14.7568	NA	14.6598	NA	12.6812	12.6967	11.0635	11.9064	NA	NA	14.5186	NA	14.5407	13.3913	14.405	14.9978	12.7168	NA	13.9755	15.0683	13.1407	12.2356	15.2365	13.3511	NA
K25062	1.0661	K25062| Arabinooligosaccharide transport system substrate-binding protein	13.1766	12.5962	11.8855	11.7785	13.873	13.111	12.8472	14.1393	14.2553	13.8938	14.245	14.255	14.5315	14.897	15.1718	14.7039	13.0047	15.4326	12.8513	13.085	15.4093	12.9164	13.3672	14.2801	12.9418	13.5695	13.665	14.7633	14.0584	14.8413	14.1535	14.3119	13.4674	13.4164	13.1245	13.5007	12.6521	NA	12.8407	13.9991	13.1857	11.4533	13.0931	13.9652	13.921	12.5389	14.2931
K13016	1.0646	K13016| UDP-N-acetyl-2-amino-2-deoxyglucuronate dehydrogenase	13.2048	13.8892	14.046	14.0456	13.4169	13.4445	12.5796	14.3682	13.185	13.0232	NA	13.0875	NA	11.4095	12.1517	12.5137	13.0335	13.4382	13.7638	13.4808	12.7293	14.1321	15.6956	NA	14.3732	14.0271	13.3187	13.536	12.7401	12.8408	14.0848	12.6257	15.4728	13.4254	15.0248	14.1744	14.5647	15.4284	13.8192	13.0057	14.8113	14.5826	13.221	14.5418	13.8265	14.0542	13.1891
K06997	1.0613	K06997| PLP dependent protein	15.1371	14.5245	15.4788	12.8348	14.3334	14.3235	12.501	11.2501	12.6126	14.7059	15.185	11.3988	15.337	14.9784	14.3346	15.0814	NA	13.1126	NA	NA	13.8498	15.2122	14.944	16.2738	14.6704	15.2489	15.1825	15.6947	15.2243	11.014	16.2194	15.384	14.121	15.3165	14.7312	14.239	NA	NA	15.1728	14.5606	14.8331	15.7035	12.5009	16.5573	13.7992	14.9184	15.0088
K01626	1.0557	K01626| 3-deoxy-7-phosphoheptulonate synthase	13.8397	14.3122	13.6216	13.5562	12.7504	13.8887	13.4027	13.1937	14.1042	12.9518	12.733	NA	12.6159	12.3869	11.2125	12.2812	NA	NA	NA	NA	11.1598	13.0041	12.3227	13.5855	11.8024	10.8729	13.0071	14.0141	13.1039	13.7665	12.9545	13.0714	13.3611	13.6737	12.0046	13.1012	13.896	11.2705	14.1512	12.7786	13.7836	12.9129	13.67	14.1001	13.6737	13.078	13.2433
K18120	1.0555	K18120| 4-hydroxybutyrate dehydrogenase	14.8006	15.8068	14.4525	14.9624	15.6361	14.9902	15.3422	15.0247	14.9923	15.3674	15.8734	13.9542	14.9211	14.6956	15.0937	14.5455	14.2568	14.4829	11.8849	13.7889	14.8611	14.9329	13.7662	15.6105	14.5166	14.7612	15.5033	14.8034	16.0476	14.7013	16.4579	15.5877	14.0339	14.9901	15.3471	15.1795	15.4523	13.7935	15.2167	15.418	14.3303	14.4847	15.416	15.6828	14.643	13.8079	15.3688
K06960	1.0536	K06960| Uncharacterized protein	12.9192	12.9245	12.5789	12.3641	11.8441	13.6529	12.8408	13.1545	13.1593	12.3475	11.3456	12.5826	11.7262	11.3484	10.4596	11.7143	NA	10.8397	NA	NA	11.1602	12.6366	NA	13.8951	12.1622	NA	10.9878	12.8573	13.0578	13.4435	12.0469	12.8976	NA	12.2992	10.7288	13.5793	14.3545	NA	11.7974	13.3957	11.8403	10.587	11.098	10.1814	NA	10.8577	13.7005
K03657	1.0522	K03657| ATP-dependent DNA helicase UvrD/PcrA	12.6789	11.6712	13.0349	13.1173	13.4177	12.3713	13.4422	14.7938	13.9954	13.1397	13.996	10.9478	11.7261	12.0422	13.0723	12.6782	NA	12.5436	NA	11.0372	10.7108	12.4678	11.7364	13.2932	12.1141	12.771	13.1421	12.7642	12.9991	13.0909	11.7751	12.0919	11.6622	12.1011	11.4145	13.3082	12.7378	11.5073	12.8626	13.3126	13.6222	12.3111	12.4897	13.6051	11.5427	NA	13.9567
K00016	1.0519	K00016| L-lactate dehydrogenase	16.4831	16.0478	16.2065	16.6236	16.2314	15.7343	16.0672	15.8035	15.8968	16.6059	15.2926	16.6081	15.5195	15.4887	14.8071	16.1906	17.8005	16.9631	17.5025	17.9826	16.4203	15.2305	15.1519	15.8835	16.6457	15.4985	16.2923	15.4049	16.1172	16.2405	16.3274	15.9985	15.4253	15.0977	16.0543	15.5117	15.002	14.0469	15.3756	15.6199	16.3581	16.1734	16.002	15.3778	15.1689	16.946	15.9711
K05878	1.0506	K05878| Phosphoenolpyruvate---glycerone phosphotransferase subunit DhaK	12.757	9.96362	13.5071	11.3971	12.7954	13.6047	13.6275	14.9124	15.6604	13.977	14.6451	12.4724	14.815	14.2822	12.634	15.8247	13.6114	15.8806	13.2213	12.6247	15.3562	13.1197	12.7644	15.014	13.3075	13.0552	11.6018	14.9423	15.5909	16.2213	13.816	15.4525	NA	14.2282	13.1393	13.5399	13.6128	NA	13.1884	14.7803	13.2302	NA	14.022	13.0011	11.0539	10.8929	14.8133
K08602	1.0463	K08602| Oligoendopeptidase F	NA	10.4806	10.3853	9.88299	9.97535	10.8135	15.7939	15.6971	16.5204	11.4588	15.5492	11.4386	13.6533	12.3628	10.9013	15.9054	10.5025	15.9308	13.9468	NA	15.8832	10.9154	NA	14.8653	12.0035	NA	12.7996	15.507	15.6049	16.128	13.9673	15.366	NA	11.5547	NA	14.3835	14.1896	NA	13.8435	15.0806	NA	12.0567	12.2792	12.524	NA	13.1964	14.9753
K03189	1.0431	K03189| Urease accessory protein	13.1542	14.9455	13.2043	15.1412	13.1625	13.8838	13.2795	12.1581	12.336	13.5953	12.6328	15.3811	12.9049	13.7599	12.6245	13.5275	12.55	12.7251	15.4223	11.9173	13.202	13.7771	16.2245	12.7641	15.6347	14.1082	13.723	13.4491	11.9672	12.8152	13.1569	13.0899	14.5778	13.5931	15.6363	15.1041	14.945	16.3103	13.96	12.2033	15.2403	16.0854	14.1383	13.9798	15.5295	15.2849	11.703
K00215	1.0389	K00215| 4-hydroxy-tetrahydrodipicolinate reductase	NA	NA	11.795	13.4494	12.7967	13.3181	11.478	11.3817	12.3181	13.0178	11.0323	NA	11.5443	10.639	NA	NA	11.8981	NA	NA	NA	NA	12.4963	13.5868	13.9756	11.8826	12.6849	12.695	13.5989	12.2488	11.1661	13.0764	12.9594	13.0537	11.9899	12.6462	12.2538	13.3408	12.1636	13.915	12.9488	12.3092	13.8021	13.3517	13.2742	13.5992	12.6577	13.7456
K10241	1.0388	K10241| Cellobiose transport system permease protein	16.9688	16.7581	16.4477	15.9899	16.989	15.9907	17.4504	16.3017	16.5227	17.5602	16.8957	12.4435	17.1208	17.1863	17.3005	17.0364	14.1467	15.393	14.4975	13.4907	16.5289	17.6595	14.0592	16.0848	14.6829	15.8915	17.315	16.9417	16.6078	16.8333	16.4962	17.0873	15.1675	17.4131	17.0685	12.0939	15.7288	15.0916	15.175	16.8498	14.9113	15.4593	16.5772	18.1461	15.5015	15.5303	16.9615
K00627	1.032	K00627| Pyruvate dehydrogenase E2 component (dihydrolipoyllysine-residue acetyltransferase)	13.727	12.1388	12.3945	13.648	13.2167	12.9112	14.0717	14.0205	13.4614	13.0751	12.9004	NA	13.5672	12.168	11.9246	13.1274	15.3929	13.7352	12.9689	15.5567	12.4408	11.4947	NA	12.9132	11.9442	11.8233	12.9007	12.8886	12.6443	12.1469	12.8019	12.6468	NA	12.77	12.1086	14.1699	NA	NA	13.5305	13.7749	12.3556	13.5374	12.1698	12.8043	11.5316	11.9889	14.0718
K01937	1.0311	K01937| CTP synthase	17.2	16.7539	17.325	17.4802	17.2756	17.4043	17.5077	17.0468	16.9821	16.8883	16.2716	15.9362	16.6618	16.2279	16.6512	16.9251	15.8218	15.4767	14.9523	15.7378	15.5666	17.1718	15.904	16.833	15.5186	17.2237	16.785	17.3965	16.7352	16.7426	16.5171	16.9716	15.8026	17.4014	17.3401	16.573	16.1704	15.2959	16.2257	17.1056	16.373	15.4089	16.7528	17.0276	15.8224	15.4074	17.0496
K06024	1.0302	K06024| Segregation and condensation protein B	13.2308	14.0006	12.9153	13.0958	13.4597	13.5546	12.6087	13.1269	13.2222	13.1067	13.0423	NA	12.6121	12.1745	13.1501	13.0706	NA	11.4238	NA	10.6502	11.6062	12.742	NA	11.3457	NA	NA	13.5183	12.84	12.123	13.3124	12.705	12.5064	14.3507	14.0806	11.5586	NA	13.4833	10.8348	13.7168	12.732	11.8196	13.9437	12.552	14.021	NA	12.0211	12.3896
K11527	1.025	K11527| Two-component system, sensor histidine kinase and response regulator	16.9365	16.8619	16.812	16.5008	16.4891	16.612	16.7008	16.2581	16.8148	16.7223	16.7092	14.2829	16.4957	16.2466	16.7981	16.5652	15.5977	15.7013	12.672	14.8763	15.9459	16.6798	15.093	16.6222	15.8887	16.2722	16.7392	17.1325	16.7311	17.2052	16.6528	16.8159	14.9181	17.0951	16.2421	16.1266	15.1857	13.968	16.1874	16.8211	16.2754	14.8256	16.3622	17.2705	14.6739	15.3203	17.0419
K03770	1.0233	K03770| Peptidyl-prolyl cis-trans isomerase D	16.5855	16.5806	16.2465	17.2969	16.2889	15.6125	15.6911	15.441	15.1989	16.0101	15.7873	18.0413	15.5366	15.9393	16.6829	15.2635	17.4477	17.1721	18.8228	17.1093	16.9093	16.3747	17.9936	14.7495	17.5396	16.8144	15.9389	15.4346	15.0797	15.3555	15.1612	15.0905	17.8722	15.9378	17.1051	16.7104	16.3332	17.1567	16.0119	15.2384	17.0815	16.5417	16.5005	15.7163	18.1156	17.8307	14.3897
K07114	1.021	K07114| Ca-activated chloride channel homolog	12.4244	14.0718	12.8226	13.4576	12.0926	13.435	11.105	11.1854	11.3392	12.4953	12.5025	14.5459	13.6414	13.0533	13.5133	12.7399	NA	10.7975	13.005	NA	11.5483	13.5148	13.8713	13.3157	14.5831	12.4835	12.4544	13.4369	12.3379	11.8723	13.6465	13.1021	14.684	13.621	14.6588	NA	11.6137	14.87	12.5193	11.554	13.659	14.4997	13.1641	14.3612	15.6924	14.3361	11.9021
K00125	1.0182	K00125| Formate dehydrogenase (coenzyme F420) beta subunit	14.671	14.9771	14.9049	14.3867	14.2513	14.5997	14.7909	13.4927	14.4238	15.4744	12.8921	13.0021	14.1069	14.0676	14.1424	14.7776	15.1839	14.5927	13.8475	15.3149	14.5257	13.8937	13.9362	13.9586	11.1411	13.3115	14.5825	14.0447	14.0357	14.1879	13.9358	13.8233	NA	13.2613	13.5064	13.2644	NA	11.9536	12.6913	13.4034	13.9382	11.0939	13.0699	13.1187	NA	11.8914	13.9733
K01756	1.0181	K01756| Adenylosuccinate lyase	16.6858	17.1614	17.2287	16.6826	16.9262	16.8365	16.2541	15.6896	15.6113	16.6361	15.973	16.2562	16.2843	15.734	15.4484	16.4378	15.7454	14.8648	15.91	14.9986	15.1335	15.7924	16.3287	16.4166	16.7833	16.2799	16.5385	16.2141	16.1106	15.8962	15.9408	15.8728	15.5896	16.881	16.3575	16.8665	16.6537	16.2822	15.8664	15.8746	16.8071	16.5588	16.3497	16.114	17.0812	15.6752	15.4327
K07407	1.017	K07407| Alpha-galactosidase	15.8138	15.8322	15.9355	15.6348	16.7282	16.2987	16.7687	17.5238	17.565	16.95	17.317	15.4716	16.6798	16.7639	16.1216	17.7627	16.6142	17.4761	16.5908	16.8505	17.5918	16.4423	15.4676	16.51	15.7489	15.6117	16.4186	16.9355	17.4025	17.4375	17.0377	17.1877	14.8062	16.1807	15.6688	16.3367	16.0846	14.4673	16.6058	16.6511	15.1865	15.5602	16.0022	16.2565	13.9928	15.2607	16.8177
K03671	1.0149	K03671| Thioredoxin	18.2526	17.7706	18.393	19.3137	17.6775	18.1316	18.0283	17.823	17.6902	18.3406	17.1106	19.5107	16.894	17.196	18.1049	17.3251	17.7509	17.2113	18.7793	17.9407	17.5317	17.9444	19.6761	17.1236	19.1826	18.3246	18.2473	17.5125	17.3572	17.8848	17.4624	17.3105	20.0438	18.1782	19.8824	19.0989	19.2731	20.4563	18.6605	17.5905	19.2059	20.0429	18.826	18.5779	19.8059	20.2871	17.4167
K08676	1.0149	K08676| Tricorn protease	13.044	14.2237	13.9904	15.1703	14.3685	13.7069	14.005	14.6041	13.0211	12.8471	15.3699	15.8942	14.0078	14.3536	14.6011	13.3899	16.2462	16.0119	17.0802	15.9694	15.6031	14.871	17.1143	14.8751	16.2576	15.4223	15.1919	14.0355	14.6418	14.6775	15.5608	14.2339	16.4499	13.7368	15.0066	15.7074	15.5451	15.884	15.1245	13.5902	15.7049	15.1926	14.8337	14.8135	16.7902	15.729	13.7866
K10793	1.0143	K10793| D-proline reductase (dithiol) PrdA	16.0491	16.2151	16.2587	15.3442	15.6208	15.8555	15.7615	15.8414	16.011	15.7914	15.4327	15.1536	15.7781	15.7547	15.5709	16.5194	16.8885	16.4453	14.8278	16.7314	15.9374	15.3688	14.584	15.7906	15.2026	15.5651	15.566	15.3365	15.5136	16.0547	16.1478	15.5752	14.022	15.7847	15.3945	15.5018	14.0448	13.2009	15.7825	15.3209	15.7475	12.292	15.8486	14.1395	13.9828	14.2084	15.3481
K03431	1.0109	K03431| Phosphoglucosamine mutase	16.3375	16.2681	17.0568	15.633	16.3728	16.8018	16.8155	16.9635	16.6074	16.2809	16.8161	14.3088	16.1231	15.533	16.222	16.5175	15.3883	15.5415	12.9643	16.3281	15.0739	16.4726	15.0715	16.7743	15.2564	16.4451	16.7653	16.4155	16.4664	16.742	16.4427	16.2418	15.7228	16.7421	15.9976	16.4151	15.5501	14.1937	16.8104	17.0923	16.3395	14.7096	16.7892	16.6569	14.6598	14.3908	17.0137
K02357	1.0073	K02357| Elongation factor Ts	19.4108	18.7911	19.7651	19.3439	19.3604	19.4052	19.4196	19.3504	19.0626	19.4375	19.176	19.1124	18.5215	18.1466	18.3842	19.027	18.7153	18.157	18.5645	18.4311	18.0806	18.8788	19.2263	19.1032	19.5065	19.2423	19.6645	19.3615	19.262	19.1194	19.6406	19.4336	19.2936	18.868	19.1727	19.4795	19.179	18.5509	19.5016	19.4227	18.9687	18.7789	19.774	18.6892	19.6412	19.2762	19.3792
K10559	1.0069	K10559| Rhamnose transport system substrate-binding protein	14.7311	12.8966	14.1983	13.9903	16.5238	14.7207	14.1028	13.6986	13.8979	14.5038	12.0303	14.1135	14.0898	13.473	14.8271	NA	NA	12.5979	11.4411	NA	12.6057	15.471	11.7507	12.4626	13.6475	15.1824	15.6433	13.971	13.559	13.1239	14.0251	14.2414	NA	14.2436	13.5501	13.5132	NA	NA	12.9208	13.55	12.353	NA	14.3965	NA	NA	11.2543	13.5386
K01845	1.0001	K01845| Glutamate-1-semialdehyde 2,1-aminomutase	13.7044	13.1142	12.224	13.9248	12.8965	13.1034	11.88	12.9677	12.9363	13.397	13.4969	13.1746	13.1397	12.3304	13.2381	12.4917	13.1321	13.9759	15.7136	12.713	14.4349	11.1083	12.0687	10.8174	14.1802	13.7029	13.0769	13.6959	12.4078	11.5124	12.0083	12.5598	13.4758	13.9118	13.4505	12.054	11.818	13.1997	13.8492	14.4921	12.6422	13.178	13.5763	NA	12.5417	12.3692	14.2614
[truncated: 3 more columns]
