# Supplementary material for: Metaproteomics reveals age-specific alterations of gut microbiome in hamsters with SARS-CoV-2 infection
Source: Gut Microbes. 2025 May 23;17(1):2505117. doi: 10.1080/19490976.2025.2505117 (PMC12118384; doi:10.1080/19490976.2025.2505117)
Supplement: Supplemental Material [file KGMI_A_2505117_SM6185.zip › Supplementary Table S1.xlsx]

## Sheet: MG_inhouse_taxa_combined
Supplementary Table S1. Top abundant hamster fecal microbial taxa identified with in-house metagenomics sequencing data.
Taxonomy full lineage	rank	All read	Young reads	Old reads
k_Bacteria	kingdom	349721887	96028988	253692899
k_Viruses	kingdom	374470	104118	270352
k_Eukaryota	kingdom	30511	8827	21684
k_Archaea	kingdom	3722	927	2795
k_Bacteria;p_Bacillota	phylum	225857614	66523057	159334557
k_Bacteria;p_Bacteroidota	phylum	104469391	24225396	80243995
k_Bacteria;p_Thermodesulfobacteriota	phylum	2375600	640186	1735414
k_Bacteria;p_Pseudomonadota	phylum	561572	139591	421981
k_Bacteria;p_Deferribacterota	phylum	293197	84802	208395
k_Bacteria;p_Actinomycetota	phylum	235354	33189	202165
k_Viruses;p_Uroviricota	phylum	219172	72093	147079
k_Bacteria;p_Candidatus Melainabacteria	phylum	178739	56920	121819
k_Bacteria;p_Elusimicrobiota	phylum	143479	24092	119387
k_Viruses;p_Unclassified Viruses	phylum	143396	27649	115747
k_Bacteria;p_Verrucomicrobiota	phylum	135955	12159	123796
k_Bacteria;p_Candidatus Saccharibacteria	phylum	115932	51448	64484
k_Bacteria;p_bacterium 1xD42-67 (no phylum in NCBI)	phylum	61777	15152	46625
k_Bacteria;p_bacterium D16-76 (no phylum in NCBI)	phylum	55549	13633	41916
k_Bacteria;p_bacterium 1XD8-76 (no phylum in NCBI)	phylum	50802	7268	43534
k_Bacteria;p_Campylobacterota	phylum	22374	13459	8915
k_Bacteria;p_bacterium 1xD8-48 (no phylum in NCBI)	phylum	20026	4860	15166
k_Bacteria;p_Spirochaetota	phylum	19730	5890	13840
k_Bacteria;p_bacterium 1xD42-87 (no phylum in NCBI)	phylum	18873	4273	14600
k_Eukaryota;p_Chordata	phylum	16525	4743	11782
k_Bacteria;p_bacterium D16-50 (no phylum in NCBI)	phylum	12826	3709	9117
k_Viruses;p_Bacteriophage sp. (no phylum in NCBI)	phylum	11354	4203	7151
k_Eukaryota;p_Arthropoda	phylum	10922	3239	7683
k_Bacteria;p_bacterium 1XD21-13 (no phylum in NCBI)	phylum	9807	3071	6736
k_Bacteria;p_Mycoplasmatota	phylum	9360	2864	6496
k_Bacteria;p_Chloroflexota	phylum	8462	5795	2667
k_Bacteria;p_bacterium 0.1xD8-71 (no phylum in NCBI)	phylum	6942	2124	4818
k_Bacteria;p_Lentisphaerota	phylum	4759	1615	3144
k_Bacteria;p_Synergistota	phylum	4704	1461	3243
k_Bacteria;p_Myxococcota	phylum	4701	1052	3649
k_Bacteria;p_Fusobacteriota	phylum	2087	596	1491
k_Bacteria;p_Cyanobacteriota	phylum	1741	482	1259
k_Archaea;p_Unclassified Archaea	phylum	1312	274	1038
k_Bacteria;p_Fibrobacterota	phylum	1299	297	1002
k_Bacteria;p_Planctomycetota	phylum	1121	406	715
k_Archaea;p_Euryarchaeota	phylum	1056	309	747
k_Eukaryota;p_Mucoromycota	phylum	1007	307	700
k_Bacteria;p_Candidatus Scatousia (no phylum in NCBI)	phylum	921	104	817
k_Bacteria;p_bacterium 1XD42-54 (no phylum in NCBI)	phylum	883	222	661
k_Eukaryota;p_Unclassified Eukaryota	phylum	846	205	641
k_Archaea;p_Thermoproteota	phylum	724	109	615
k_Eukaryota;p_Streptophyta	phylum	678	170	508
k_Bacteria;p_Acidobacteriota	phylum	495	236	259
k_Viruses;p_Hofneiviricota	phylum	371	75	296
k_Bacteria;p_bacterium 1XD42-8 (no phylum in NCBI)	phylum	355	80	275
k_Bacteria;p_Kiritimatiellota	phylum	354	179	175
k_Archaea;p_Candidatus Bathyarchaeota	phylum	319	138	181
k_Bacteria;p_bacterium D16-51 (no phylum in NCBI)	phylum	311	86	225
k_Bacteria;p_Candidatus Riflebacteria	phylum	306	122	184
k_Bacteria;p_Candidatus Poribacteria	phylum	296	37	259
k_Bacteria;p_Chlamydiota	phylum	294	35	259
k_Archaea;p_Candidatus Thermoplasmatota	phylum	223	42	181
k_Bacteria;p_Gemmatimonadota	phylum	220	14	206
k_Bacteria;p_Candidatus Cloacimonadota	phylum	202	53	149
k_Bacteria;p_Deltaproteobacteria (no phylum in NCBI)	phylum	180	75	105
k_Bacteria;p_bacterium J10(2018) (no phylum in NCBI)	phylum	178	59	119
k_Viruses;p_Phixviricota	phylum	177	98	79
k_Bacteria;p_bacterium 210820-DFI.6.37 (no phylum in NCBI)	phylum	155	11	144
k_Bacteria;p_Candidatus Microgenomates	phylum	153	30	123
k_Bacteria;p_Armatimonadota	phylum	142	73	69
k_Bacteria;p_Thermotogota	phylum	142	60	82
k_Bacteria;p_bacterium D16-56 (no phylum in NCBI)	phylum	132	18	114
k_Bacteria;p_Nitrospirota	phylum	118	17	101
k_Eukaryota;p_Evosea	phylum	113	37	76
k_Bacteria;p_bacterium 1xD8-6 (no phylum in NCBI)	phylum	111	0	111
k_Bacteria;p_Candidatus Ventrenecus (no phylum in NCBI)	phylum	110	14	96
k_Bacteria;p_Candidatus Galligastranaerophilus (no phylum in NCBI)	phylum	109	10	99
k_Eukaryota;p_Ascomycota	phylum	102	43	59
k_Bacteria;p_Bacillota;c_Clostridia	class	211415549	62218220	149197329
k_Bacteria;p_Bacteroidota;c_Bacteroidia	class	103306072	23984248	79321824
k_Bacteria;p_Bacillota;c_Unclassified Bacillota	class	10728386	3292898	7435488
k_Bacteria;p_Bacillota;c_Erysipelotrichia	class	2965490	913993	2051497
k_Bacteria;p_Thermodesulfobacteriota;c_Desulfovibrionia	class	2363281	637861	1725420
k_Bacteria;p_Bacteroidota;c_Unclassified Bacteroidota	class	1158399	239441	918958
k_Bacteria;p_Bacillota;c_Bacilli	class	645440	46777	598663
k_Bacteria;p_Deferribacterota;c_Deferribacteres	class	292839	84801	208038
k_Bacteria;p_Pseudomonadota;c_Alphaproteobacteria	class	274090	109319	164771
k_Bacteria;p_Pseudomonadota;c_Betaproteobacteria	class	230714	16224	214490
k_Viruses;p_Uroviricota;c_Caudoviricetes	class	207046	69954	137092
k_Bacteria;p_Candidatus Melainabacteria;c_Candidatus Gastranaerophilales (no class in NCBI)	class	168667	55036	113631
k_Bacteria;p_Actinomycetota;c_Actinomycetes	class	167521	18955	148566
k_Viruses;p_Unclassified Viruses;c_Unclassified Viruses	class	143396	27649	115747
k_Bacteria;p_Verrucomicrobiota;c_Verrucomicrobiae	class	135547	12040	123507
k_Bacteria;p_Elusimicrobiota;c_Unclassified Elusimicrobiota	class	117254	19981	97273
k_Bacteria;p_Candidatus Saccharibacteria;c_Unclassified Candidatus Saccharibacteria	class	105750	46778	58972
k_Bacteria;p_bacterium 1xD42-67 (no phylum in NCBI);c_bacterium 1xD42-67 (no class in NCBI)	class	61777	15152	46625
k_Bacteria;p_Actinomycetota;c_Coriobacteriia	class	59237	11476	47761
k_Bacteria;p_bacterium D16-76 (no phylum in NCBI);c_bacterium D16-76 (no class in NCBI)	class	55549	13633	41916
k_Bacteria;p_bacterium 1XD8-76 (no phylum in NCBI);c_bacterium 1XD8-76 (no class in NCBI)	class	50802	7268	43534
k_Bacteria;p_Bacillota;c_Bacillota bacterium (no class in NCBI)	class	45297	34784	10513
k_Bacteria;p_Bacillota;c_Firmicutes bacterium (no class in NCBI)	class	40407	12484	27923
k_Bacteria;p_Pseudomonadota;c_Unclassified Pseudomonadota	class	37108	9079	28029
k_Bacteria;p_Elusimicrobiota;c_Elusimicrobia	class	23628	3324	20304
k_Bacteria;p_Campylobacterota;c_Epsilonproteobacteria	class	22148	13389	8759
k_Bacteria;p_bacterium 1xD8-48 (no phylum in NCBI);c_bacterium 1xD8-48 (no class in NCBI)	class	20026	4860	15166
k_Bacteria;p_Pseudomonadota;c_Gammaproteobacteria	class	19660	4969	14691
k_Bacteria;p_bacterium 1xD42-87 (no phylum in NCBI);c_bacterium 1xD42-87 (no class in NCBI)	class	18873	4273	14600
k_Bacteria;p_Spirochaetota;c_Spirochaetia	class	17229	5268	11961
k_Bacteria;p_Bacillota;c_Negativicutes	class	14737	3159	11578
k_Bacteria;p_bacterium D16-50 (no phylum in NCBI);c_bacterium D16-50 (no class in NCBI)	class	12826	3709	9117
k_Viruses;p_Uroviricota;c_Unclassified Uroviricota	class	12126	2139	9987
k_Bacteria;p_Thermodesulfobacteriota;c_Unclassified Thermodesulfobacteriota	class	12003	2241	9762
k_Viruses;p_Bacteriophage sp. (no phylum in NCBI);c_Bacteriophage sp. (no class in NCBI)	class	11354	4203	7151
k_Eukaryota;p_Arthropoda;c_Insecta	class	10812	3217	7595
k_Bacteria;p_Candidatus Saccharibacteria;c_Candidatus Saccharibacteria bacterium (no class in NCBI)	class	10146	4656	5490
k_Bacteria;p_bacterium 1XD21-13 (no phylum in NCBI);c_bacterium 1XD21-13 (no class in NCBI)	class	9807	3071	6736
k_Bacteria;p_Candidatus Melainabacteria;c_Unclassified Candidatus Melainabacteria	class	9719	1833	7886
k_Bacteria;p_Actinomycetota;c_Unclassified Actinomycetota	class	8596	2758	5838
k_Eukaryota;p_Chordata;c_Unclassified Chordata	class	8004	2257	5747
k_Eukaryota;p_Chordata;c_Homo sapiens (no class in NCBI)	class	7151	2070	5081
k_Bacteria;p_Chloroflexota;c_Anaerolineae	class	7084	5090	1994
k_Bacteria;p_bacterium 0.1xD8-71 (no phylum in NCBI);c_bacterium 0.1xD8-71 (no class in NCBI)	class	6942	2124	4818
k_Bacteria;p_Mycoplasmatota;c_Mollicutes	class	6762	2115	4647
k_Bacteria;p_Synergistota;c_Synergistia	class	4384	1365	3019
k_Bacteria;p_Lentisphaerota;c_Lentisphaeria	class	3931	1372	2559
k_Bacteria;p_Myxococcota;c_Myxococcia	class	3905	986	2919
k_Bacteria;p_Elusimicrobiota;c_Elusimicrobiota bacterium (no class in NCBI)	class	2597	787	1810
k_Bacteria;p_Spirochaetota;c_Unclassified Spirochaetota	class	2476	621	1855
k_Bacteria;p_Mycoplasmatota;c_Unclassified Mycoplasmatota	class	2433	723	1710
k_Bacteria;p_Bacillota;c_Tissierellia	class	2268	722	1546
k_Bacteria;p_Bacteroidota;c_Flavobacteriia	class	2157	818	1339
k_Bacteria;p_Fusobacteriota;c_Fusobacteriia	class	2057	588	1469
k_Bacteria;p_Bacteroidota;c_Bacteroidetes bacterium (no class in NCBI)	class	1555	493	1062
k_Bacteria;p_Cyanobacteriota;c_Unclassified Cyanobacteriota	class	1551	447	1104
k_Archaea;p_Unclassified Archaea;c_Unclassified Archaea	class	1312	274	1038
k_Bacteria;p_Chloroflexota;c_Unclassified Chloroflexota	class	1159	669	490
k_Bacteria;p_Bacteroidota;c_Cytophagia	class	1102	342	760
k_Bacteria;p_Fibrobacterota;c_Fibrobacteria	class	984	264	720
k_Bacteria;p_Candidatus Scatousia (no phylum in NCBI);c_Candidatus Scatousia (no class in NCBI)	class	921	104	817
k_Bacteria;p_bacterium 1XD42-54 (no phylum in NCBI);c_bacterium 1XD42-54 (no class in NCBI)	class	883	222	661
k_Eukaryota;p_Unclassified Eukaryota;c_Unclassified Eukaryota	class	846	205	641
k_Bacteria;p_Lentisphaerota;c_Unclassified Lentisphaerota	class	828	243	585
k_Bacteria;p_Myxococcota;c_Unclassified Myxococcota	class	796	66	730
k_Archaea;p_Thermoproteota;c_Unclassified Thermoproteota	class	724	109	615
k_Eukaryota;p_Chordata;c_Gulo (no class in NCBI)	class	703	222	481
k_Eukaryota;p_Mucoromycota;c_Glomeromycetes	class	682	269	413
k_Bacteria;p_Planctomycetota;c_Planctomycetia	class	574	184	390
k_Eukaryota;p_Streptophyta;c_Magnoliopsida	class	525	113	412
k_Bacteria;p_Planctomycetota;c_Unclassified Planctomycetota	class	445	202	243
k_Archaea;p_Euryarchaeota;c_Methanobacteria	class	397	157	240
k_Bacteria;p_Verrucomicrobiota;c_Unclassified Verrucomicrobiota	class	394	117	277
k_Viruses;p_Hofneiviricota;c_Faserviricetes	class	371	75	296
k_Eukaryota;p_Chordata;c_Cervidae (no class in NCBI)	class	368	112	256
k_Bacteria;p_Acidobacteriota;c_Unclassified Acidobacteriota	class	364	196	168
k_Bacteria;p_Deferribacterota;c_Unclassified Deferribacterota	class	358	1	357
k_Bacteria;p_bacterium 1XD42-8 (no phylum in NCBI);c_bacterium 1XD42-8 (no class in NCBI)	class	355	80	275
k_Bacteria;p_Candidatus Melainabacteria;c_Candidatus Melainabacteria bacterium (no class in NCBI)	class	353	51	302
k_Bacteria;p_Synergistota;c_Unclassified Synergistota	class	320	96	224
k_Bacteria;p_bacterium D16-51 (no phylum in NCBI);c_bacterium D16-51 (no class in NCBI)	class	311	86	225
k_Bacteria;p_Candidatus Poribacteria;c_Unclassified Candidatus Poribacteria	class	296	37	259
k_Bacteria;p_Chlamydiota;c_Chlamydiia	class	294	35	259
k_Eukaryota;p_Mucoromycota;c_Unclassified Mucoromycota	class	276	11	265
k_Bacteria;p_Fibrobacterota;c_Chitinispirillia	class	263	25	238
k_Archaea;p_Euryarchaeota;c_Halobacteria	class	238	54	184
k_Bacteria;p_Campylobacterota;c_Unclassified Campylobacterota	class	226	70	156
k_Bacteria;p_Candidatus Riflebacteria;c_Unclassified Candidatus Riflebacteria	class	224	84	140
k_Bacteria;p_Gemmatimonadota;c_Unclassified Gemmatimonadota	class	220	14	206
k_Archaea;p_Candidatus Bathyarchaeota;c_Unclassified Candidatus Bathyarchaeota	class	205	102	103
k_Bacteria;p_Candidatus Cloacimonadota;c_Unclassified Candidatus Cloacimonadota	class	202	53	149
k_Bacteria;p_Kiritimatiellota;c_Unclassified Kiritimatiellota	class	193	106	87
k_Bacteria;p_Deltaproteobacteria (no phylum in NCBI);c_Deltaproteobacteria	class	180	75	105
k_Bacteria;p_bacterium J10(2018) (no phylum in NCBI);c_bacterium J10(2018) (no class in NCBI)	class	178	59	119
k_Archaea;p_Euryarchaeota;c_Methanomicrobia	class	176	36	140
k_Bacteria;p_Kiritimatiellota;c_Kiritimatiellia	class	161	73	88
k_Bacteria;p_Chloroflexota;c_Dehalococcoidia	class	157	18	139
k_Bacteria;p_Thermodesulfobacteriota;c_Desulfuromonadia	class	157	38	119
k_Viruses;p_Phixviricota;c_Malgrandaviricetes	class	157	78	79
k_Bacteria;p_bacterium 210820-DFI.6.37 (no phylum in NCBI);c_bacterium 210820-DFI.6.37 (no class in NCBI)	class	155	11	144
k_Bacteria;p_Candidatus Microgenomates;c_Unclassified Candidatus Microgenomates	class	153	30	123
k_Eukaryota;p_Streptophyta;c_Klebsormidiophyceae	class	153	57	96
k_Bacteria;p_Cyanobacteriota;c_Cyanophyceae	class	144	18	126
k_Bacteria;p_bacterium D16-56 (no phylum in NCBI);c_bacterium D16-56 (no class in NCBI)	class	132	18	114
k_Archaea;p_Candidatus Bathyarchaeota;c_Candidatus Bathyarchaeota archaeon (no class in NCBI)	class	114	36	78
k_Bacteria;p_bacterium 1xD8-6 (no phylum in NCBI);c_bacterium 1xD8-6 (no class in NCBI)	class	111	0	111
k_Archaea;p_Euryarchaeota;c_Unclassified Euryarchaeota	class	110	46	64
k_Bacteria;p_Candidatus Ventrenecus (no phylum in NCBI);c_Candidatus Ventrenecus (no class in NCBI)	class	110	14	96
k_Bacteria;p_Candidatus Galligastranaerophilus (no phylum in NCBI);c_Candidatus Galligastranaerophilus (no class in NCBI)	class	109	10	99
k_Bacteria;p_Mycoplasmatota;c_Candidatus Pelethosoma (no class in NCBI)	class	104	20	84
k_Bacteria;p_Thermodesulfobacteriota;c_Desulfobacteria	class	101	32	69
k_Bacteria;p_Bacillota;c_Clostridia;o_Eubacteriales	order	201185066	59856590	141328476
k_Bacteria;p_Bacteroidota;c_Bacteroidia;o_Bacteroidales	order	102311602	23795833	78515769
k_Bacteria;p_Bacillota;c_Unclassified Bacillota;o_Unclassified Bacillota	order	10728386	3292898	7435488
k_Bacteria;p_Bacillota;c_Clostridia;o_Unclassified Clostridia	order	8968815	2141960	6826855
k_Bacteria;p_Bacillota;c_Erysipelotrichia;o_Erysipelotrichales	order	2656784	811925	1844859
k_Bacteria;p_Thermodesulfobacteriota;c_Desulfovibrionia;o_Desulfovibrionales	order	2322273	623218	1699055
k_Bacteria;p_Bacillota;c_Clostridia;o_Clostridia bacterium (no order in NCBI)	order	1252872	218773	1034099
k_Bacteria;p_Bacteroidota;c_Unclassified Bacteroidota;o_Unclassified Bacteroidota	order	1158399	239441	918958
k_Bacteria;p_Bacteroidota;c_Bacteroidia;o_Unclassified Bacteroidia	order	993155	188010	805145
k_Bacteria;p_Bacillota;c_Bacilli;o_Lactobacillales	order	559312	14103	545209
k_Bacteria;p_Bacillota;c_Erysipelotrichia;o_Unclassified Erysipelotrichia	order	308706	102068	206638
k_Bacteria;p_Deferribacterota;c_Deferribacteres;o_Deferribacterales	order	292839	84801	208038
k_Bacteria;p_Pseudomonadota;c_Betaproteobacteria;o_Burkholderiales	order	223809	15800	208009
k_Bacteria;p_Pseudomonadota;c_Alphaproteobacteria;o_Unclassified Alphaproteobacteria	order	187282	76224	111058
k_Bacteria;p_Candidatus Melainabacteria;c_Candidatus Gastranaerophilales (no class in NCBI);o_Candidatus Gastranaerophilales	order	168667	55036	113631
k_Bacteria;p_Actinomycetota;c_Actinomycetes;o_Bifidobacteriales	order	157289	13975	143314
k_Viruses;p_Unclassified Viruses;c_Unclassified Viruses;o_Unclassified Viruses	order	143396	27649	115747
k_Bacteria;p_Verrucomicrobiota;c_Verrucomicrobiae;o_Verrucomicrobiales	order	135495	12019	123476
k_Bacteria;p_Elusimicrobiota;c_Unclassified Elusimicrobiota;o_Unclassified Elusimicrobiota	order	117254	19981	97273
k_Viruses;p_Uroviricota;c_Caudoviricetes;o_Caudoviricetes sp. (no order in NCBI)	order	106697	42692	64005
k_Bacteria;p_Candidatus Saccharibacteria;c_Unclassified Candidatus Saccharibacteria;o_Unclassified Candidatus Saccharibacteria	order	105750	46778	58972
k_Viruses;p_Uroviricota;c_Caudoviricetes;o_Unclassified Caudoviricetes	order	100095	27174	72921
k_Bacteria;p_Pseudomonadota;c_Alphaproteobacteria;o_Alphaproteobacteria bacterium (no order in NCBI)	order	70031	29410	40621
k_Bacteria;p_bacterium 1xD42-67 (no phylum in NCBI);c_bacterium 1xD42-67 (no class in NCBI);o_bacterium 1xD42-67 (no order in NCBI)	order	61777	15152	46625
k_Bacteria;p_bacterium D16-76 (no phylum in NCBI);c_bacterium D16-76 (no class in NCBI);o_bacterium D16-76 (no order in NCBI)	order	55549	13633	41916
k_Bacteria;p_bacterium 1XD8-76 (no phylum in NCBI);c_bacterium 1XD8-76 (no class in NCBI);o_bacterium 1XD8-76 (no order in NCBI)	order	50802	7268	43534
k_Bacteria;p_Bacillota;c_Bacillota bacterium (no class in NCBI);o_Bacillota bacterium (no order in NCBI)	order	45297	34784	10513
k_Bacteria;p_Bacillota;c_Bacilli;o_Unclassified Bacilli	order	44085	20326	23759
k_Bacteria;p_Actinomycetota;c_Coriobacteriia;o_Eggerthellales	order	41960	8385	33575
k_Bacteria;p_Thermodesulfobacteriota;c_Desulfovibrionia;o_Unclassified Desulfovibrionia	order	41008	14643	26365
k_Bacteria;p_Bacillota;c_Firmicutes bacterium (no class in NCBI);o_Firmicutes bacterium (no order in NCBI)	order	40407	12484	27923
k_Bacteria;p_Pseudomonadota;c_Unclassified Pseudomonadota;o_Unclassified Pseudomonadota	order	37108	9079	28029
k_Bacteria;p_Bacillota;c_Bacilli;o_Bacillales	order	31134	6945	24189
k_Bacteria;p_Elusimicrobiota;c_Elusimicrobia;o_Elusimicrobiales	order	23004	3229	19775
k_Bacteria;p_Campylobacterota;c_Epsilonproteobacteria;o_Campylobacterales	order	21736	13218	8518
k_Bacteria;p_bacterium 1xD8-48 (no phylum in NCBI);c_bacterium 1xD8-48 (no class in NCBI);o_bacterium 1xD8-48 (no order in NCBI)	order	20026	4860	15166
k_Bacteria;p_bacterium 1xD42-87 (no phylum in NCBI);c_bacterium 1xD42-87 (no class in NCBI);o_bacterium 1xD42-87 (no order in NCBI)	order	18873	4273	14600
k_Bacteria;p_Pseudomonadota;c_Alphaproteobacteria;o_Rhodospirillales	order	14850	3216	11634
k_Bacteria;p_Pseudomonadota;c_Gammaproteobacteria;o_Enterobacterales	order	14628	3630	10998
k_Bacteria;p_Spirochaetota;c_Spirochaetia;o_Spirochaetales	order	13178	4166	9012
k_Bacteria;p_bacterium D16-50 (no phylum in NCBI);c_bacterium D16-50 (no class in NCBI);o_bacterium D16-50 (no order in NCBI)	order	12826	3709	9117
k_Viruses;p_Uroviricota;c_Unclassified Uroviricota;o_Unclassified Uroviricota	order	12126	2139	9987
k_Bacteria;p_Thermodesulfobacteriota;c_Unclassified Thermodesulfobacteriota;o_Unclassified Thermodesulfobacteriota	order	12003	2241	9762
k_Viruses;p_Bacteriophage sp. (no phylum in NCBI);c_Bacteriophage sp. (no class in NCBI);o_Bacteriophage sp. (no order in NCBI)	order	11354	4203	7151
k_Bacteria;p_Candidatus Saccharibacteria;c_Candidatus Saccharibacteria bacterium (no class in NCBI);o_Candidatus Saccharibacteria bacterium (no order in NCBI)	order	10146	4656	5490
k_Bacteria;p_bacterium 1XD21-13 (no phylum in NCBI);c_bacterium 1XD21-13 (no class in NCBI);o_bacterium 1XD21-13 (no order in NCBI)	order	9807	3071	6736
k_Bacteria;p_Candidatus Melainabacteria;c_Unclassified Candidatus Melainabacteria;o_Unclassified Candidatus Melainabacteria	order	9719	1833	7886
k_Bacteria;p_Actinomycetota;c_Coriobacteriia;o_Unclassified Coriobacteriia	order	9558	1713	7845
k_Bacteria;p_Bacillota;c_Bacilli;o_Bacilli bacterium (no order in NCBI)	order	8896	4437	4459
k_Bacteria;p_Actinomycetota;c_Unclassified Actinomycetota;o_Unclassified Actinomycetota	order	8596	2758	5838
k_Eukaryota;p_Chordata;c_Unclassified Chordata;o_Unclassified Chordata	order	8004	2257	5747
k_Bacteria;p_Actinomycetota;c_Coriobacteriia;o_Coriobacteriales	order	7694	1376	6318
k_Eukaryota;p_Chordata;c_Homo sapiens (no class in NCBI);o_Homo sapiens (no order in NCBI)	order	7151	2070	5081
k_Bacteria;p_Chloroflexota;c_Anaerolineae;o_Anaerolineales	order	6960	5069	1891
k_Bacteria;p_bacterium 0.1xD8-71 (no phylum in NCBI);c_bacterium 0.1xD8-71 (no class in NCBI);o_bacterium 0.1xD8-71 (no order in NCBI)	order	6942	2124	4818
k_Bacteria;p_Pseudomonadota;c_Betaproteobacteria;o_Unclassified Betaproteobacteria	order	6826	393	6433
k_Bacteria;p_Actinomycetota;c_Actinomycetes;o_Unclassified Actinomycetes	order	6336	3777	2559
k_Bacteria;p_Bacillota;c_Negativicutes;o_Veillonellales	order	5560	704	4856
k_Eukaryota;p_Arthropoda;c_Insecta;o_Unclassified Insecta	order	5082	1486	3596
k_Bacteria;p_Bacillota;c_Negativicutes;o_Selenomonadales	order	4705	1393	3312
k_Bacteria;p_Synergistota;c_Synergistia;o_Synergistales	order	4168	1268	2900
k_Bacteria;p_Mycoplasmatota;c_Mollicutes;o_Anaeroplasmatales	order	4119	962	3157
k_Bacteria;p_Bacillota;c_Clostridia;o_Candidatus Fimenecus (no order in NCBI)	order	3785	12	3773
k_Bacteria;p_Myxococcota;c_Myxococcia;o_Myxococcales	order	3523	925	2598
k_Bacteria;p_Lentisphaerota;c_Lentisphaeria;o_Unclassified Lentisphaeria	order	3056	1096	1960
k_Bacteria;p_Bacillota;c_Clostridia;o_Candidatus Caccomorpha (no order in NCBI)	order	2943	512	2431
k_Bacteria;p_Spirochaetota;c_Spirochaetia;o_Unclassified Spirochaetia	order	2829	773	2056
k_Bacteria;p_Bacillota;c_Negativicutes;o_Acidaminococcales	order	2777	699	2078
k_Bacteria;p_Elusimicrobiota;c_Elusimicrobiota bacterium (no class in NCBI);o_Elusimicrobiota bacterium (no order in NCBI)	order	2597	787	1810
k_Bacteria;p_Spirochaetota;c_Unclassified Spirochaetota;o_Unclassified Spirochaetota	order	2476	621	1855
k_Bacteria;p_Mycoplasmatota;c_Unclassified Mycoplasmatota;o_Unclassified Mycoplasmatota	order	2433	723	1710
k_Bacteria;p_Actinomycetota;c_Actinomycetes;o_Mycobacteriales	order	2086	589	1497
k_Bacteria;p_Fusobacteriota;c_Fusobacteriia;o_Fusobacteriales	order	1994	575	1419
k_Bacteria;p_Bacteroidota;c_Flavobacteriia;o_Flavobacteriales	order	1780	733	1047
k_Eukaryota;p_Arthropoda;c_Insecta;o_Tuta (no order in NCBI)	order	1696	516	1180
k_Bacteria;p_Bacillota;c_Negativicutes;o_Unclassified Negativicutes	order	1695	363	1332
k_Bacteria;p_Pseudomonadota;c_Gammaproteobacteria;o_Unclassified Gammaproteobacteria	order	1567	330	1237
k_Bacteria;p_Bacteroidota;c_Bacteroidetes bacterium (no class in NCBI);o_Bacteroidetes bacterium (no order in NCBI)	order	1555	493	1062
k_Bacteria;p_Cyanobacteriota;c_Unclassified Cyanobacteriota;o_Unclassified Cyanobacteriota	order	1551	447	1104
k_Bacteria;p_Bacillota;c_Tissierellia;o_Tissierellales	order	1511	542	969
k_Eukaryota;p_Arthropoda;c_Insecta;o_Plutella (no order in NCBI)	order	1503	453	1050
k_Bacteria;p_Bacillota;c_Clostridia;o_Candidatus Borkfalkiales	order	1376	224	1152
k_Bacteria;p_Mycoplasmatota;c_Mollicutes;o_Mycoplasmatales	order	1321	935	386
k_Bacteria;p_Bacteroidota;c_Bacteroidia;o_Marinilabiliales	order	1315	405	910
k_Archaea;p_Unclassified Archaea;c_Unclassified Archaea;o_Unclassified Archaea	order	1312	274	1038
k_Bacteria;p_Chloroflexota;c_Unclassified Chloroflexota;o_Unclassified Chloroflexota	order	1159	669	490
k_Bacteria;p_Spirochaetota;c_Spirochaetia;o_Brachyspirales	order	1151	299	852
k_Bacteria;p_Pseudomonadota;c_Alphaproteobacteria;o_Hyphomicrobiales	order	1107	273	834
k_Bacteria;p_Bacteroidota;c_Cytophagia;o_Cytophagales	order	1002	334	668
k_Bacteria;p_Fibrobacterota;c_Fibrobacteria;o_Fibrobacterales	order	984	264	720
k_Bacteria;p_Candidatus Scatousia (no phylum in NCBI);c_Candidatus Scatousia (no class in NCBI);o_Candidatus Scatousia (no order in NCBI)	order	921	104	817
k_Bacteria;p_bacterium 1XD42-54 (no phylum in NCBI);c_bacterium 1XD42-54 (no class in NCBI);o_bacterium 1XD42-54 (no order in NCBI)	order	883	222	661
k_Eukaryota;p_Arthropoda;c_Insecta;o_Parnassius (no order in NCBI)	order	876	254	622
k_Eukaryota;p_Unclassified Eukaryota;c_Unclassified Eukaryota;o_Unclassified Eukaryota	order	846	205	641
k_Bacteria;p_Bacillota;c_Bacilli;o_Candidatus Coprovivens (no order in NCBI)	order	834	650	184
k_Bacteria;p_Lentisphaerota;c_Unclassified Lentisphaerota;o_Unclassified Lentisphaerota	order	828	243	585
k_Bacteria;p_Pseudomonadota;c_Gammaproteobacteria;o_Pasteurellales	order	800	170	630
k_Bacteria;p_Myxococcota;c_Unclassified Myxococcota;o_Unclassified Myxococcota	order	796	66	730
k_Archaea;p_Thermoproteota;c_Unclassified Thermoproteota;o_Unclassified Thermoproteota	order	724	109	615
k_Eukaryota;p_Chordata;c_Gulo (no class in NCBI);o_Gulo (no order in NCBI)	order	703	222	481
k_Bacteria;p_Pseudomonadota;c_Gammaproteobacteria;o_Pseudomonadales	order	696	217	479
k_Bacteria;p_Actinomycetota;c_Actinomycetes;o_Kitasatosporales	order	695	271	424
k_Eukaryota;p_Mucoromycota;c_Glomeromycetes;o_Glomerales	order	682	269	413
k_Eukaryota;p_Arthropoda;c_Insecta;o_Mythimna (no order in NCBI)	order	645	204	441
k_Bacteria;p_Pseudomonadota;c_Alphaproteobacteria;o_Rhodobacterales	order	639	148	491
k_Bacteria;p_Elusimicrobiota;c_Elusimicrobia;o_Unclassified Elusimicrobia	order	624	95	529
k_Bacteria;p_Mycoplasmatota;c_Mollicutes;o_Unclassified Mollicutes	order	605	82	523
k_Bacteria;p_Pseudomonadota;c_Gammaproteobacteria;o_Xanthomonadales	order	565	131	434
k_Bacteria;p_Bacillota;c_Tissierellia;o_Unclassified Tissierellia	order	518	125	393
k_Bacteria;p_Planctomycetota;c_Unclassified Planctomycetota;o_Unclassified Planctomycetota	order	445	202	243
k_Eukaryota;p_Streptophyta;c_Magnoliopsida;o_Myrtales	order	441	84	357
k_Bacteria;p_Lentisphaerota;c_Lentisphaeria;o_Victivallales	order	440	142	298
k_Bacteria;p_Lentisphaerota;c_Lentisphaeria;o_Lentisphaeria bacterium (no order in NCBI)	order	435	134	301
k_Bacteria;p_Campylobacterota;c_Epsilonproteobacteria;o_Unclassified Epsilonproteobacteria	order	412	171	241
k_Bacteria;p_Verrucomicrobiota;c_Unclassified Verrucomicrobiota;o_Unclassified Verrucomicrobiota	order	394	117	277
k_Bacteria;p_Myxococcota;c_Myxococcia;o_Unclassified Myxococcia	order	382	61	321
k_Bacteria;p_Bacteroidota;c_Flavobacteriia;o_Unclassified Flavobacteriia	order	377	85	292
k_Archaea;p_Euryarchaeota;c_Methanobacteria;o_Methanobacteriales	order	376	155	221
k_Eukaryota;p_Chordata;c_Cervidae (no class in NCBI);o_Cervidae (no order in NCBI)	order	368	112	256
k_Bacteria;p_Acidobacteriota;c_Unclassified Acidobacteriota;o_Unclassified Acidobacteriota	order	364	196	168
k_Bacteria;p_Deferribacterota;c_Unclassified Deferribacterota;o_Unclassified Deferribacterota	order	358	1	357
k_Bacteria;p_bacterium 1XD42-8 (no phylum in NCBI);c_bacterium 1XD42-8 (no class in NCBI);o_bacterium 1XD42-8 (no order in NCBI)	order	355	80	275
k_Bacteria;p_Candidatus Melainabacteria;c_Candidatus Melainabacteria bacterium (no class in NCBI);o_Candidatus Melainabacteria bacterium (no order in NCBI)	order	353	51	302
k_Bacteria;p_Mycoplasmatota;c_Mollicutes;o_Mollicutes bacterium (no order in NCBI)	order	352	76	276
k_Bacteria;p_Pseudomonadota;c_Gammaproteobacteria;o_Aeromonadales	order	351	174	177
k_Bacteria;p_Bacillota;c_Bacilli;o_Candidatus Onthousia (no order in NCBI)	order	333	142	191
k_Bacteria;p_Actinomycetota;c_Actinomycetes;o_Actinomycetales	order	327	78	249
k_Bacteria;p_Synergistota;c_Unclassified Synergistota;o_Unclassified Synergistota	order	320	96	224
k_Bacteria;p_bacterium D16-51 (no phylum in NCBI);c_bacterium D16-51 (no class in NCBI);o_bacterium D16-51 (no order in NCBI)	order	311	86	225
k_Bacteria;p_Planctomycetota;c_Planctomycetia;o_Unclassified Planctomycetia	order	307	80	227
k_Bacteria;p_Candidatus Poribacteria;c_Unclassified Candidatus Poribacteria;o_Unclassified Candidatus Poribacteria	order	296	37	259
k_Bacteria;p_Chlamydiota;c_Chlamydiia;o_Chlamydiales	order	294	35	259
k_Eukaryota;p_Arthropoda;c_Insecta;o_Pieris (no order in NCBI)	order	287	90	197
k_Bacteria;p_Actinomycetota;c_Actinomycetes;o_Micrococcales	order	282	122	160
k_Eukaryota;p_Arthropoda;c_Insecta;o_Diptera	order	281	63	218
k_Viruses;p_Hofneiviricota;c_Faserviricetes;o_Tubulavirales	order	281	42	239
k_Bacteria;p_Bacillota;c_Bacilli;o_Candidatus Onthocola (no order in NCBI)	order	276	45	231
k_Eukaryota;p_Mucoromycota;c_Unclassified Mucoromycota;o_Unclassified Mucoromycota	order	276	11	265
k_Bacteria;p_Planctomycetota;c_Planctomycetia;o_Pirellulales	order	267	104	163
k_Bacteria;p_Fibrobacterota;c_Chitinispirillia;o_Unclassified Chitinispirillia	order	263	25	238
k_Bacteria;p_Mycoplasmatota;c_Mollicutes;o_Acholeplasmatales	order	254	37	217
k_Viruses;p_Uroviricota;c_Caudoviricetes;o_Crassvirales	order	254	88	166
k_Bacteria;p_Pseudomonadota;c_Gammaproteobacteria;o_Orbales	order	240	78	162
k_Bacteria;p_Campylobacterota;c_Unclassified Campylobacterota;o_Unclassified Campylobacterota	order	226	70	156
k_Bacteria;p_Candidatus Riflebacteria;c_Unclassified Candidatus Riflebacteria;o_Unclassified Candidatus Riflebacteria	order	224	84	140
k_Bacteria;p_Pseudomonadota;c_Gammaproteobacteria;o_Moraxellales	order	224	66	158
k_Bacteria;p_Pseudomonadota;c_Gammaproteobacteria;o_Vibrionales	order	222	94	128
k_Bacteria;p_Gemmatimonadota;c_Unclassified Gemmatimonadota;o_Unclassified Gemmatimonadota	order	220	14	206
k_Bacteria;p_Synergistota;c_Synergistia;o_Unclassified Synergistia	order	216	97	119
k_Archaea;p_Candidatus Bathyarchaeota;c_Unclassified Candidatus Bathyarchaeota;o_Unclassified Candidatus Bathyarchaeota	order	205	102	103
k_Bacteria;p_Candidatus Cloacimonadota;c_Unclassified Candidatus Cloacimonadota;o_Unclassified Candidatus Cloacimonadota	order	202	53	149
k_Bacteria;p_Kiritimatiellota;c_Unclassified Kiritimatiellota;o_Unclassified Kiritimatiellota	order	193	106	87
k_Bacteria;p_Pseudomonadota;c_Gammaproteobacteria;o_Oceanospirillales	order	191	32	159
k_Bacteria;p_Bacillota;c_Bacilli;o_Candidatus Aphodocola (no order in NCBI)	order	186	17	169
k_Bacteria;p_Bacillota;c_Bacilli;o_Candidatus Faecimonas (no order in NCBI)	order	186	63	123
k_Bacteria;p_Bacillota;c_Clostridia;o_Candidatus Ventrisoma (no order in NCBI)	order	182	61	121
k_Bacteria;p_Deltaproteobacteria (no phylum in NCBI);c_Deltaproteobacteria;o_Unclassified Deltaproteobacteria	order	180	75	105
k_Bacteria;p_Bacillota;c_Clostridia;o_Halanaerobiales	order	179	26	153
k_Eukaryota;p_Arthropoda;c_Insecta;o_Colias (no order in NCBI)	order	179	58	121
k_Bacteria;p_Bacillota;c_Bacilli;o_Candidatus Caccenecus (no order in NCBI)	order	178	43	135
k_Bacteria;p_bacterium J10(2018) (no phylum in NCBI);c_bacterium J10(2018) (no class in NCBI);o_bacterium J10(2018) (no order in NCBI)	order	178	59	119
k_Archaea;p_Euryarchaeota;c_Methanomicrobia;o_Methanomicrobiales	order	176	36	140
k_Bacteria;p_Kiritimatiellota;c_Kiritimatiellia;o_Unclassified Kiritimatiellia	order	161	73	88
k_Bacteria;p_Actinomycetota;c_Actinomycetes;o_Propionibacteriales	order	159	73	86
k_Bacteria;p_Pseudomonadota;c_Alphaproteobacteria;o_Maricaulales	order	157	40	117
k_Bacteria;p_Thermodesulfobacteriota;c_Desulfuromonadia;o_Geobacterales	order	157	38	119
k_Bacteria;p_bacterium 210820-DFI.6.37 (no phylum in NCBI);c_bacterium 210820-DFI.6.37 (no class in NCBI);o_bacterium 210820-DFI.6.37 (no order in NCBI)	order	155	11	144
k_Bacteria;p_Candidatus Microgenomates;c_Unclassified Candidatus Microgenomates;o_Unclassified Candidatus Microgenomates	order	153	30	123
k_Eukaryota;p_Streptophyta;c_Klebsormidiophyceae;o_Klebsormidiales	order	153	57	96
k_Bacteria;p_Bacillota;c_Clostridia;o_Thermoanaerobacterales	order	145	18	127
k_Bacteria;p_Bacillota;c_Tissierellia;o_Kallipyga (no order in NCBI)	order	140	12	128
k_Bacteria;p_Chloroflexota;c_Dehalococcoidia;o_Dehalococcoidales	order	136	18	118
k_Bacteria;p_bacterium D16-56 (no phylum in NCBI);c_bacterium D16-56 (no class in NCBI);o_bacterium D16-56 (no order in NCBI)	order	132	18	114
k_Archaea;p_Euryarchaeota;c_Halobacteria;o_Unclassified Halobacteria	order	129	32	97
k_Bacteria;p_Actinomycetota;c_Actinomycetes;o_Micromonosporales	order	129	10	119
k_Eukaryota;p_Arthropoda;c_Insecta;o_Vanessa (no order in NCBI)	order	127	60	67
k_Viruses;p_Phixviricota;c_Malgrandaviricetes;o_Petitvirales	order	125	48	77
k_Bacteria;p_Chloroflexota;c_Anaerolineae;o_Unclassified Anaerolineae	order	124	21	103
k_Archaea;p_Candidatus Bathyarchaeota;c_Candidatus Bathyarchaeota archaeon (no class in NCBI);o_Candidatus Bathyarchaeota archaeon (no order in NCBI)	order	114	36	78
k_Bacteria;p_Cyanobacteriota;c_Cyanophyceae;o_Nostocales	order	112	8	104
k_Bacteria;p_Mycoplasmatota;c_Mollicutes;o_Haloplasmatales	order	111	23	88
k_Bacteria;p_bacterium 1xD8-6 (no phylum in NCBI);c_bacterium 1xD8-6 (no class in NCBI);o_bacterium 1xD8-6 (no order in NCBI)	order	111	0	111
k_Archaea;p_Euryarchaeota;c_Unclassified Euryarchaeota;o_Unclassified Euryarchaeota	order	110	46	64
k_Bacteria;p_Candidatus Ventrenecus (no phylum in NCBI);c_Candidatus Ventrenecus (no class in NCBI);o_Candidatus Ventrenecus (no order in NCBI)	order	110	14	96
k_Archaea;p_Euryarchaeota;c_Halobacteria;o_Haloferacales	order	109	22	87
k_Bacteria;p_Candidatus Galligastranaerophilus (no phylum in NCBI);c_Candidatus Galligastranaerophilus (no class in NCBI);o_Candidatus Galligastranaerophilus (no order in NCBI)	order	109	10	99
k_Bacteria;p_Mycoplasmatota;c_Candidatus Pelethosoma (no class in NCBI);o_Candidatus Pelethosoma (no order in NCBI)	order	104	20	84
k_Bacteria;p_Bacteroidota;c_Cytophagia;o_Unclassified Cytophagia	order	100	8	92
k_Bacteria;p_Bacillota;c_Clostridia;o_Eubacteriales;f_Oscillospiraceae	family	73327734	22902006	50425728
k_Bacteria;p_Bacillota;c_Clostridia;o_Eubacteriales;f_Unclassified Eubacteriales	family	65271611	17843743	47427868
k_Bacteria;p_Bacillota;c_Clostridia;o_Eubacteriales;f_Lachnospiraceae	family	58222805	17952424	40270381
k_Bacteria;p_Bacteroidota;c_Bacteroidia;o_Bacteroidales;f_Unclassified Bacteroidales	family	55745808	11187137	44558671
k_Bacteria;p_Bacteroidota;c_Bacteroidia;o_Bacteroidales;f_Muribaculaceae	family	30322925	8693865	21629060
k_Bacteria;p_Bacillota;c_Unclassified Bacillota;o_Unclassified Bacillota;f_Unclassified Bacillota	family	10728386	3292898	7435488
k_Bacteria;p_Bacillota;c_Clostridia;o_Unclassified Clostridia;f_Unclassified Clostridia	family	8968815	2141960	6826855
k_Bacteria;p_Bacteroidota;c_Bacteroidia;o_Bacteroidales;f_Rikenellaceae	family	8695150	1770160	6924990
k_Bacteria;p_Bacteroidota;c_Bacteroidia;o_Bacteroidales;f_Bacteroidaceae	family	4431470	1342700	3088770
k_Bacteria;p_Bacteroidota;c_Bacteroidia;o_Bacteroidales;f_Prevotellaceae	family	2324374	606410	1717964
k_Bacteria;p_Thermodesulfobacteriota;c_Desulfovibrionia;o_Desulfovibrionales;f_Desulfovibrionaceae	family	2279507	612462	1667045
k_Bacteria;p_Bacillota;c_Clostridia;o_Eubacteriales;f_Clostridiaceae	family	2032400	517589	1514811
k_Bacteria;p_Bacillota;c_Erysipelotrichia;o_Erysipelotrichales;f_Erysipelotrichaceae	family	1980848	592519	1388329
k_Bacteria;p_Bacillota;c_Clostridia;o_Clostridia bacterium (no order in NCBI);f_Clostridia bacterium (no family in NCBI)	family	1252872	218773	1034099
k_Bacteria;p_Bacteroidota;c_Unclassified Bacteroidota;o_Unclassified Bacteroidota;f_Unclassified Bacteroidota	family	1158399	239441	918958
k_Bacteria;p_Bacillota;c_Clostridia;o_Eubacteriales;f_Eubacteriaceae	family	1093274	248511	844763
k_Bacteria;p_Bacteroidota;c_Bacteroidia;o_Unclassified Bacteroidia;f_Unclassified Bacteroidia	family	993155	188010	805145
k_Bacteria;p_Bacillota;c_Erysipelotrichia;o_Erysipelotrichales;f_Unclassified Erysipelotrichales	family	664031	215907	448124
k_Bacteria;p_Bacillota;c_Clostridia;o_Eubacteriales;f_Flintibacter (no family in NCBI)	family	566758	229586	337172
k_Bacteria;p_Bacillota;c_Bacilli;o_Lactobacillales;f_Lactobacillaceae	family	536971	9516	527455
k_Bacteria;p_Bacteroidota;c_Bacteroidia;o_Bacteroidales;f_Tannerellaceae	family	339926	121056	218870
k_Bacteria;p_Bacteroidota;c_Bacteroidia;o_Bacteroidales;f_Odoribacteraceae	family	313904	31529	282375
k_Bacteria;p_Bacillota;c_Erysipelotrichia;o_Unclassified Erysipelotrichia;f_Unclassified Erysipelotrichia	family	308706	102068	206638
k_Bacteria;p_Deferribacterota;c_Deferribacteres;o_Deferribacterales;f_Mucispirillaceae	family	292137	84621	207516
k_Bacteria;p_Bacillota;c_Clostridia;o_Eubacteriales;f_Clostridiales bacterium (no family in NCBI)	family	230147	51569	178578
k_Bacteria;p_Pseudomonadota;c_Alphaproteobacteria;o_Unclassified Alphaproteobacteria;f_Unclassified Alphaproteobacteria	family	187282	76224	111058
k_Bacteria;p_Actinomycetota;c_Actinomycetes;o_Bifidobacteriales;f_Bifidobacteriaceae	family	156634	13826	142808
k_Bacteria;p_Pseudomonadota;c_Betaproteobacteria;o_Burkholderiales;f_Sutterellaceae	family	152260	9449	142811
k_Viruses;p_Unclassified Viruses;c_Unclassified Viruses;o_Unclassified Viruses;f_Unclassified Viruses	family	143396	27649	115747
k_Bacteria;p_Bacillota;c_Clostridia;o_Eubacteriales;f_Colidextribacter (no family in NCBI)	family	139034	38745	100289
k_Bacteria;p_Verrucomicrobiota;c_Verrucomicrobiae;o_Verrucomicrobiales;f_Akkermansiaceae	family	135373	11986	123387
k_Bacteria;p_Candidatus Melainabacteria;c_Candidatus Gastranaerophilales (no class in NCBI);o_Candidatus Gastranaerophilales;f_Unclassified Candidatus Gastranaerophilales	family	124768	47359	77409
k_Bacteria;p_Elusimicrobiota;c_Unclassified Elusimicrobiota;o_Unclassified Elusimicrobiota;f_Unclassified Elusimicrobiota	family	117254	19981	97273
k_Bacteria;p_Bacillota;c_Clostridia;o_Eubacteriales;f_Pumilibacteraceae	family	107071	12008	95063
k_Viruses;p_Uroviricota;c_Caudoviricetes;o_Caudoviricetes sp. (no order in NCBI);f_Caudoviricetes sp. (no family in NCBI)	family	106697	42692	64005
k_Bacteria;p_Candidatus Saccharibacteria;c_Unclassified Candidatus Saccharibacteria;o_Unclassified Candidatus Saccharibacteria;f_Unclassified Candidatus Saccharibacteria	family	105750	46778	58972
k_Viruses;p_Uroviricota;c_Caudoviricetes;o_Unclassified Caudoviricetes;f_Unclassified Caudoviricetes	family	100095	27174	72921
k_Bacteria;p_Bacteroidota;c_Bacteroidia;o_Bacteroidales;f_Bacteroidales bacterium (no family in NCBI)	family	78782	21414	57368
k_Bacteria;p_Bacillota;c_Clostridia;o_Eubacteriales;f_Peptococcaceae	family	76895	25315	51580
k_Bacteria;p_Pseudomonadota;c_Alphaproteobacteria;o_Alphaproteobacteria bacterium (no order in NCBI);f_Alphaproteobacteria bacterium (no family in NCBI)	family	70031	29410	40621
k_Bacteria;p_bacterium 1xD42-67 (no phylum in NCBI);c_bacterium 1xD42-67 (no class in NCBI);o_bacterium 1xD42-67 (no order in NCBI);f_bacterium 1xD42-67 (no family in NCBI)	family	61777	15152	46625
k_Bacteria;p_Pseudomonadota;c_Betaproteobacteria;o_Burkholderiales;f_Unclassified Burkholderiales	family	58945	3136	55809
k_Bacteria;p_bacterium D16-76 (no phylum in NCBI);c_bacterium D16-76 (no class in NCBI);o_bacterium D16-76 (no order in NCBI);f_bacterium D16-76 (no family in NCBI)	family	55549	13633	41916
k_Bacteria;p_Bacteroidota;c_Bacteroidia;o_Bacteroidales;f_Porphyromonadaceae	family	52337	20430	31907
k_Bacteria;p_bacterium 1XD8-76 (no phylum in NCBI);c_bacterium 1XD8-76 (no class in NCBI);o_bacterium 1XD8-76 (no order in NCBI);f_bacterium 1XD8-76 (no family in NCBI)	family	50802	7268	43534
k_Bacteria;p_Bacillota;c_Clostridia;o_Eubacteriales;f_Peptostreptococcaceae	family	48456	15530	32926
k_Bacteria;p_Bacillota;c_Bacillota bacterium (no class in NCBI);o_Bacillota bacterium (no order in NCBI);f_Bacillota bacterium (no family in NCBI)	family	45297	34784	10513
k_Bacteria;p_Bacillota;c_Bacilli;o_Unclassified Bacilli;f_Unclassified Bacilli	family	44085	20326	23759
k_Bacteria;p_Candidatus Melainabacteria;c_Candidatus Gastranaerophilales (no class in NCBI);o_Candidatus Gastranaerophilales;f_Candidatus Gastranaerophilales bacterium (no family in NCBI)	family	43899	7677	36222
k_Bacteria;p_Thermodesulfobacteriota;c_Desulfovibrionia;o_Desulfovibrionales;f_Unclassified Desulfovibrionales	family	42766	10756	32010
k_Bacteria;p_Thermodesulfobacteriota;c_Desulfovibrionia;o_Unclassified Desulfovibrionia;f_Unclassified Desulfovibrionia	family	41008	14643	26365
k_Bacteria;p_Bacillota;c_Firmicutes bacterium (no class in NCBI);o_Firmicutes bacterium (no order in NCBI);f_Firmicutes bacterium (no family in NCBI)	family	40407	12484	27923
k_Bacteria;p_Actinomycetota;c_Coriobacteriia;o_Eggerthellales;f_Eggerthellaceae	family	39962	7975	31987
k_Bacteria;p_Pseudomonadota;c_Unclassified Pseudomonadota;o_Unclassified Pseudomonadota;f_Unclassified Pseudomonadota	family	37108	9079	28029
k_Bacteria;p_Bacillota;c_Clostridia;o_Eubacteriales;f_Intestinimonas (no family in NCBI)	family	37037	11736	25301
k_Bacteria;p_Elusimicrobiota;c_Elusimicrobia;o_Elusimicrobiales;f_Elusimicrobiaceae	family	21874	3103	18771
k_Bacteria;p_Campylobacterota;c_Epsilonproteobacteria;o_Campylobacterales;f_Helicobacteraceae	family	20610	12921	7689
k_Bacteria;p_bacterium 1xD8-48 (no phylum in NCBI);c_bacterium 1xD8-48 (no class in NCBI);o_bacterium 1xD8-48 (no order in NCBI);f_bacterium 1xD8-48 (no family in NCBI)	family	20026	4860	15166
k_Bacteria;p_bacterium 1xD42-87 (no phylum in NCBI);c_bacterium 1xD42-87 (no class in NCBI);o_bacterium 1xD42-87 (no order in NCBI);f_bacterium 1xD42-87 (no family in NCBI)	family	18873	4273	14600
k_Bacteria;p_Pseudomonadota;c_Gammaproteobacteria;o_Enterobacterales;f_Enterobacteriaceae	family	13486	3177	10309
k_Bacteria;p_bacterium D16-50 (no phylum in NCBI);c_bacterium D16-50 (no class in NCBI);o_bacterium D16-50 (no order in NCBI);f_bacterium D16-50 (no family in NCBI)	family	12826	3709	9117
k_Viruses;p_Uroviricota;c_Unclassified Uroviricota;o_Unclassified Uroviricota;f_Unclassified Uroviricota	family	12126	2139	9987
k_Bacteria;p_Pseudomonadota;c_Betaproteobacteria;o_Burkholderiales;f_Oxalobacteraceae	family	12079	3088	8991
k_Bacteria;p_Thermodesulfobacteriota;c_Unclassified Thermodesulfobacteriota;o_Unclassified Thermodesulfobacteriota;f_Unclassified Thermodesulfobacteriota	family	12003	2241	9762
k_Bacteria;p_Bacillota;c_Erysipelotrichia;o_Erysipelotrichales;f_Coprobacillaceae	family	11601	3449	8152
k_Viruses;p_Bacteriophage sp. (no phylum in NCBI);c_Bacteriophage sp. (no class in NCBI);o_Bacteriophage sp. (no order in NCBI);f_Bacteriophage sp. (no family in NCBI)	family	11354	4203	7151
k_Bacteria;p_Pseudomonadota;c_Alphaproteobacteria;o_Rhodospirillales;f_Acetobacteraceae	family	10598	2587	8011
k_Bacteria;p_Candidatus Saccharibacteria;c_Candidatus Saccharibacteria bacterium (no class in NCBI);o_Candidatus Saccharibacteria bacterium (no order in NCBI);f_Candidatus Saccharibacteria bacterium (no family in NCBI)	family	10146	4656	5490
k_Bacteria;p_bacterium 1XD21-13 (no phylum in NCBI);c_bacterium 1XD21-13 (no class in NCBI);o_bacterium 1XD21-13 (no order in NCBI);f_bacterium 1XD21-13 (no family in NCBI)	family	9807	3071	6736
k_Bacteria;p_Candidatus Melainabacteria;c_Unclassified Candidatus Melainabacteria;o_Unclassified Candidatus Melainabacteria;f_Unclassified Candidatus Melainabacteria	family	9719	1833	7886
k_Bacteria;p_Actinomycetota;c_Coriobacteriia;o_Unclassified Coriobacteriia;f_Unclassified Coriobacteriia	family	9558	1713	7845
k_Bacteria;p_Bacillota;c_Bacilli;o_Bacillales;f_Paenibacillaceae	family	9447	2450	6997
k_Bacteria;p_Bacillota;c_Bacilli;o_Bacillales;f_Staphylococcaceae	family	9381	1400	7981
k_Bacteria;p_Bacillota;c_Bacilli;o_Bacilli bacterium (no order in NCBI);f_Bacilli bacterium (no family in NCBI)	family	8896	4437	4459
k_Bacteria;p_Actinomycetota;c_Unclassified Actinomycetota;o_Unclassified Actinomycetota;f_Unclassified Actinomycetota	family	8596	2758	5838
k_Bacteria;p_Bacillota;c_Bacilli;o_Lactobacillales;f_Streptococcaceae	family	8534	2140	6394
k_Eukaryota;p_Chordata;c_Unclassified Chordata;o_Unclassified Chordata;f_Unclassified Chordata	family	8004	2257	5747
k_Bacteria;p_Bacillota;c_Bacilli;o_Bacillales;f_Unclassified Bacillales	family	7578	1935	5643
k_Eukaryota;p_Chordata;c_Homo sapiens (no class in NCBI);o_Homo sapiens (no order in NCBI);f_Homo sapiens (no family in NCBI)	family	7151	2070	5081
k_Bacteria;p_Bacillota;c_Clostridia;o_Eubacteriales;f_Gemmiger (no family in NCBI)	family	6994	1528	5466
k_Bacteria;p_bacterium 0.1xD8-71 (no phylum in NCBI);c_bacterium 0.1xD8-71 (no class in NCBI);o_bacterium 0.1xD8-71 (no order in NCBI);f_bacterium 0.1xD8-71 (no family in NCBI)	family	6942	2124	4818
k_Bacteria;p_Chloroflexota;c_Anaerolineae;o_Anaerolineales;f_Anaerolineaceae	family	6919	5055	1864
k_Bacteria;p_Bacillota;c_Bacilli;o_Lactobacillales;f_Enterococcaceae	family	6909	1772	5137
k_Bacteria;p_Pseudomonadota;c_Betaproteobacteria;o_Unclassified Betaproteobacteria;f_Unclassified Betaproteobacteria	family	6826	393	6433
k_Bacteria;p_Spirochaetota;c_Spirochaetia;o_Spirochaetales;f_Unclassified Spirochaetales	family	6814	1789	5025
k_Bacteria;p_Bacillota;c_Bacilli;o_Lactobacillales;f_Unclassified Lactobacillales	family	6755	661	6094
k_Bacteria;p_Actinomycetota;c_Actinomycetes;o_Unclassified Actinomycetes;f_Unclassified Actinomycetes	family	6336	3777	2559
k_Bacteria;p_Bacteroidota;c_Bacteroidia;o_Bacteroidales;f_Barnesiellaceae	family	6103	911	5192
k_Bacteria;p_Bacillota;c_Negativicutes;o_Veillonellales;f_Veillonellaceae	family	5440	685	4755
k_Eukaryota;p_Arthropoda;c_Insecta;o_Unclassified Insecta;f_Unclassified Insecta	family	5082	1486	3596
k_Bacteria;p_Bacillota;c_Clostridia;o_Eubacteriales;f_Candidatus Scatomorpha (no family in NCBI)	family	4506	1445	3061
k_Bacteria;p_Actinomycetota;c_Coriobacteriia;o_Coriobacteriales;f_Unclassified Coriobacteriales	family	3926	766	3160
k_Bacteria;p_Bacillota;c_Bacilli;o_Bacillales;f_Bacillaceae	family	3872	949	2923
k_Bacteria;p_Bacillota;c_Clostridia;o_Candidatus Fimenecus (no order in NCBI);f_Candidatus Fimenecus (no family in NCBI)	family	3785	12	3773
k_Bacteria;p_Spirochaetota;c_Spirochaetia;o_Spirochaetales;f_Treponemataceae	family	3705	1395	2310
k_Bacteria;p_Bacillota;c_Clostridia;o_Eubacteriales;f_Eubacteriales Family XIII. Incertae Sedis	family	3508	843	2665
k_Bacteria;p_Myxococcota;c_Myxococcia;o_Myxococcales;f_Myxococcaceae	family	3296	872	2424
k_Bacteria;p_Lentisphaerota;c_Lentisphaeria;o_Unclassified Lentisphaeria;f_Unclassified Lentisphaeria	family	3056	1096	1960
k_Bacteria;p_Mycoplasmatota;c_Mollicutes;o_Anaeroplasmatales;f_Anaeroplasmataceae	family	3029	770	2259
k_Bacteria;p_Bacillota;c_Clostridia;o_Eubacteriales;f_Desulfitobacteriaceae	family	2984	550	2434
k_Bacteria;p_Bacillota;c_Clostridia;o_Candidatus Caccomorpha (no order in NCBI);f_Candidatus Caccomorpha (no family in NCBI)	family	2943	512	2431
k_Bacteria;p_Spirochaetota;c_Spirochaetia;o_Unclassified Spirochaetia;f_Unclassified Spirochaetia	family	2829	773	2056
k_Bacteria;p_Bacillota;c_Clostridia;o_Eubacteriales;f_Christensenellaceae	family	2731	604	2127
k_Bacteria;p_Elusimicrobiota;c_Elusimicrobiota bacterium (no class in NCBI);o_Elusimicrobiota bacterium (no order in NCBI);f_Elusimicrobiota bacterium (no family in NCBI)	family	2597	787	1810
k_Bacteria;p_Bacillota;c_Negativicutes;o_Selenomonadales;f_Selenomonadaceae	family	2584	756	1828
k_Bacteria;p_Synergistota;c_Synergistia;o_Synergistales;f_Synergistaceae	family	2479	851	1628
k_Bacteria;p_Spirochaetota;c_Unclassified Spirochaetota;o_Unclassified Spirochaetota;f_Unclassified Spirochaetota	family	2476	621	1855
k_Bacteria;p_Bacillota;c_Negativicutes;o_Acidaminococcales;f_Acidaminococcaceae	family	2437	649	1788
k_Bacteria;p_Mycoplasmatota;c_Unclassified Mycoplasmatota;o_Unclassified Mycoplasmatota;f_Unclassified Mycoplasmatota	family	2433	723	1710
k_Bacteria;p_Pseudomonadota;c_Alphaproteobacteria;o_Rhodospirillales;f_Unclassified Rhodospirillales	family	2385	390	1995
k_Bacteria;p_Actinomycetota;c_Coriobacteriia;o_Coriobacteriales;f_Atopobiaceae	family	2161	321	1840
k_Bacteria;p_Bacillota;c_Clostridia;o_Eubacteriales;f_Candidatus Coproplasma (no family in NCBI)	family	2158	311	1847
k_Bacteria;p_Actinomycetota;c_Coriobacteriia;o_Eggerthellales;f_Unclassified Eggerthellales	family	1998	410	1588
k_Bacteria;p_Bacillota;c_Clostridia;o_Eubacteriales;f_Candidatus Faecousia (no family in NCBI)	family	1842	328	1514
k_Bacteria;p_Fusobacteriota;c_Fusobacteriia;o_Fusobacteriales;f_Fusobacteriaceae	family	1791	473	1318
k_Eukaryota;p_Arthropoda;c_Insecta;o_Tuta (no order in NCBI);f_Tuta (no family in NCBI)	family	1696	516	1180
k_Bacteria;p_Bacillota;c_Negativicutes;o_Unclassified Negativicutes;f_Unclassified Negativicutes	family	1695	363	1332
k_Bacteria;p_Actinomycetota;c_Coriobacteriia;o_Coriobacteriales;f_Coriobacteriaceae	family	1607	289	1318
k_Bacteria;p_Pseudomonadota;c_Gammaproteobacteria;o_Unclassified Gammaproteobacteria;f_Unclassified Gammaproteobacteria	family	1567	330	1237
k_Bacteria;p_Bacteroidota;c_Bacteroidetes bacterium (no class in NCBI);o_Bacteroidetes bacterium (no order in NCBI);f_Bacteroidetes bacterium (no family in NCBI)	family	1555	493	1062
k_Bacteria;p_Spirochaetota;c_Spirochaetia;o_Spirochaetales;f_Breznakiellaceae	family	1553	703	850
k_Bacteria;p_Cyanobacteriota;c_Unclassified Cyanobacteriota;o_Unclassified Cyanobacteriota;f_Unclassified Cyanobacteriota	family	1551	447	1104
k_Eukaryota;p_Arthropoda;c_Insecta;o_Plutella (no order in NCBI);f_Plutella (no family in NCBI)	family	1503	453	1050
k_Bacteria;p_Bacillota;c_Clostridia;o_Eubacteriales;f_Feifaniaceae	family	1473	745	728
k_Bacteria;p_Bacteroidota;c_Bacteroidia;o_Marinilabiliales;f_Prolixibacteraceae	family	1315	405	910
k_Archaea;p_Unclassified Archaea;c_Unclassified Archaea;o_Unclassified Archaea;f_Unclassified Archaea	family	1312	274	1038
k_Bacteria;p_Bacteroidota;c_Flavobacteriia;o_Flavobacteriales;f_Flavobacteriales bacterium (no family in NCBI)	family	1281	578	703
k_Bacteria;p_Bacillota;c_Negativicutes;o_Selenomonadales;f_Unclassified Selenomonadales	family	1237	375	862
k_Bacteria;p_Mycoplasmatota;c_Mollicutes;o_Mycoplasmatales;f_Mycoplasmataceae	family	1209	912	297
k_Bacteria;p_Bacillota;c_Tissierellia;o_Tissierellales;f_Peptoniphilaceae	family	1183	457	726
k_Bacteria;p_Pseudomonadota;c_Alphaproteobacteria;o_Rhodospirillales;f_Azospirillaceae	family	1167	113	1054
k_Bacteria;p_Chloroflexota;c_Unclassified Chloroflexota;o_Unclassified Chloroflexota;f_Unclassified Chloroflexota	family	1159	669	490
k_Bacteria;p_Bacillota;c_Clostridia;o_Eubacteriales;f_Defluviitaleaceae	family	1138	314	824
k_Bacteria;p_Bacillota;c_Clostridia;o_Candidatus Borkfalkiales;f_Candidatus Borkfalkiaceae	family	1136	198	938
k_Bacteria;p_Elusimicrobiota;c_Elusimicrobia;o_Elusimicrobiales;f_Unclassified Elusimicrobiales	family	1130	126	1004
k_Bacteria;p_Actinomycetota;c_Actinomycetes;o_Mycobacteriales;f_Nocardiaceae	family	1090	339	751
k_Bacteria;p_Mycoplasmatota;c_Mollicutes;o_Anaeroplasmatales;f_Unclassified Anaeroplasmatales	family	1090	192	898
k_Bacteria;p_Spirochaetota;c_Spirochaetia;o_Brachyspirales;f_Brachyspiraceae	family	1048	290	758
k_Bacteria;p_Pseudomonadota;c_Gammaproteobacteria;o_Enterobacterales;f_Unclassified Enterobacterales	family	1016	410	606
k_Bacteria;p_Bacteroidota;c_Cytophagia;o_Cytophagales;f_Spirosomaceae	family	986	334	652
k_Bacteria;p_Fibrobacterota;c_Fibrobacteria;o_Fibrobacterales;f_Fibrobacteraceae	family	984	264	720
k_Bacteria;p_Bacillota;c_Clostridia;o_Eubacteriales;f_Eubacteriales bacterium (no family in NCBI)	family	945	203	742
k_Bacteria;p_Candidatus Scatousia (no phylum in NCBI);c_Candidatus Scatousia (no class in NCBI);o_Candidatus Scatousia (no order in NCBI);f_Candidatus Scatousia (no family in NCBI)	family	921	104	817
k_Bacteria;p_Synergistota;c_Synergistia;o_Synergistales;f_Dethiosulfovibrionaceae	family	886	239	647
k_Bacteria;p_Bacillota;c_Negativicutes;o_Selenomonadales;f_Sporomusaceae	family	884	262	622
k_Bacteria;p_bacterium 1XD42-54 (no phylum in NCBI);c_bacterium 1XD42-54 (no class in NCBI);o_bacterium 1XD42-54 (no order in NCBI);f_bacterium 1XD42-54 (no family in NCBI)	family	883	222	661
k_Eukaryota;p_Arthropoda;c_Insecta;o_Parnassius (no order in NCBI);f_Parnassius (no family in NCBI)	family	876	254	622
k_Bacteria;p_Campylobacterota;c_Epsilonproteobacteria;o_Campylobacterales;f_Campylobacteraceae	family	857	155	702
k_Eukaryota;p_Unclassified Eukaryota;c_Unclassified Eukaryota;o_Unclassified Eukaryota;f_Unclassified Eukaryota	family	846	205	641
k_Bacteria;p_Bacillota;c_Clostridia;o_Eubacteriales;f_Candidatus Gallacutalibacter (no family in NCBI)	family	841	164	677
k_Bacteria;p_Bacillota;c_Bacilli;o_Candidatus Coprovivens (no order in NCBI);f_Candidatus Coprovivens (no family in NCBI)	family	834	650	184
k_Bacteria;p_Lentisphaerota;c_Unclassified Lentisphaerota;o_Unclassified Lentisphaerota;f_Unclassified Lentisphaerota	family	828	243	585
k_Bacteria;p_Bacillota;c_Bacilli;o_Bacillales;f_Listeriaceae	family	824	197	627
k_Bacteria;p_Actinomycetota;c_Actinomycetes;o_Mycobacteriales;f_Mycobacteriaceae	family	796	194	602
k_Bacteria;p_Myxococcota;c_Unclassified Myxococcota;o_Unclassified Myxococcota;f_Unclassified Myxococcota	family	796	66	730
k_Bacteria;p_Synergistota;c_Synergistia;o_Synergistales;f_Unclassified Synergistales	family	731	156	575
k_Archaea;p_Thermoproteota;c_Unclassified Thermoproteota;o_Unclassified Thermoproteota;f_Unclassified Thermoproteota	family	724	109	615
k_Eukaryota;p_Chordata;c_Gulo (no class in NCBI);o_Gulo (no order in NCBI);f_Gulo (no family in NCBI)	family	703	222	481
k_Bacteria;p_Deferribacterota;c_Deferribacteres;o_Deferribacterales;f_Unclassified Deferribacterales	family	702	180	522
k_Bacteria;p_Pseudomonadota;c_Gammaproteobacteria;o_Pseudomonadales;f_Pseudomonadaceae	family	696	217	479
k_Eukaryota;p_Mucoromycota;c_Glomeromycetes;o_Glomerales;f_Glomeraceae	family	682	269	413
k_Bacteria;p_Pseudomonadota;c_Gammaproteobacteria;o_Pasteurellales;f_Unclassified Pasteurellales	family	673	91	582
k_Bacteria;p_Actinomycetota;c_Actinomycetes;o_Bifidobacteriales;f_Unclassified Bifidobacteriales	family	655	149	506
k_Eukaryota;p_Arthropoda;c_Insecta;o_Mythimna (no order in NCBI);f_Mythimna (no family in NCBI)	family	645	204	441
k_Bacteria;p_Pseudomonadota;c_Alphaproteobacteria;o_Rhodobacterales;f_Unclassified Rhodobacterales	family	639	148	491
k_Bacteria;p_Elusimicrobiota;c_Elusimicrobia;o_Unclassified Elusimicrobia;f_Unclassified Elusimicrobia	family	624	95	529
k_Bacteria;p_Actinomycetota;c_Actinomycetes;o_Kitasatosporales;f_Streptomycetaceae	family	605	235	370
k_Bacteria;p_Mycoplasmatota;c_Mollicutes;o_Unclassified Mollicutes;f_Unclassified Mollicutes	family	605	82	523
k_Bacteria;p_Pseudomonadota;c_Alphaproteobacteria;o_Rhodospirillales;f_Elioraeaceae	family	591	71	520
k_Bacteria;p_Bacillota;c_Clostridia;o_Eubacteriales;f_butyrate-producing bacterium (no family in NCBI)	family	575	177	398
k_Bacteria;p_Pseudomonadota;c_Gammaproteobacteria;o_Xanthomonadales;f_Xanthomonadaceae	family	565	131	434
k_Bacteria;p_Spirochaetota;c_Spirochaetia;o_Spirochaetales;f_Spirochaetales bacterium (no family in NCBI)	family	536	126	410
k_Bacteria;p_Pseudomonadota;c_Alphaproteobacteria;o_Hyphomicrobiales;f_Rhizobiaceae	family	519	131	388
k_Bacteria;p_Bacillota;c_Tissierellia;o_Unclassified Tissierellia;f_Unclassified Tissierellia	family	518	125	393
k_Bacteria;p_Planctomycetota;c_Unclassified Planctomycetota;o_Unclassified Planctomycetota;f_Unclassified Planctomycetota	family	445	202	243
k_Eukaryota;p_Streptophyta;c_Magnoliopsida;o_Myrtales;f_Lythraceae	family	441	84	357
k_Bacteria;p_Lentisphaerota;c_Lentisphaeria;o_Lentisphaeria bacterium (no order in NCBI);f_Lentisphaeria bacterium (no family in NCBI)	family	435	134	301
k_Bacteria;p_Bacteroidota;c_Flavobacteriia;o_Flavobacteriales;f_Flavobacteriaceae	family	430	137	293
k_Bacteria;p_Bacillota;c_Clostridia;o_Eubacteriales;f_Maliibacteriaceae	family	427	168	259
k_Bacteria;p_Campylobacterota;c_Epsilonproteobacteria;o_Unclassified Epsilonproteobacteria;f_Unclassified Epsilonproteobacteria	family	412	171	241
k_Bacteria;p_Verrucomicrobiota;c_Unclassified Verrucomicrobiota;o_Unclassified Verrucomicrobiota;f_Unclassified Verrucomicrobiota	family	394	117	277
k_Bacteria;p_Bacteroidota;c_Bacteroidia;o_Bacteroidales;f_Paludibacteraceae	family	389	141	248
k_Bacteria;p_Myxococcota;c_Myxococcia;o_Unclassified Myxococcia;f_Unclassified Myxococcia	family	382	61	321
k_Bacteria;p_Bacteroidota;c_Flavobacteriia;o_Unclassified Flavobacteriia;f_Unclassified Flavobacteriia	family	377	85	292
k_Archaea;p_Euryarchaeota;c_Methanobacteria;o_Methanobacteriales;f_Methanobacteriaceae	family	376	155	221
k_Eukaryota;p_Chordata;c_Cervidae (no class in NCBI);o_Cervidae (no order in NCBI);f_Cervidae	family	368	112	256
k_Bacteria;p_Bacillota;c_Clostridia;o_Eubacteriales;f_Desulfocucumaceae	family	367	91	276
k_Bacteria;p_Acidobacteriota;c_Unclassified Acidobacteriota;o_Unclassified Acidobacteriota;f_Unclassified Acidobacteriota	family	364	196	168
k_Bacteria;p_Deferribacterota;c_Unclassified Deferribacterota;o_Unclassified Deferribacterota;f_Unclassified Deferribacterota	family	358	1	357
k_Bacteria;p_bacterium 1XD42-8 (no phylum in NCBI);c_bacterium 1XD42-8 (no class in NCBI);o_bacterium 1XD42-8 (no order in NCBI);f_bacterium 1XD42-8 (no family in NCBI)	family	355	80	275
k_Bacteria;p_Candidatus Melainabacteria;c_Candidatus Melainabacteria bacterium (no class in NCBI);o_Candidatus Melainabacteria bacterium (no order in NCBI);f_Candidatus Melainabacteria bacterium (no family in NCBI)	family	353	51	302
k_Bacteria;p_Bacteroidota;c_Bacteroidia;o_Bacteroidales;f_Salinivirgaceae	family	352	74	278
k_Bacteria;p_Mycoplasmatota;c_Mollicutes;o_Mollicutes bacterium (no order in NCBI);f_Mollicutes bacterium (no family in NCBI)	family	352	76	276
k_Bacteria;p_Pseudomonadota;c_Gammaproteobacteria;o_Aeromonadales;f_Succinivibrionaceae	family	351	174	177
k_Bacteria;p_Bacillota;c_Negativicutes;o_Acidaminococcales;f_Unclassified Acidaminococcales	family	340	50	290
k_Bacteria;p_Bacillota;c_Bacilli;o_Candidatus Onthousia (no order in NCBI);f_Candidatus Onthousia (no family in NCBI)	family	333	142	191
k_Bacteria;p_Actinomycetota;c_Actinomycetes;o_Actinomycetales;f_Actinomycetaceae	family	327	78	249
k_Bacteria;p_Synergistota;c_Unclassified Synergistota;o_Unclassified Synergistota;f_Unclassified Synergistota	family	320	96	224
k_Bacteria;p_bacterium D16-51 (no phylum in NCBI);c_bacterium D16-51 (no class in NCBI);o_bacterium D16-51 (no order in NCBI);f_bacterium D16-51 (no family in NCBI)	family	311	86	225
k_Bacteria;p_Planctomycetota;c_Planctomycetia;o_Unclassified Planctomycetia;f_Unclassified Planctomycetia	family	307	80	227
k_Bacteria;p_Spirochaetota;c_Spirochaetia;o_Spirochaetales;f_Sphaerochaetaceae	family	307	98	209
k_Bacteria;p_Pseudomonadota;c_Betaproteobacteria;o_Burkholderiales;f_Comamonadaceae	family	305	55	250
k_Bacteria;p_Candidatus Poribacteria;c_Unclassified Candidatus Poribacteria;o_Unclassified Candidatus Poribacteria;f_Unclassified Candidatus Poribacteria	family	296	37	259
k_Bacteria;p_Bacillota;c_Clostridia;o_Eubacteriales;f_Bianqueaceae	family	290	5	285
k_Eukaryota;p_Arthropoda;c_Insecta;o_Pieris (no order in NCBI);f_Pieris (no family in NCBI)	family	287	90	197
k_Bacteria;p_Bacillota;c_Bacilli;o_Candidatus Onthocola (no order in NCBI);f_Candidatus Onthocola (no family in NCBI)	family	276	45	231
k_Eukaryota;p_Mucoromycota;c_Unclassified Mucoromycota;o_Unclassified Mucoromycota;f_Unclassified Mucoromycota	family	276	11	265
k_Bacteria;p_Bacillota;c_Clostridia;o_Eubacteriales;f_Candidatus Enterenecus (no family in NCBI)	family	275	103	172
k_Bacteria;p_Campylobacterota;c_Epsilonproteobacteria;o_Campylobacterales;f_Unclassified Campylobacterales	family	269	142	127
k_Bacteria;p_Planctomycetota;c_Planctomycetia;o_Pirellulales;f_Thermoguttaceae	family	267	104	163
k_Bacteria;p_Actinomycetota;c_Actinomycetes;o_Micrococcales;f_Unclassified Micrococcales	family	266	114	152
k_Bacteria;p_Lentisphaerota;c_Lentisphaeria;o_Victivallales;f_Unclassified Victivallales	family	265	96	169
k_Bacteria;p_Fibrobacterota;c_Chitinispirillia;o_Unclassified Chitinispirillia;f_Unclassified Chitinispirillia	family	263	25	238
k_Bacteria;p_Spirochaetota;c_Spirochaetia;o_Spirochaetales;f_Spirochaetaceae	family	263	55	208
k_Bacteria;p_Bacillota;c_Erysipelotrichia;o_Erysipelotrichales;f_Turicibacteraceae	family	258	46	212
k_Eukaryota;p_Arthropoda;c_Insecta;o_Diptera;f_Drosophila (no family in NCBI)	family	255	59	196
k_Bacteria;p_Bacillota;c_Clostridia;o_Candidatus Borkfalkiales;f_Unclassified Candidatus Borkfalkiales	family	240	26	214
k_Bacteria;p_Pseudomonadota;c_Gammaproteobacteria;o_Orbales;f_Orbaceae	family	240	78	162
k_Bacteria;p_Pseudomonadota;c_Alphaproteobacteria;o_Hyphomicrobiales;f_Phyllobacteriaceae	family	236	51	185
k_Bacteria;p_Myxococcota;c_Myxococcia;o_Myxococcales;f_Unclassified Myxococcales	family	227	53	174
k_Bacteria;p_Campylobacterota;c_Unclassified Campylobacterota;o_Unclassified Campylobacterota;f_Unclassified Campylobacterota	family	226	70	156
k_Bacteria;p_Candidatus Riflebacteria;c_Unclassified Candidatus Riflebacteria;o_Unclassified Candidatus Riflebacteria;f_Unclassified Candidatus Riflebacteria	family	224	84	140
k_Bacteria;p_Pseudomonadota;c_Gammaproteobacteria;o_Moraxellales;f_Moraxellaceae	family	224	66	158
k_Bacteria;p_Pseudomonadota;c_Gammaproteobacteria;o_Vibrionales;f_Vibrionaceae	family	222	94	128
k_Bacteria;p_Gemmatimonadota;c_Unclassified Gemmatimonadota;o_Unclassified Gemmatimonadota;f_Unclassified Gemmatimonadota	family	220	14	206
k_Bacteria;p_Mycoplasmatota;c_Mollicutes;o_Acholeplasmatales;f_Acholeplasmataceae	family	217	33	184
k_Bacteria;p_Synergistota;c_Synergistia;o_Unclassified Synergistia;f_Unclassified Synergistia	family	216	97	119
k_Archaea;p_Candidatus Bathyarchaeota;c_Unclassified Candidatus Bathyarchaeota;o_Unclassified Candidatus Bathyarchaeota;f_Unclassified Candidatus Bathyarchaeota	family	205	102	103
k_Bacteria;p_Candidatus Cloacimonadota;c_Unclassified Candidatus Cloacimonadota;o_Unclassified Candidatus Cloacimonadota;f_Unclassified Candidatus Cloacimonadota	family	202	53	149
k_Bacteria;p_Pseudomonadota;c_Alphaproteobacteria;o_Hyphomicrobiales;f_Unclassified Hyphomicrobiales	family	200	45	155
k_Bacteria;p_Kiritimatiellota;c_Unclassified Kiritimatiellota;o_Unclassified Kiritimatiellota;f_Unclassified Kiritimatiellota	family	193	106	87
k_Bacteria;p_Actinomycetota;c_Actinomycetes;o_Mycobacteriales;f_Unclassified Mycobacteriales	family	192	52	140
k_Bacteria;p_Bacillota;c_Clostridia;o_Eubacteriales;f_Heliobacteriaceae	family	190	107	83
k_Bacteria;p_Bacillota;c_Bacilli;o_Candidatus Aphodocola (no order in NCBI);f_Candidatus Aphodocola (no family in NCBI)	family	186	17	169
k_Bacteria;p_Bacillota;c_Bacilli;o_Candidatus Faecimonas (no order in NCBI);f_Candidatus Faecimonas (no family in NCBI)	family	186	63	123
k_Bacteria;p_Bacillota;c_Clostridia;o_Candidatus Ventrisoma (no order in NCBI);f_Candidatus Ventrisoma (no family in NCBI)	family	182	61	121
k_Bacteria;p_Pseudomonadota;c_Gammaproteobacteria;o_Oceanospirillales;f_Halomonadaceae	family	181	32	149
k_Bacteria;p_Deltaproteobacteria (no phylum in NCBI);c_Deltaproteobacteria;o_Unclassified Deltaproteobacteria;f_Unclassified Deltaproteobacteria	family	180	75	105
k_Eukaryota;p_Arthropoda;c_Insecta;o_Colias (no order in NCBI);f_Colias (no family in NCBI)	family	179	58	121
k_Bacteria;p_Bacillota;c_Bacilli;o_Candidatus Caccenecus (no order in NCBI);f_Candidatus Caccenecus (no family in NCBI)	family	178	43	135
k_Bacteria;p_bacterium J10(2018) (no phylum in NCBI);c_bacterium J10(2018) (no class in NCBI);o_bacterium J10(2018) (no order in NCBI);f_bacterium J10(2018) (no family in NCBI)	family	178	59	119
k_Viruses;p_Hofneiviricota;c_Faserviricetes;o_Tubulavirales;f_Inoviridae	family	176	32	144
k_Bacteria;p_Lentisphaerota;c_Lentisphaeria;o_Victivallales;f_Victivallaceae	family	175	46	129
k_Bacteria;p_Bacillota;c_Clostridia;o_Halanaerobiales;f_Unclassified Halanaerobiales	family	166	18	148
k_Bacteria;p_Pseudomonadota;c_Betaproteobacteria;o_Burkholderiales;f_Burkholderiaceae	family	166	72	94
k_Bacteria;p_Kiritimatiellota;c_Kiritimatiellia;o_Unclassified Kiritimatiellia;f_Unclassified Kiritimatiellia	family	161	73	88
k_Bacteria;p_Chlamydiota;c_Chlamydiia;o_Chlamydiales;f_Chlamydiaceae	family	157	10	147
k_Bacteria;p_Bacillota;c_Tissierellia;o_Tissierellales;f_Tissierellaceae	family	156	52	104
k_Bacteria;p_bacterium 210820-DFI.6.37 (no phylum in NCBI);c_bacterium 210820-DFI.6.37 (no class in NCBI);o_bacterium 210820-DFI.6.37 (no order in NCBI);f_bacterium 210820-DFI.6.37 (no family in NCBI)	family	155	11	144
k_Bacteria;p_Candidatus Microgenomates;c_Unclassified Candidatus Microgenomates;o_Unclassified Candidatus Microgenomates;f_Unclassified Candidatus Microgenomates	family	153	30	123
k_Eukaryota;p_Streptophyta;c_Klebsormidiophyceae;o_Klebsormidiales;f_Klebsormidiaceae	family	153	57	96
k_Viruses;p_Uroviricota;c_Caudoviricetes;o_Crassvirales;f_CrAss-like virus sp. (no family in NCBI)	family	146	46	100
k_Bacteria;p_Bacillota;c_Bacilli;o_Lactobacillales;f_Carnobacteriaceae	family	143	14	129
k_Bacteria;p_Bacillota;c_Tissierellia;o_Kallipyga (no order in NCBI);f_Kallipyga (no family in NCBI)	family	140	12	128
k_Bacteria;p_Bacillota;c_Tissierellia;o_Tissierellales;f_Unclassified Tissierellales	family	138	13	125
k_Bacteria;p_Chlamydiota;c_Chlamydiia;o_Chlamydiales;f_Unclassified Chlamydiales	family	137	25	112
k_Bacteria;p_Fusobacteriota;c_Fusobacteriia;o_Fusobacteriales;f_Unclassified Fusobacteriales	family	135	68	67
k_Bacteria;p_bacterium D16-56 (no phylum in NCBI);c_bacterium D16-56 (no class in NCBI);o_bacterium D16-56 (no order in NCBI);f_bacterium D16-56 (no family in NCBI)	family	132	18	114
k_Archaea;p_Euryarchaeota;c_Halobacteria;o_Unclassified Halobacteria;f_Unclassified Halobacteria	family	129	32	97
k_Bacteria;p_Pseudomonadota;c_Gammaproteobacteria;o_Pasteurellales;f_Pasteurellaceae	family	127	79	48
k_Bacteria;p_Thermodesulfobacteriota;c_Desulfuromonadia;o_Geobacterales;f_Geobacteraceae	family	127	30	97
k_Eukaryota;p_Arthropoda;c_Insecta;o_Vanessa (no order in NCBI);f_Vanessa (no family in NCBI)	family	127	60	67
k_Bacteria;p_Chloroflexota;c_Anaerolineae;o_Unclassified Anaerolineae;f_Unclassified Anaerolineae	family	124	21	103
k_Bacteria;p_Verrucomicrobiota;c_Verrucomicrobiae;o_Verrucomicrobiales;f_Unclassified Verrucomicrobiales	family	122	33	89
k_Archaea;p_Euryarchaeota;c_Methanomicrobia;o_Methanomicrobiales;f_Methanocorpusculaceae	family	120	18	102
k_Bacteria;p_Bacillota;c_Negativicutes;o_Veillonellales;f_Unclassified Veillonellales	family	120	19	101
k_Archaea;p_Candidatus Bathyarchaeota;c_Candidatus Bathyarchaeota archaeon (no class in NCBI);o_Candidatus Bathyarchaeota archaeon (no order in NCBI);f_Candidatus Bathyarchaeota archaeon (no family in NCBI)	family	114	36	78
k_Bacteria;p_Actinomycetota;c_Actinomycetes;o_Micromonosporales;f_Unclassified Micromonosporales	family	114	2	112
k_Bacteria;p_Mycoplasmatota;c_Mollicutes;o_Mycoplasmatales;f_Unclassified Mycoplasmatales	family	112	23	89
k_Bacteria;p_bacterium 1xD8-6 (no phylum in NCBI);c_bacterium 1xD8-6 (no class in NCBI);o_bacterium 1xD8-6 (no order in NCBI);f_bacterium 1xD8-6 (no family in NCBI)	family	111	0	111
k_Archaea;p_Euryarchaeota;c_Unclassified Euryarchaeota;o_Unclassified Euryarchaeota;f_Unclassified Euryarchaeota	family	110	46	64
k_Bacteria;p_Candidatus Ventrenecus (no phylum in NCBI);c_Candidatus Ventrenecus (no class in NCBI);o_Candidatus Ventrenecus (no order in NCBI);f_Candidatus Ventrenecus (no family in NCBI)	family	110	14	96
k_Archaea;p_Euryarchaeota;c_Halobacteria;o_Haloferacales;f_Haloferacaceae	family	109	22	87
k_Bacteria;p_Actinomycetota;c_Actinomycetes;o_Propionibacteriales;f_Propionibacteriaceae	family	109	71	38
k_Bacteria;p_Candidatus Galligastranaerophilus (no phylum in NCBI);c_Candidatus Galligastranaerophilus (no class in NCBI);o_Candidatus Galligastranaerophilus (no order in NCBI);f_Candidatus Galligastranaerophilus (no family in NCBI)	family	109	10	99
k_Bacteria;p_Pseudomonadota;c_Alphaproteobacteria;o_Rhodospirillales;f_Rhodospirillaceae	family	109	55	54
k_Bacteria;p_Bacillota;c_Clostridia;o_Eubacteriales;f_Cellulosilyticaceae	family	108	48	60
k_Viruses;p_Uroviricota;c_Caudoviricetes;o_Crassvirales;f_Unclassified Crassvirales	family	108	42	66
k_Viruses;p_Hofneiviricota;c_Faserviricetes;o_Tubulavirales;f_Unclassified Tubulavirales	family	105	10	95
k_Bacteria;p_Mycoplasmatota;c_Candidatus Pelethosoma (no class in NCBI);o_Candidatus Pelethosoma (no order in NCBI);f_Candidatus Pelethosoma (no family in NCBI)	family	104	20	84
k_Bacteria;p_Spirochaetota;c_Spirochaetia;o_Brachyspirales;f_Unclassified Brachyspirales	family	103	9	94
k_Bacteria;p_Bacteroidota;c_Cytophagia;o_Unclassified Cytophagia;f_Unclassified Cytophagia	family	100	8	92
k_Bacteria;p_Bacillota;c_Clostridia;o_Eubacteriales;f_Unclassified Eubacteriales;g_Unclassified Eubacteriales	genus	65271611	17843743	47427868
k_Bacteria;p_Bacteroidota;c_Bacteroidia;o_Bacteroidales;f_Unclassified Bacteroidales;g_Unclassified Bacteroidales	genus	55745808	11187137	44558671
k_Bacteria;p_Bacillota;c_Clostridia;o_Eubacteriales;f_Oscillospiraceae;g_Unclassified Oscillospiraceae	genus	44403735	13774153	30629582
k_Bacteria;p_Bacillota;c_Clostridia;o_Eubacteriales;f_Lachnospiraceae;g_Unclassified Lachnospiraceae	genus	40768437	13667679	27100758
k_Bacteria;p_Bacteroidota;c_Bacteroidia;o_Bacteroidales;f_Muribaculaceae;g_Unclassified Muribaculaceae	genus	19724669	5245375	14479294
k_Bacteria;p_Bacillota;c_Clostridia;o_Eubacteriales;f_Lachnospiraceae;g_Lachnospiraceae bacterium (no genus in NCBI)	genus	15776489	3808011	11968478
k_Bacteria;p_Bacillota;c_Clostridia;o_Eubacteriales;f_Oscillospiraceae;g_Oscillospiraceae bacterium (no genus in NCBI)	genus	11142527	3451887	7690640
k_Bacteria;p_Bacillota;c_Unclassified Bacillota;o_Unclassified Bacillota;f_Unclassified Bacillota;g_Unclassified Bacillota	genus	10728386	3292898	7435488
k_Bacteria;p_Bacillota;c_Clostridia;o_Eubacteriales;f_Oscillospiraceae;g_Oscillibacter	genus	10060790	3323798	6736992
k_Bacteria;p_Bacillota;c_Clostridia;o_Unclassified Clostridia;f_Unclassified Clostridia;g_Unclassified Clostridia	genus	8968815	2141960	6826855
k_Bacteria;p_Bacteroidota;c_Bacteroidia;o_Bacteroidales;f_Rikenellaceae;g_Alistipes	genus	8453298	1682859	6770439
k_Bacteria;p_Bacteroidota;c_Bacteroidia;o_Bacteroidales;f_Muribaculaceae;g_Muribaculaceae bacterium (no genus in NCBI)	genus	4018174	1038670	2979504
k_Bacteria;p_Bacteroidota;c_Bacteroidia;o_Bacteroidales;f_Muribaculaceae;g_Candidatus Amulumruptor	genus	3578742	1510646	2068096
k_Bacteria;p_Bacteroidota;c_Bacteroidia;o_Bacteroidales;f_Bacteroidaceae;g_Unclassified Bacteroidaceae	genus	3010368	950250	2060118
k_Bacteria;p_Bacillota;c_Clostridia;o_Eubacteriales;f_Oscillospiraceae;g_Angelakisella	genus	1956726	680315	1276411
k_Bacteria;p_Bacteroidota;c_Bacteroidia;o_Bacteroidales;f_Muribaculaceae;g_Muribaculum	genus	1603895	495394	1108501
k_Bacteria;p_Bacillota;c_Clostridia;o_Eubacteriales;f_Oscillospiraceae;g_Lawsonibacter	genus	1582933	508017	1074916
k_Bacteria;p_Bacteroidota;c_Bacteroidia;o_Bacteroidales;f_Prevotellaceae;g_Prevotella	genus	1566030	448391	1117639
k_Bacteria;p_Bacillota;c_Erysipelotrichia;o_Erysipelotrichales;f_Erysipelotrichaceae;g_Unclassified Erysipelotrichaceae	genus	1436918	454196	982722
k_Bacteria;p_Bacillota;c_Clostridia;o_Eubacteriales;f_Oscillospiraceae;g_Acutalibacter	genus	1413017	424677	988340
k_Bacteria;p_Thermodesulfobacteriota;c_Desulfovibrionia;o_Desulfovibrionales;f_Desulfovibrionaceae;g_Desulfovibrio	genus	1260843	393683	867160
k_Bacteria;p_Bacillota;c_Clostridia;o_Clostridia bacterium (no order in NCBI);f_Clostridia bacterium (no family in NCBI);g_Clostridia bacterium (no genus in NCBI)	genus	1252872	218773	1034099
k_Bacteria;p_Bacteroidota;c_Unclassified Bacteroidota;o_Unclassified Bacteroidota;f_Unclassified Bacteroidota;g_Unclassified Bacteroidota	genus	1158399	239441	918958
k_Bacteria;p_Bacteroidota;c_Bacteroidia;o_Unclassified Bacteroidia;f_Unclassified Bacteroidia;g_Unclassified Bacteroidia	genus	993155	188010	805145
k_Bacteria;p_Bacillota;c_Clostridia;o_Eubacteriales;f_Eubacteriaceae;g_Eubacterium	genus	918255	225161	693094
k_Bacteria;p_Thermodesulfobacteriota;c_Desulfovibrionia;o_Desulfovibrionales;f_Desulfovibrionaceae;g_Unclassified Desulfovibrionaceae	genus	842377	180598	661779
k_Bacteria;p_Bacteroidota;c_Bacteroidia;o_Bacteroidales;f_Bacteroidaceae;g_Bacteroides	genus	821757	228229	593528
k_Bacteria;p_Bacillota;c_Clostridia;o_Eubacteriales;f_Lachnospiraceae;g_Acetatifactor	genus	801184	223404	577780
k_Bacteria;p_Bacteroidota;c_Bacteroidia;o_Bacteroidales;f_Muribaculaceae;g_Paramuribaculum	genus	739042	236944	502098
k_Bacteria;p_Bacillota;c_Clostridia;o_Eubacteriales;f_Oscillospiraceae;g_Dysosmobacter	genus	725067	184141	540926
k_Bacteria;p_Bacillota;c_Erysipelotrichia;o_Erysipelotrichales;f_Unclassified Erysipelotrichales;g_Unclassified Erysipelotrichales	genus	664031	215907	448124
k_Bacteria;p_Bacillota;c_Clostridia;o_Eubacteriales;f_Clostridiaceae;g_Unclassified Clostridiaceae	genus	640884	168868	472016
k_Bacteria;p_Bacteroidota;c_Bacteroidia;o_Bacteroidales;f_Prevotellaceae;g_Unclassified Prevotellaceae	genus	635405	133760	501645
k_Bacteria;p_Bacillota;c_Clostridia;o_Eubacteriales;f_Flintibacter (no family in NCBI);g_Flintibacter	genus	566758	229586	337172
k_Bacteria;p_Bacillota;c_Clostridia;o_Eubacteriales;f_Oscillospiraceae;g_Ruminococcus	genus	565370	182989	382381
k_Bacteria;p_Bacillota;c_Clostridia;o_Eubacteriales;f_Oscillospiraceae;g_Pseudoflavonifractor	genus	563061	125452	437609
k_Bacteria;p_Bacteroidota;c_Bacteroidia;o_Bacteroidales;f_Muribaculaceae;g_Duncaniella	genus	551624	141960	409664
k_Bacteria;p_Bacillota;c_Clostridia;o_Eubacteriales;f_Clostridiaceae;g_Clostridiaceae bacterium (no genus in NCBI)	genus	481123	105622	375501
k_Bacteria;p_Bacillota;c_Clostridia;o_Eubacteriales;f_Clostridiaceae;g_Hungatella	genus	479492	123891	355601
k_Bacteria;p_Bacillota;c_Bacilli;o_Lactobacillales;f_Lactobacillaceae;g_Ligilactobacillus	genus	459043	6675	452368
k_Bacteria;p_Bacteroidota;c_Bacteroidia;o_Bacteroidales;f_Bacteroidaceae;g_Bacteroidaceae bacterium (no genus in NCBI)	genus	417924	110169	307755
k_Bacteria;p_Bacillota;c_Erysipelotrichia;o_Erysipelotrichales;f_Erysipelotrichaceae;g_Ileibacterium	genus	338065	87623	250442
k_Bacteria;p_Bacteroidota;c_Bacteroidia;o_Bacteroidales;f_Tannerellaceae;g_Parabacteroides	genus	337673	120492	217181
k_Bacteria;p_Bacillota;c_Erysipelotrichia;o_Unclassified Erysipelotrichia;f_Unclassified Erysipelotrichia;g_Unclassified Erysipelotrichia	genus	308706	102068	206638
k_Bacteria;p_Deferribacterota;c_Deferribacteres;o_Deferribacterales;f_Mucispirillaceae;g_Mucispirillum	genus	292137	84621	207516
k_Bacteria;p_Bacillota;c_Clostridia;o_Eubacteriales;f_Clostridiaceae;g_Butyricicoccus	genus	260535	69207	191328
k_Bacteria;p_Bacteroidota;c_Bacteroidia;o_Bacteroidales;f_Odoribacteraceae;g_Odoribacter	genus	247590	18619	228971
k_Bacteria;p_Bacillota;c_Clostridia;o_Eubacteriales;f_Oscillospiraceae;g_Subdoligranulum	genus	239691	48200	191491
k_Bacteria;p_Bacteroidota;c_Bacteroidia;o_Bacteroidales;f_Rikenellaceae;g_Unclassified Rikenellaceae	genus	236374	85311	151063
k_Bacteria;p_Bacillota;c_Clostridia;o_Eubacteriales;f_Clostridiales bacterium (no family in NCBI);g_Clostridiales bacterium (no genus in NCBI)	genus	230147	51569	178578
k_Bacteria;p_Bacillota;c_Clostridia;o_Eubacteriales;f_Oscillospiraceae;g_Anaerotruncus	genus	192334	51889	140445
k_Bacteria;p_Pseudomonadota;c_Alphaproteobacteria;o_Unclassified Alphaproteobacteria;f_Unclassified Alphaproteobacteria;g_Unclassified Alphaproteobacteria	genus	187282	76224	111058
k_Bacteria;p_Bacillota;c_Erysipelotrichia;o_Erysipelotrichales;f_Erysipelotrichaceae;g_Faecalibaculum	genus	185751	45954	139797
k_Bacteria;p_Bacteroidota;c_Bacteroidia;o_Bacteroidales;f_Bacteroidaceae;g_Phocaeicola	genus	179341	53529	125812
k_Bacteria;p_Bacillota;c_Clostridia;o_Eubacteriales;f_Oscillospiraceae;g_Flavonifractor	genus	176009	44081	131928
k_Bacteria;p_Bacillota;c_Clostridia;o_Eubacteriales;f_Eubacteriaceae;g_Unclassified Eubacteriaceae	genus	171349	22259	149090
k_Bacteria;p_Bacillota;c_Clostridia;o_Eubacteriales;f_Clostridiaceae;g_Clostridium	genus	164882	48278	116604
k_Bacteria;p_Actinomycetota;c_Actinomycetes;o_Bifidobacteriales;f_Bifidobacteriaceae;g_Bifidobacterium	genus	155162	13578	141584
k_Bacteria;p_Bacillota;c_Clostridia;o_Eubacteriales;f_Lachnospiraceae;g_Roseburia	genus	151213	50197	101016
k_Viruses;p_Unclassified Viruses;c_Unclassified Viruses;o_Unclassified Viruses;f_Unclassified Viruses;g_Unclassified Viruses	genus	143396	27649	115747
k_Bacteria;p_Bacillota;c_Clostridia;o_Eubacteriales;f_Colidextribacter (no family in NCBI);g_Colidextribacter	genus	139034	38745	100289
k_Bacteria;p_Verrucomicrobiota;c_Verrucomicrobiae;o_Verrucomicrobiales;f_Akkermansiaceae;g_Akkermansia	genus	134707	11870	122837
k_Bacteria;p_Candidatus Melainabacteria;c_Candidatus Gastranaerophilales (no class in NCBI);o_Candidatus Gastranaerophilales;f_Unclassified Candidatus Gastranaerophilales;g_Unclassified Candidatus Gastranaerophilales	genus	124768	47359	77409
k_Bacteria;p_Elusimicrobiota;c_Unclassified Elusimicrobiota;o_Unclassified Elusimicrobiota;f_Unclassified Elusimicrobiota;g_Unclassified Elusimicrobiota	genus	117254	19981	97273
k_Bacteria;p_Bacillota;c_Clostridia;o_Eubacteriales;f_Lachnospiraceae;g_Parablautia	genus	112888	23640	89248
k_Bacteria;p_Pseudomonadota;c_Betaproteobacteria;o_Burkholderiales;f_Sutterellaceae;g_Unclassified Sutterellaceae	genus	108367	5123	103244
k_Bacteria;p_Bacteroidota;c_Bacteroidia;o_Bacteroidales;f_Prevotellaceae;g_Paraprevotella	genus	106946	20738	86208
k_Viruses;p_Uroviricota;c_Caudoviricetes;o_Caudoviricetes sp. (no order in NCBI);f_Caudoviricetes sp. (no family in NCBI);g_Caudoviricetes sp. (no genus in NCBI)	genus	106697	42692	64005
k_Bacteria;p_Candidatus Saccharibacteria;c_Unclassified Candidatus Saccharibacteria;o_Unclassified Candidatus Saccharibacteria;f_Unclassified Candidatus Saccharibacteria;g_Unclassified Candidatus Saccharibacteria	genus	105750	46778	58972
k_Bacteria;p_Bacillota;c_Clostridia;o_Eubacteriales;f_Lachnospiraceae;g_Otoolea	genus	103226	23666	79560
k_Viruses;p_Uroviricota;c_Caudoviricetes;o_Unclassified Caudoviricetes;f_Unclassified Caudoviricetes;g_Unclassified Caudoviricetes	genus	100095	27174	72921
k_Bacteria;p_Bacteroidota;c_Bacteroidia;o_Bacteroidales;f_Bacteroidales bacterium (no family in NCBI);g_Bacteroidales bacterium (no genus in NCBI)	genus	78782	21414	57368
k_Bacteria;p_Bacillota;c_Clostridia;o_Eubacteriales;f_Oscillospiraceae;g_Provencibacterium	genus	74412	32444	41968
k_Bacteria;p_Bacillota;c_Clostridia;o_Eubacteriales;f_Lachnospiraceae;g_Enterocloster	genus	70927	18958	51969
k_Bacteria;p_Pseudomonadota;c_Alphaproteobacteria;o_Alphaproteobacteria bacterium (no order in NCBI);f_Alphaproteobacteria bacterium (no family in NCBI);g_Alphaproteobacteria bacterium (no genus in NCBI)	genus	70031	29410	40621
k_Bacteria;p_Bacillota;c_Bacilli;o_Lactobacillales;f_Lactobacillaceae;g_Unclassified Lactobacillaceae	genus	66422	2082	64340
k_Bacteria;p_Thermodesulfobacteriota;c_Desulfovibrionia;o_Desulfovibrionales;f_Desulfovibrionaceae;g_Mailhella	genus	63902	17692	46210
k_Bacteria;p_Bacillota;c_Clostridia;o_Eubacteriales;f_Lachnospiraceae;g_Dorea	genus	62900	17905	44995
k_Bacteria;p_bacterium 1xD42-67 (no phylum in NCBI);c_bacterium 1xD42-67 (no class in NCBI);o_bacterium 1xD42-67 (no order in NCBI);f_bacterium 1xD42-67 (no family in NCBI);g_bacterium 1xD42-67 (no genus in NCBI)	genus	61777	15152	46625
k_Bacteria;p_Thermodesulfobacteriota;c_Desulfovibrionia;o_Desulfovibrionales;f_Desulfovibrionaceae;g_Bilophila	genus	59748	9552	50196
k_Bacteria;p_Pseudomonadota;c_Betaproteobacteria;o_Burkholderiales;f_Unclassified Burkholderiales;g_Unclassified Burkholderiales	genus	58945	3136	55809
k_Bacteria;p_Bacillota;c_Clostridia;o_Eubacteriales;f_Oscillospiraceae;g_Ruminiclostridium	genus	58848	25600	33248
k_Bacteria;p_bacterium D16-76 (no phylum in NCBI);c_bacterium D16-76 (no class in NCBI);o_bacterium D16-76 (no order in NCBI);f_bacterium D16-76 (no family in NCBI);g_bacterium D16-76 (no genus in NCBI)	genus	55549	13633	41916
k_Bacteria;p_Bacteroidota;c_Bacteroidia;o_Bacteroidales;f_Muribaculaceae;g_Sodaliphilus	genus	53829	10348	43481
k_Bacteria;p_Thermodesulfobacteriota;c_Desulfovibrionia;o_Desulfovibrionales;f_Desulfovibrionaceae;g_Desulfovibrionaceae bacterium (no genus in NCBI)	genus	52026	10828	41198
k_Bacteria;p_bacterium 1XD8-76 (no phylum in NCBI);c_bacterium 1XD8-76 (no class in NCBI);o_bacterium 1XD8-76 (no order in NCBI);f_bacterium 1XD8-76 (no family in NCBI);g_bacterium 1XD8-76 (no genus in NCBI)	genus	50802	7268	43534
k_Bacteria;p_Bacillota;c_Clostridia;o_Eubacteriales;f_Lachnospiraceae;g_Sporofaciens	genus	50234	20615	29619
k_Bacteria;p_Bacillota;c_Clostridia;o_Eubacteriales;f_Pumilibacteraceae;g_Anaerocaecibacter	genus	48995	3874	45121
k_Bacteria;p_Bacteroidota;c_Bacteroidia;o_Bacteroidales;f_Porphyromonadaceae;g_Porphyromonadaceae bacterium (no genus in NCBI)	genus	48050	19559	28491
k_Bacteria;p_Bacillota;c_Clostridia;o_Eubacteriales;f_Lachnospiraceae;g_Anaerotignum	genus	47355	15765	31590
k_Bacteria;p_Bacillota;c_Clostridia;o_Eubacteriales;f_Peptostreptococcaceae;g_Clostridioides	genus	46888	14951	31937
k_Bacteria;p_Bacillota;c_Clostridia;o_Eubacteriales;f_Oscillospiraceae;g_Faecalibacterium	genus	46459	11342	35117
k_Bacteria;p_Bacillota;c_Bacillota bacterium (no class in NCBI);o_Bacillota bacterium (no order in NCBI);f_Bacillota bacterium (no family in NCBI);g_Bacillota bacterium (no genus in NCBI)	genus	45297	34784	10513
k_Bacteria;p_Bacteroidota;c_Bacteroidia;o_Bacteroidales;f_Odoribacteraceae;g_Unclassified Odoribacteraceae	genus	44134	7533	36601
k_Bacteria;p_Bacillota;c_Bacilli;o_Unclassified Bacilli;f_Unclassified Bacilli;g_Unclassified Bacilli	genus	44085	20326	23759
k_Bacteria;p_Candidatus Melainabacteria;c_Candidatus Gastranaerophilales (no class in NCBI);o_Candidatus Gastranaerophilales;f_Candidatus Gastranaerophilales bacterium (no family in NCBI);g_Candidatus Gastranaerophilales bacterium (no genus in NCBI)	genus	43899	7677	36222
k_Bacteria;p_Thermodesulfobacteriota;c_Desulfovibrionia;o_Desulfovibrionales;f_Unclassified Desulfovibrionales;g_Unclassified Desulfovibrionales	genus	42766	10756	32010
k_Bacteria;p_Bacillota;c_Clostridia;o_Eubacteriales;f_Peptococcaceae;g_Unclassified Peptococcaceae	genus	42231	13208	29023
k_Bacteria;p_Bacillota;c_Clostridia;o_Eubacteriales;f_Pumilibacteraceae;g_Pumilibacter	genus	41719	5937	35782
k_Bacteria;p_Thermodesulfobacteriota;c_Desulfovibrionia;o_Unclassified Desulfovibrionia;f_Unclassified Desulfovibrionia;g_Unclassified Desulfovibrionia	genus	41008	14643	26365
k_Bacteria;p_Bacillota;c_Firmicutes bacterium (no class in NCBI);o_Firmicutes bacterium (no order in NCBI);f_Firmicutes bacterium (no family in NCBI);g_Firmicutes bacterium (no genus in NCBI)	genus	40407	12484	27923
k_Bacteria;p_Pseudomonadota;c_Unclassified Pseudomonadota;o_Unclassified Pseudomonadota;f_Unclassified Pseudomonadota;g_Unclassified Pseudomonadota	genus	37108	9079	28029
k_Bacteria;p_Bacillota;c_Clostridia;o_Eubacteriales;f_Intestinimonas (no family in NCBI);g_Intestinimonas	genus	37037	11736	25301
k_Bacteria;p_Bacillota;c_Clostridia;o_Eubacteriales;f_Lachnospiraceae;g_Blautia	genus	36954	11455	25499
k_Bacteria;p_Bacillota;c_Clostridia;o_Eubacteriales;f_Lachnospiraceae;g_Schaedlerella	genus	34996	11178	23818
k_Bacteria;p_Bacteroidota;c_Bacteroidia;o_Bacteroidales;f_Muribaculaceae;g_Lepagella	genus	34929	9245	25684
k_Bacteria;p_Bacillota;c_Clostridia;o_Eubacteriales;f_Oscillospiraceae;g_Ruthenibacterium	genus	34110	8472	25638
k_Bacteria;p_Bacillota;c_Clostridia;o_Eubacteriales;f_Peptococcaceae;g_Peptococcaceae bacterium (no genus in NCBI)	genus	33369	11698	21671
k_Bacteria;p_Bacillota;c_Clostridia;o_Eubacteriales;f_Lachnospiraceae;g_Petralouisia	genus	31881	3584	28297
k_Bacteria;p_Pseudomonadota;c_Betaproteobacteria;o_Burkholderiales;f_Sutterellaceae;g_Parasutterella	genus	30275	1425	28850
k_Bacteria;p_Bacillota;c_Clostridia;o_Eubacteriales;f_Oscillospiraceae;g_Neglectibacter	genus	27316	7432	19884
k_Bacteria;p_Actinomycetota;c_Coriobacteriia;o_Eggerthellales;f_Eggerthellaceae;g_Unclassified Eggerthellaceae	genus	26503	4859	21644
k_Bacteria;p_Bacillota;c_Clostridia;o_Eubacteriales;f_Lachnospiraceae;g_Eisenbergiella	genus	26281	7039	19242
k_Bacteria;p_Bacillota;c_Clostridia;o_Eubacteriales;f_Lachnospiraceae;g_Butyrivibrio	genus	21879	6052	15827
k_Bacteria;p_Bacteroidota;c_Bacteroidia;o_Bacteroidales;f_Odoribacteraceae;g_Butyricimonas	genus	21810	5340	16470
k_Bacteria;p_Campylobacterota;c_Epsilonproteobacteria;o_Campylobacterales;f_Helicobacteraceae;g_Helicobacter	genus	20610	12921	7689
k_Bacteria;p_bacterium 1xD8-48 (no phylum in NCBI);c_bacterium 1xD8-48 (no class in NCBI);o_bacterium 1xD8-48 (no order in NCBI);f_bacterium 1xD8-48 (no family in NCBI);g_bacterium 1xD8-48 (no genus in NCBI)	genus	20026	4860	15166
k_Bacteria;p_Elusimicrobiota;c_Elusimicrobia;o_Elusimicrobiales;f_Elusimicrobiaceae;g_Unclassified Elusimicrobiaceae	genus	19278	2647	16631
k_Bacteria;p_bacterium 1xD42-87 (no phylum in NCBI);c_bacterium 1xD42-87 (no class in NCBI);o_bacterium 1xD42-87 (no order in NCBI);f_bacterium 1xD42-87 (no family in NCBI);g_bacterium 1xD42-87 (no genus in NCBI)	genus	18873	4273	14600
k_Bacteria;p_Bacteroidota;c_Bacteroidia;o_Bacteroidales;f_Muribaculaceae;g_Sangeribacter	genus	17253	5016	12237
k_Bacteria;p_Bacillota;c_Clostridia;o_Eubacteriales;f_Pumilibacteraceae;g_Unclassified Pumilibacteraceae	genus	16357	2197	14160
k_Bacteria;p_Bacillota;c_Clostridia;o_Eubacteriales;f_Lachnospiraceae;g_Kineothrix	genus	16224	8458	7766
k_Bacteria;p_Bacillota;c_Clostridia;o_Eubacteriales;f_Oscillospiraceae;g_Fournierella	genus	13173	2988	10185
k_Bacteria;p_Pseudomonadota;c_Betaproteobacteria;o_Burkholderiales;f_Sutterellaceae;g_Turicimonas	genus	12978	2837	10141
k_Bacteria;p_bacterium D16-50 (no phylum in NCBI);c_bacterium D16-50 (no class in NCBI);o_bacterium D16-50 (no order in NCBI);f_bacterium D16-50 (no family in NCBI);g_bacterium D16-50 (no genus in NCBI)	genus	12826	3709	9117
k_Bacteria;p_Bacillota;c_Clostridia;o_Eubacteriales;f_Lachnospiraceae;g_Hominisplanchenecus	genus	12325	3692	8633
k_Viruses;p_Uroviricota;c_Unclassified Uroviricota;o_Unclassified Uroviricota;f_Unclassified Uroviricota;g_Unclassified Uroviricota	genus	12126	2139	9987
k_Bacteria;p_Thermodesulfobacteriota;c_Unclassified Thermodesulfobacteriota;o_Unclassified Thermodesulfobacteriota;f_Unclassified Thermodesulfobacteriota;g_Unclassified Thermodesulfobacteriota	genus	12003	2241	9762
k_Bacteria;p_Bacillota;c_Clostridia;o_Eubacteriales;f_Oscillospiraceae;g_Vermiculatibacterium	genus	11917	3165	8752
k_Bacteria;p_Bacteroidota;c_Bacteroidia;o_Bacteroidales;f_Prevotellaceae;g_Palleniella	genus	11717	2594	9123
k_Bacteria;p_Pseudomonadota;c_Gammaproteobacteria;o_Enterobacterales;f_Enterobacteriaceae;g_Klebsiella	genus	11699	2610	9089
k_Bacteria;p_Pseudomonadota;c_Betaproteobacteria;o_Burkholderiales;f_Oxalobacteraceae;g_Oxalobacter	genus	11359	2924	8435
k_Viruses;p_Bacteriophage sp. (no phylum in NCBI);c_Bacteriophage sp. (no class in NCBI);o_Bacteriophage sp. (no order in NCBI);f_Bacteriophage sp. (no family in NCBI);g_Bacteriophage sp. (no genus in NCBI)	genus	11354	4203	7151
k_Bacteria;p_Bacillota;c_Clostridia;o_Eubacteriales;f_Lachnospiraceae;g_Lachnospira	genus	11235	4438	6797
k_Bacteria;p_Candidatus Saccharibacteria;c_Candidatus Saccharibacteria bacterium (no class in NCBI);o_Candidatus Saccharibacteria bacterium (no order in NCBI);f_Candidatus Saccharibacteria bacterium (no family in NCBI);g_Candidatus Saccharibacteria bacterium (no genus in NCBI)	genus	10146	4656	5490
k_Bacteria;p_bacterium 1XD21-13 (no phylum in NCBI);c_bacterium 1XD21-13 (no class in NCBI);o_bacterium 1XD21-13 (no order in NCBI);f_bacterium 1XD21-13 (no family in NCBI);g_bacterium 1XD21-13 (no genus in NCBI)	genus	9807	3071	6736
k_Bacteria;p_Candidatus Melainabacteria;c_Unclassified Candidatus Melainabacteria;o_Unclassified Candidatus Melainabacteria;f_Unclassified Candidatus Melainabacteria;g_Unclassified Candidatus Melainabacteria	genus	9719	1833	7886
k_Bacteria;p_Actinomycetota;c_Coriobacteriia;o_Unclassified Coriobacteriia;f_Unclassified Coriobacteriia;g_Unclassified Coriobacteriia	genus	9558	1713	7845
k_Bacteria;p_Bacillota;c_Bacilli;o_Bacillales;f_Staphylococcaceae;g_Staphylococcus	genus	9350	1393	7957
k_Bacteria;p_Bacillota;c_Clostridia;o_Eubacteriales;f_Lachnospiraceae;g_Lachnoclostridium	genus	9127	1607	7520
k_Bacteria;p_Actinomycetota;c_Coriobacteriia;o_Eggerthellales;f_Eggerthellaceae;g_Adlercreutzia	genus	9049	2468	6581
k_Bacteria;p_Bacillota;c_Bacilli;o_Bacilli bacterium (no order in NCBI);f_Bacilli bacterium (no family in NCBI);g_Bacilli bacterium (no genus in NCBI)	genus	8896	4437	4459
k_Bacteria;p_Pseudomonadota;c_Alphaproteobacteria;o_Rhodospirillales;f_Acetobacteraceae;g_Acetobacter	genus	8863	2164	6699
k_Bacteria;p_Actinomycetota;c_Unclassified Actinomycetota;o_Unclassified Actinomycetota;f_Unclassified Actinomycetota;g_Unclassified Actinomycetota	genus	8596	2758	5838
k_Bacteria;p_Bacillota;c_Clostridia;o_Eubacteriales;f_Lachnospiraceae;g_Lacrimispora	genus	8494	2300	6194
k_Eukaryota;p_Chordata;c_Unclassified Chordata;o_Unclassified Chordata;f_Unclassified Chordata;g_Unclassified Chordata	genus	8004	2257	5747
k_Bacteria;p_Bacillota;c_Erysipelotrichia;o_Erysipelotrichales;f_Coprobacillaceae;g_Thomasclavelia	genus	7852	1826	6026
k_Bacteria;p_Bacillota;c_Clostridia;o_Eubacteriales;f_Lachnospiraceae;g_Lachnotalea	genus	7825	2783	5042
k_Bacteria;p_Bacillota;c_Bacilli;o_Bacillales;f_Unclassified Bacillales;g_Unclassified Bacillales	genus	7578	1935	5643
k_Bacteria;p_Bacillota;c_Clostridia;o_Eubacteriales;f_Oscillospiraceae;g_Candidatus Faeciplasma	genus	7360	1117	6243
k_Bacteria;p_Bacillota;c_Erysipelotrichia;o_Erysipelotrichales;f_Erysipelotrichaceae;g_Allobaculum	genus	7306	1256	6050
k_Bacteria;p_Bacillota;c_Clostridia;o_Eubacteriales;f_Oscillospiraceae;g_Candidatus Avoscillospira	genus	7213	2434	4779
k_Eukaryota;p_Chordata;c_Homo sapiens (no class in NCBI);o_Homo sapiens (no order in NCBI);f_Homo sapiens (no family in NCBI);g_Homo sapiens (no genus in NCBI)	genus	7151	2070	5081
k_Bacteria;p_Bacillota;c_Erysipelotrichia;o_Erysipelotrichales;f_Erysipelotrichaceae;g_Erysipelotrichaceae bacterium (no genus in NCBI)	genus	7077	1759	5318
k_Bacteria;p_Bacillota;c_Clostridia;o_Eubacteriales;f_Gemmiger (no family in NCBI);g_Gemmiger	genus	6994	1528	5466
k_Bacteria;p_bacterium 0.1xD8-71 (no phylum in NCBI);c_bacterium 0.1xD8-71 (no class in NCBI);o_bacterium 0.1xD8-71 (no order in NCBI);f_bacterium 0.1xD8-71 (no family in NCBI);g_bacterium 0.1xD8-71 (no genus in NCBI)	genus	6942	2124	4818
k_Bacteria;p_Pseudomonadota;c_Betaproteobacteria;o_Unclassified Betaproteobacteria;f_Unclassified Betaproteobacteria;g_Unclassified Betaproteobacteria	genus	6826	393	6433
k_Bacteria;p_Spirochaetota;c_Spirochaetia;o_Spirochaetales;f_Unclassified Spirochaetales;g_Unclassified Spirochaetales	genus	6814	1789	5025
k_Bacteria;p_Bacillota;c_Bacilli;o_Lactobacillales;f_Unclassified Lactobacillales;g_Unclassified Lactobacillales	genus	6755	661	6094
k_Bacteria;p_Bacillota;c_Bacilli;o_Lactobacillales;f_Enterococcaceae;g_Enterococcus	genus	6493	1719	4774
k_Bacteria;p_Actinomycetota;c_Actinomycetes;o_Unclassified Actinomycetes;f_Unclassified Actinomycetes;g_Unclassified Actinomycetes	genus	6336	3777	2559
k_Bacteria;p_Bacillota;c_Clostridia;o_Eubacteriales;f_Lachnospiraceae;g_Mediterraneibacter	genus	6231	1933	4298
k_Bacteria;p_Chloroflexota;c_Anaerolineae;o_Anaerolineales;f_Anaerolineaceae;g_Unclassified Anaerolineaceae	genus	6133	4977	1156
k_Bacteria;p_Bacillota;c_Bacilli;o_Bacillales;f_Paenibacillaceae;g_Paenibacillus	genus	6020	1514	4506
k_Bacteria;p_Bacillota;c_Bacilli;o_Lactobacillales;f_Lactobacillaceae;g_Limosilactobacillus	genus	5983	247	5736
k_Bacteria;p_Bacteroidota;c_Bacteroidia;o_Bacteroidales;f_Barnesiellaceae;g_Barnesiella	genus	5557	825	4732
k_Bacteria;p_Bacillota;c_Bacilli;o_Lactobacillales;f_Lactobacillaceae;g_Lactobacillus	genus	5485	498	4987
k_Bacteria;p_Bacillota;c_Bacilli;o_Lactobacillales;f_Streptococcaceae;g_Streptococcus	genus	5449	1339	4110
k_Bacteria;p_Bacillota;c_Clostridia;o_Eubacteriales;f_Lachnospiraceae;g_Cuneatibacter	genus	5432	1363	4069
k_Eukaryota;p_Arthropoda;c_Insecta;o_Unclassified Insecta;f_Unclassified Insecta;g_Unclassified Insecta	genus	5082	1486	3596
k_Bacteria;p_Bacillota;c_Clostridia;o_Eubacteriales;f_Lachnospiraceae;g_Coprococcus	genus	4568	1581	2987
k_Bacteria;p_Bacillota;c_Clostridia;o_Eubacteriales;f_Candidatus Scatomorpha (no family in NCBI);g_Candidatus Scatomorpha	genus	4506	1445	3061
k_Bacteria;p_Bacillota;c_Clostridia;o_Eubacteriales;f_Lachnospiraceae;g_Anaerocolumna	genus	4444	982	3462
k_Bacteria;p_Bacillota;c_Negativicutes;o_Veillonellales;f_Veillonellaceae;g_Unclassified Veillonellaceae	genus	4130	466	3664
k_Bacteria;p_Actinomycetota;c_Coriobacteriia;o_Coriobacteriales;f_Unclassified Coriobacteriales;g_Unclassified Coriobacteriales	genus	3926	766	3160
k_Bacteria;p_Bacillota;c_Clostridia;o_Candidatus Fimenecus (no order in NCBI);f_Candidatus Fimenecus (no family in NCBI);g_Candidatus Fimenecus	genus	3785	12	3773
k_Bacteria;p_Bacillota;c_Clostridia;o_Eubacteriales;f_Lachnospiraceae;g_Candidatus Egerieimonas	genus	3769	2154	1615
k_Bacteria;p_Bacillota;c_Clostridia;o_Eubacteriales;f_Lachnospiraceae;g_Sellimonas	genus	3440	2768	672
k_Bacteria;p_Actinomycetota;c_Coriobacteriia;o_Eggerthellales;f_Eggerthellaceae;g_Eggerthellaceae bacterium (no genus in NCBI)	genus	3304	513	2791
k_Bacteria;p_Bacillota;c_Bacilli;o_Bacillales;f_Paenibacillaceae;g_Unclassified Paenibacillaceae	genus	3140	894	2246
k_Bacteria;p_Bacteroidota;c_Bacteroidia;o_Bacteroidales;f_Rikenellaceae;g_Rikenellaceae bacterium (no genus in NCBI)	genus	3073	1023	2050
k_Bacteria;p_Lentisphaerota;c_Lentisphaeria;o_Unclassified Lentisphaeria;f_Unclassified Lentisphaeria;g_Unclassified Lentisphaeria	genus	3056	1096	1960
k_Bacteria;p_Bacillota;c_Clostridia;o_Candidatus Caccomorpha (no order in NCBI);f_Candidatus Caccomorpha (no family in NCBI);g_Candidatus Caccomorpha	genus	2943	512	2431
k_Bacteria;p_Spirochaetota;c_Spirochaetia;o_Unclassified Spirochaetia;f_Unclassified Spirochaetia;g_Unclassified Spirochaetia	genus	2829	773	2056
k_Bacteria;p_Bacillota;c_Clostridia;o_Eubacteriales;f_Oscillospiraceae;g_Candidatus Merdivicinus	genus	2738	776	1962
k_Bacteria;p_Elusimicrobiota;c_Elusimicrobiota bacterium (no class in NCBI);o_Elusimicrobiota bacterium (no order in NCBI);f_Elusimicrobiota bacterium (no family in NCBI);g_Elusimicrobiota bacterium (no genus in NCBI)	genus	2597	787	1810
k_Bacteria;p_Bacteroidota;c_Bacteroidia;o_Bacteroidales;f_Porphyromonadaceae;g_Unclassified Porphyromonadaceae	genus	2584	552	2032
k_Bacteria;p_Myxococcota;c_Myxococcia;o_Myxococcales;f_Myxococcaceae;g_Corallococcus	genus	2571	674	1897
k_Bacteria;p_Spirochaetota;c_Unclassified Spirochaetota;o_Unclassified Spirochaetota;f_Unclassified Spirochaetota;g_Unclassified Spirochaetota	genus	2476	621	1855
k_Bacteria;p_Mycoplasmatota;c_Unclassified Mycoplasmatota;o_Unclassified Mycoplasmatota;f_Unclassified Mycoplasmatota;g_Unclassified Mycoplasmatota	genus	2433	723	1710
k_Bacteria;p_Bacteroidota;c_Bacteroidia;o_Bacteroidales;f_Prevotellaceae;g_Prevotellaceae bacterium (no genus in NCBI)	genus	2429	501	1928
k_Bacteria;p_Bacillota;c_Clostridia;o_Eubacteriales;f_Clostridiaceae;g_Youngiibacter	genus	2421	860	1561
k_Bacteria;p_Spirochaetota;c_Spirochaetia;o_Spirochaetales;f_Treponemataceae;g_Treponema	genus	2399	874	1525
k_Bacteria;p_Pseudomonadota;c_Alphaproteobacteria;o_Rhodospirillales;f_Unclassified Rhodospirillales;g_Unclassified Rhodospirillales	genus	2385	390	1995
k_Bacteria;p_Bacillota;c_Bacilli;o_Lactobacillales;f_Streptococcaceae;g_Lactococcus	genus	2371	713	1658
k_Bacteria;p_Bacillota;c_Clostridia;o_Eubacteriales;f_Oscillospiraceae;g_Massiliimalia	genus	2307	352	1955
k_Bacteria;p_Bacillota;c_Clostridia;o_Eubacteriales;f_Lachnospiraceae;g_Faecalicatena	genus	2246	572	1674
k_Bacteria;p_Bacillota;c_Clostridia;o_Eubacteriales;f_Oscillospiraceae;g_Candidatus Galloscillospira	genus	2215	835	1380
k_Bacteria;p_Bacteroidota;c_Bacteroidia;o_Bacteroidales;f_Tannerellaceae;g_Unclassified Tannerellaceae	genus	2198	560	1638
k_Bacteria;p_Bacillota;c_Clostridia;o_Eubacteriales;f_Candidatus Coproplasma (no family in NCBI);g_Candidatus Coproplasma	genus	2158	311	1847
k_Bacteria;p_Bacteroidota;c_Bacteroidia;o_Bacteroidales;f_Rikenellaceae;g_Tidjanibacter	genus	2119	912	1207
k_Bacteria;p_Bacillota;c_Erysipelotrichia;o_Erysipelotrichales;f_Coprobacillaceae;g_Catenibacterium	genus	2098	683	1415
k_Bacteria;p_Bacillota;c_Erysipelotrichia;o_Erysipelotrichales;f_Erysipelotrichaceae;g_Solobacterium	genus	2051	682	1369
k_Bacteria;p_Bacillota;c_Clostridia;o_Eubacteriales;f_Lachnospiraceae;g_Murimonas	genus	2000	1009	991
k_Bacteria;p_Actinomycetota;c_Coriobacteriia;o_Eggerthellales;f_Unclassified Eggerthellales;g_Unclassified Eggerthellales	genus	1998	410	1588
k_Bacteria;p_Bacillota;c_Clostridia;o_Eubacteriales;f_Lachnospiraceae;g_Tyzzerella	genus	1997	349	1648
k_Bacteria;p_Bacillota;c_Clostridia;o_Eubacteriales;f_Lachnospiraceae;g_Marvinbryantia	genus	1968	845	1123
k_Bacteria;p_Synergistota;c_Synergistia;o_Synergistales;f_Synergistaceae;g_Unclassified Synergistaceae	genus	1942	663	1279
k_Bacteria;p_Bacillota;c_Clostridia;o_Eubacteriales;f_Christensenellaceae;g_Unclassified Christensenellaceae	genus	1922	391	1531
k_Bacteria;p_Bacillota;c_Clostridia;o_Eubacteriales;f_Oscillospiraceae;g_Anaeromassilibacillus	genus	1873	570	1303
k_Bacteria;p_Bacillota;c_Clostridia;o_Eubacteriales;f_Candidatus Faecousia (no family in NCBI);g_Candidatus Faecousia	genus	1842	328	1514
k_Bacteria;p_Bacillota;c_Clostridia;o_Eubacteriales;f_Lachnospiraceae;g_Hespellia	genus	1823	721	1102
k_Bacteria;p_Actinomycetota;c_Coriobacteriia;o_Coriobacteriales;f_Atopobiaceae;g_Unclassified Atopobiaceae	genus	1790	253	1537
k_Bacteria;p_Pseudomonadota;c_Alphaproteobacteria;o_Rhodospirillales;f_Acetobacteraceae;g_Unclassified Acetobacteraceae	genus	1735	423	1312
k_Bacteria;p_Bacillota;c_Clostridia;o_Eubacteriales;f_Desulfitobacteriaceae;g_Desulfitobacterium	genus	1705	173	1532
k_Eukaryota;p_Arthropoda;c_Insecta;o_Tuta (no order in NCBI);f_Tuta (no family in NCBI);g_Tuta	genus	1696	516	1180
k_Bacteria;p_Bacillota;c_Negativicutes;o_Unclassified Negativicutes;f_Unclassified Negativicutes;g_Unclassified Negativicutes	genus	1695	363	1332
k_Bacteria;p_Bacillota;c_Clostridia;o_Eubacteriales;f_Oscillospiraceae;g_Ligaoa	genus	1684	303	1381
k_Bacteria;p_Elusimicrobiota;c_Elusimicrobia;o_Elusimicrobiales;f_Elusimicrobiaceae;g_Elusimicrobiaceae bacterium (no genus in NCBI)	genus	1672	291	1381
k_Bacteria;p_Bacillota;c_Clostridia;o_Eubacteriales;f_Eubacteriaceae;g_Intestinibacillus	genus	1654	333	1321
k_Bacteria;p_Bacillota;c_Clostridia;o_Eubacteriales;f_Lachnospiraceae;g_Oribacterium	genus	1622	253	1369
k_Bacteria;p_Bacteroidota;c_Bacteroidia;o_Bacteroidales;f_Bacteroidaceae;g_Candidatus Avibacteroides	genus	1580	316	1264
k_Bacteria;p_Fusobacteriota;c_Fusobacteriia;o_Fusobacteriales;f_Fusobacteriaceae;g_Fusobacterium	genus	1579	426	1153
k_Bacteria;p_Bacillota;c_Bacilli;o_Bacillales;f_Bacillaceae;g_Heyndrickxia	genus	1577	353	1224
k_Bacteria;p_Pseudomonadota;c_Gammaproteobacteria;o_Unclassified Gammaproteobacteria;f_Unclassified Gammaproteobacteria;g_Unclassified Gammaproteobacteria	genus	1567	330	1237
k_Bacteria;p_Mycoplasmatota;c_Mollicutes;o_Anaeroplasmatales;f_Anaeroplasmataceae;g_Anaeroplasmataceae bacterium (no genus in NCBI)	genus	1564	479	1085
k_Bacteria;p_Bacteroidota;c_Bacteroidetes bacterium (no class in NCBI);o_Bacteroidetes bacterium (no order in NCBI);f_Bacteroidetes bacterium (no family in NCBI);g_Bacteroidetes bacterium (no genus in NCBI)	genus	1555	493	1062
k_Bacteria;p_Spirochaetota;c_Spirochaetia;o_Spirochaetales;f_Breznakiellaceae;g_Breznakiella	genus	1553	703	850
k_Bacteria;p_Cyanobacteriota;c_Unclassified Cyanobacteriota;o_Unclassified Cyanobacteriota;f_Unclassified Cyanobacteriota;g_Unclassified Cyanobacteriota	genus	1551	447	1104
k_Bacteria;p_Bacteroidota;c_Bacteroidia;o_Bacteroidales;f_Porphyromonadaceae;g_Porphyromonas	genus	1538	279	1259
k_Eukaryota;p_Arthropoda;c_Insecta;o_Plutella (no order in NCBI);f_Plutella (no family in NCBI);g_Plutella	genus	1503	453	1050
k_Bacteria;p_Bacillota;c_Clostridia;o_Eubacteriales;f_Lachnospiraceae;g_Agathobacter	genus	1459	425	1034
k_Bacteria;p_Mycoplasmatota;c_Mollicutes;o_Anaeroplasmatales;f_Anaeroplasmataceae;g_Unclassified Anaeroplasmataceae	genus	1445	291	1154
k_Bacteria;p_Bacillota;c_Clostridia;o_Eubacteriales;f_Oscillospiraceae;g_Agathobaculum	genus	1444	461	983
k_Bacteria;p_Actinomycetota;c_Actinomycetes;o_Bifidobacteriales;f_Bifidobacteriaceae;g_Unclassified Bifidobacteriaceae	genus	1438	244	1194
k_Bacteria;p_Bacillota;c_Clostridia;o_Eubacteriales;f_Clostridiaceae;g_Lactonifactor	genus	1435	265	1170
k_Bacteria;p_Bacillota;c_Clostridia;o_Eubacteriales;f_Feifaniaceae;g_Feifania	genus	1419	713	706
k_Bacteria;p_Bacillota;c_Clostridia;o_Eubacteriales;f_Oscillospiraceae;g_Porcipelethomonas	genus	1382	327	1055
k_Bacteria;p_Bacillota;c_Clostridia;o_Eubacteriales;f_Oscillospiraceae;g_Pygmaiobacter	genus	1382	572	810
k_Bacteria;p_Bacillota;c_Clostridia;o_Eubacteriales;f_Lachnospiraceae;g_Chordicoccus	genus	1377	245	1132
k_Bacteria;p_Bacillota;c_Negativicutes;o_Acidaminococcales;f_Acidaminococcaceae;g_Phascolarctobacterium	genus	1366	283	1083
k_Bacteria;p_Bacillota;c_Clostridia;o_Eubacteriales;f_Lachnospiraceae;g_Catonella	genus	1363	334	1029
k_Bacteria;p_Bacillota;c_Clostridia;o_Eubacteriales;f_Lachnospiraceae;g_Anaerostipes	genus	1362	329	1033
k_Bacteria;p_Bacillota;c_Clostridia;o_Eubacteriales;f_Oscillospiraceae;g_Vescimonas	genus	1347	436	911
k_Bacteria;p_Bacteroidota;c_Bacteroidia;o_Marinilabiliales;f_Prolixibacteraceae;g_Mangrovibacterium	genus	1315	405	910
k_Archaea;p_Unclassified Archaea;c_Unclassified Archaea;o_Unclassified Archaea;f_Unclassified Archaea;g_Unclassified Archaea	genus	1312	274	1038
k_Bacteria;p_Actinomycetota;c_Coriobacteriia;o_Coriobacteriales;f_Coriobacteriaceae;g_Collinsella	genus	1282	251	1031
k_Bacteria;p_Bacteroidota;c_Flavobacteriia;o_Flavobacteriales;f_Flavobacteriales bacterium (no family in NCBI);g_Flavobacteriales bacterium (no genus in NCBI)	genus	1281	578	703
k_Bacteria;p_Bacillota;c_Erysipelotrichia;o_Erysipelotrichales;f_Coprobacillaceae;g_Unclassified Coprobacillaceae	genus	1278	768	510
k_Bacteria;p_Bacillota;c_Clostridia;o_Eubacteriales;f_Lachnospiraceae;g_Anaerobutyricum	genus	1260	261	999
k_Bacteria;p_Spirochaetota;c_Spirochaetia;o_Spirochaetales;f_Treponemataceae;g_Unclassified Treponemataceae	genus	1258	513	745
k_Bacteria;p_Bacillota;c_Negativicutes;o_Selenomonadales;f_Unclassified Selenomonadales;g_Unclassified Selenomonadales	genus	1237	375	862
k_Bacteria;p_Bacillota;c_Clostridia;o_Eubacteriales;f_Lachnospiraceae;g_Candidatus Choladousia	genus	1200	356	844
k_Bacteria;p_Bacillota;c_Clostridia;o_Eubacteriales;f_Lachnospiraceae;g_Fusicatenibacter	genus	1178	184	994
k_Bacteria;p_Bacillota;c_Clostridia;o_Eubacteriales;f_Oscillospiraceae;g_Anaerofilum	genus	1161	414	747
k_Bacteria;p_Chloroflexota;c_Unclassified Chloroflexota;o_Unclassified Chloroflexota;f_Unclassified Chloroflexota;g_Unclassified Chloroflexota	genus	1159	669	490
k_Bacteria;p_Bacillota;c_Bacilli;o_Bacillales;f_Bacillaceae;g_Unclassified Bacillaceae	genus	1153	267	886
k_Bacteria;p_Bacillota;c_Clostridia;o_Eubacteriales;f_Eubacteriaceae;g_Anaerofustis	genus	1152	418	734
k_Bacteria;p_Pseudomonadota;c_Alphaproteobacteria;o_Rhodospirillales;f_Azospirillaceae;g_Azospirillum	genus	1141	109	1032
k_Bacteria;p_Bacillota;c_Clostridia;o_Eubacteriales;f_Defluviitaleaceae;g_Unclassified Defluviitaleaceae	genus	1138	314	824
k_Bacteria;p_Elusimicrobiota;c_Elusimicrobia;o_Elusimicrobiales;f_Unclassified Elusimicrobiales;g_Unclassified Elusimicrobiales	genus	1130	126	1004
k_Bacteria;p_Bacillota;c_Clostridia;o_Eubacteriales;f_Lachnospiraceae;g_Merdimonas	genus	1109	289	820
k_Bacteria;p_Mycoplasmatota;c_Mollicutes;o_Anaeroplasmatales;f_Unclassified Anaeroplasmatales;g_Unclassified Anaeroplasmatales	genus	1090	192	898
k_Bacteria;p_Bacillota;c_Clostridia;o_Eubacteriales;f_Eubacteriales Family XIII. Incertae Sedis;g_Unclassified Eubacteriales Family XIII. Incertae Sedis	genus	1058	257	801
k_Bacteria;p_Bacillota;c_Erysipelotrichia;o_Erysipelotrichales;f_Erysipelotrichaceae;g_Holdemanella	genus	1045	365	680
k_Bacteria;p_Bacillota;c_Clostridia;o_Eubacteriales;f_Lachnospiraceae;g_Muricomes	genus	1024	443	581
k_Bacteria;p_Pseudomonadota;c_Gammaproteobacteria;o_Enterobacterales;f_Unclassified Enterobacterales;g_Unclassified Enterobacterales	genus	1016	410	606
k_Bacteria;p_Bacillota;c_Erysipelotrichia;o_Erysipelotrichales;f_Erysipelotrichaceae;g_Dubosiella	genus	995	278	717
k_Bacteria;p_Fibrobacterota;c_Fibrobacteria;o_Fibrobacterales;f_Fibrobacteraceae;g_Fibrobacter	genus	984	264	720
k_Bacteria;p_Bacteroidota;c_Bacteroidia;o_Bacteroidales;f_Prevotellaceae;g_Marseilla	genus	965	149	816
k_Bacteria;p_Actinomycetota;c_Actinomycetes;o_Mycobacteriales;f_Nocardiaceae;g_Prescottella	genus	962	274	688
k_Bacteria;p_Bacillota;c_Negativicutes;o_Selenomonadales;f_Selenomonadaceae;g_Selenomonas	genus	958	263	695
k_Bacteria;p_Mycoplasmatota;c_Mollicutes;o_Mycoplasmatales;f_Mycoplasmataceae;g_Mycoplasma	genus	948	810	138
k_Bacteria;p_Bacillota;c_Clostridia;o_Eubacteriales;f_Eubacteriales bacterium (no family in NCBI);g_Eubacteriales bacterium (no genus in NCBI)	genus	945	203	742
k_Bacteria;p_Pseudomonadota;c_Gammaproteobacteria;o_Enterobacterales;f_Enterobacteriaceae;g_Escherichia	genus	943	287	656
k_Bacteria;p_Bacillota;c_Negativicutes;o_Veillonellales;f_Veillonellaceae;g_Megasphaera	genus	939	170	769
k_Bacteria;p_Actinomycetota;c_Coriobacteriia;o_Eggerthellales;f_Eggerthellaceae;g_Eggerthella	genus	928	98	830
k_Bacteria;p_Candidatus Scatousia (no phylum in NCBI);c_Candidatus Scatousia (no class in NCBI);o_Candidatus Scatousia (no order in NCBI);f_Candidatus Scatousia (no family in NCBI);g_Candidatus Scatousia	genus	921	104	817
k_Bacteria;p_Bacillota;c_Clostridia;o_Eubacteriales;f_Desulfitobacteriaceae;g_Desulfosporosinus	genus	914	273	641
k_Bacteria;p_Bacteroidota;c_Cytophagia;o_Cytophagales;f_Spirosomaceae;g_Unclassified Spirosomaceae	genus	886	299	587
k_Bacteria;p_bacterium 1XD42-54 (no phylum in NCBI);c_bacterium 1XD42-54 (no class in NCBI);o_bacterium 1XD42-54 (no order in NCBI);f_bacterium 1XD42-54 (no family in NCBI);g_bacterium 1XD42-54 (no genus in NCBI)	genus	883	222	661
k_Bacteria;p_Bacillota;c_Clostridia;o_Eubacteriales;f_Lachnospiraceae;g_Pseudobutyrivibrio	genus	882	446	436
k_Bacteria;p_Bacteroidota;c_Bacteroidia;o_Bacteroidales;f_Prevotellaceae;g_Segatella	genus	882	277	605
k_Bacteria;p_Bacillota;c_Clostridia;o_Eubacteriales;f_Peptococcaceae;g_Desulforamulus	genus	880	252	628
k_Eukaryota;p_Arthropoda;c_Insecta;o_Parnassius (no order in NCBI);f_Parnassius (no family in NCBI);g_Parnassius	genus	876	254	622
k_Bacteria;p_Bacillota;c_Clostridia;o_Eubacteriales;f_Oscillospiraceae;g_Candidatus Fimivivens	genus	875	273	602
k_Bacteria;p_Bacillota;c_Negativicutes;o_Selenomonadales;f_Selenomonadaceae;g_Unclassified Selenomonadaceae	genus	873	218	655
k_Bacteria;p_Bacillota;c_Clostridia;o_Eubacteriales;f_Lachnospiraceae;g_Parasporobacterium	genus	855	226	629
k_Eukaryota;p_Unclassified Eukaryota;c_Unclassified Eukaryota;o_Unclassified Eukaryota;f_Unclassified Eukaryota;g_Unclassified Eukaryota	genus	846	205	641
k_Bacteria;p_Bacillota;c_Clostridia;o_Eubacteriales;f_Candidatus Gallacutalibacter (no family in NCBI);g_Candidatus Gallacutalibacter	genus	841	164	677
k_Bacteria;p_Synergistota;c_Synergistia;o_Synergistales;f_Dethiosulfovibrionaceae;g_Pyramidobacter	genus	838	225	613
k_Bacteria;p_Bacillota;c_Bacilli;o_Candidatus Coprovivens (no order in NCBI);f_Candidatus Coprovivens (no family in NCBI);g_Candidatus Coprovivens	genus	834	650	184
k_Bacteria;p_Campylobacterota;c_Epsilonproteobacteria;o_Campylobacterales;f_Campylobacteraceae;g_Campylobacter	genus	831	153	678
k_Bacteria;p_Lentisphaerota;c_Unclassified Lentisphaerota;o_Unclassified Lentisphaerota;f_Unclassified Lentisphaerota;g_Unclassified Lentisphaerota	genus	828	243	585
k_Bacteria;p_Bacillota;c_Clostridia;o_Eubacteriales;f_Lachnospiraceae;g_Candidatus Pullilachnospira	genus	808	83	725
k_Bacteria;p_Bacillota;c_Bacilli;o_Bacillales;f_Bacillaceae;g_Bacillus	genus	799	227	572
k_Bacteria;p_Actinomycetota;c_Actinomycetes;o_Mycobacteriales;f_Mycobacteriaceae;g_Unclassified Mycobacteriaceae	genus	796	194	602
k_Bacteria;p_Myxococcota;c_Unclassified Myxococcota;o_Unclassified Myxococcota;f_Unclassified Myxococcota;g_Unclassified Myxococcota	genus	796	66	730
k_Bacteria;p_Pseudomonadota;c_Gammaproteobacteria;o_Enterobacterales;f_Enterobacteriaceae;g_Unclassified Enterobacteriaceae	genus	796	267	529
k_Bacteria;p_Bacillota;c_Clostridia;o_Eubacteriales;f_Lachnospiraceae;g_Diplocloster	genus	775	14	761
k_Bacteria;p_Spirochaetota;c_Spirochaetia;o_Brachyspirales;f_Brachyspiraceae;g_Brachyspira	genus	763	257	506
k_Bacteria;p_Bacillota;c_Clostridia;o_Eubacteriales;f_Clostridiaceae;g_Candidatus Ventrousia	genus	755	193	562
k_Bacteria;p_Bacillota;c_Clostridia;o_Eubacteriales;f_Eubacteriales Family XIII. Incertae Sedis;g_Clostridiales Family (no genus in NCBI)	genus	738	153	585
k_Bacteria;p_Bacillota;c_Clostridia;o_Eubacteriales;f_Oscillospiraceae;g_Ructibacterium	genus	734	143	591
k_Bacteria;p_Synergistota;c_Synergistia;o_Synergistales;f_Unclassified Synergistales;g_Unclassified Synergistales	genus	731	156	575
k_Bacteria;p_Bacillota;c_Negativicutes;o_Selenomonadales;f_Sporomusaceae;g_Anaerospora	genus	729	229	500
k_Bacteria;p_Myxococcota;c_Myxococcia;o_Myxococcales;f_Myxococcaceae;g_Unclassified Myxococcaceae	genus	725	198	527
k_Archaea;p_Thermoproteota;c_Unclassified Thermoproteota;o_Unclassified Thermoproteota;f_Unclassified Thermoproteota;g_Unclassified Thermoproteota	genus	724	109	615
k_Bacteria;p_Bacillota;c_Bacilli;o_Bacillales;f_Listeriaceae;g_Listeria	genus	720	153	567
k_Bacteria;p_Bacillota;c_Bacilli;o_Lactobacillales;f_Streptococcaceae;g_Unclassified Streptococcaceae	genus	714	88	626
k_Bacteria;p_Bacillota;c_Clostridia;o_Candidatus Borkfalkiales;f_Candidatus Borkfalkiaceae;g_Candidatus Borkfalkia	genus	714	124	590
k_Eukaryota;p_Chordata;c_Gulo (no class in NCBI);o_Gulo (no order in NCBI);f_Gulo (no family in NCBI);g_Gulo	genus	703	222	481
k_Bacteria;p_Deferribacterota;c_Deferribacteres;o_Deferribacterales;f_Unclassified Deferribacterales;g_Unclassified Deferribacterales	genus	702	180	522
k_Bacteria;p_Pseudomonadota;c_Betaproteobacteria;o_Burkholderiales;f_Oxalobacteraceae;g_Unclassified Oxalobacteraceae	genus	699	160	539
k_Bacteria;p_Pseudomonadota;c_Gammaproteobacteria;o_Pasteurellales;f_Unclassified Pasteurellales;g_Unclassified Pasteurellales	genus	673	91	582
k_Bacteria;p_Verrucomicrobiota;c_Verrucomicrobiae;o_Verrucomicrobiales;f_Akkermansiaceae;g_Unclassified Akkermansiaceae	genus	666	116	550
k_Bacteria;p_Bacillota;c_Clostridia;o_Eubacteriales;f_Lachnospiraceae;g_Robinsoniella	genus	665	67	598
k_Bacteria;p_Actinomycetota;c_Actinomycetes;o_Bifidobacteriales;f_Unclassified Bifidobacteriales;g_Unclassified Bifidobacteriales	genus	655	149	506
k_Eukaryota;p_Arthropoda;c_Insecta;o_Mythimna (no order in NCBI);f_Mythimna (no family in NCBI);g_Mythimna	genus	645	204	441
k_Eukaryota;p_Mucoromycota;c_Glomeromycetes;o_Glomerales;f_Glomeraceae;g_Unclassified Glomeraceae	genus	644	253	391
k_Bacteria;p_Pseudomonadota;c_Alphaproteobacteria;o_Rhodobacterales;f_Unclassified Rhodobacterales;g_Unclassified Rhodobacterales	genus	639	148	491
k_Bacteria;p_Bacillota;c_Clostridia;o_Eubacteriales;f_Lachnospiraceae;g_Faecalimonas	genus	636	174	462
k_Bacteria;p_Elusimicrobiota;c_Elusimicrobia;o_Unclassified Elusimicrobia;f_Unclassified Elusimicrobia;g_Unclassified Elusimicrobia	genus	624	95	529
k_Bacteria;p_Bacillota;c_Clostridia;o_Eubacteriales;f_Oscillospiraceae;g_Ruminococcaceae bacterium (no genus in NCBI)	genus	623	116	507
k_Bacteria;p_Bacillota;c_Clostridia;o_Eubacteriales;f_Peptostreptococcaceae;g_Unclassified Peptostreptococcaceae	genus	613	234	379
k_Bacteria;p_Thermodesulfobacteriota;c_Desulfovibrionia;o_Desulfovibrionales;f_Desulfovibrionaceae;g_Candidatus Avidesulfovibrio	genus	611	109	502
k_Bacteria;p_Mycoplasmatota;c_Mollicutes;o_Unclassified Mollicutes;f_Unclassified Mollicutes;g_Unclassified Mollicutes	genus	605	82	523
k_Bacteria;p_Bacillota;c_Erysipelotrichia;o_Erysipelotrichales;f_Erysipelotrichaceae;g_Holdemania	genus	603	123	480
k_Bacteria;p_Pseudomonadota;c_Alphaproteobacteria;o_Rhodospirillales;f_Elioraeaceae;g_Elioraea	genus	591	71	520
k_Bacteria;p_Bacillota;c_Clostridia;o_Eubacteriales;f_Peptostreptococcaceae;g_Tepidibacter	genus	582	207	375
k_Bacteria;p_Bacillota;c_Clostridia;o_Eubacteriales;f_butyrate-producing bacterium (no family in NCBI);g_butyrate-producing bacterium (no genus in NCBI)	genus	575	177	398
k_Bacteria;p_Chloroflexota;c_Anaerolineae;o_Anaerolineales;f_Anaerolineaceae;g_Flexilinea	genus	573	22	551
k_Bacteria;p_Bacillota;c_Clostridia;o_Eubacteriales;f_Oscillospiraceae;g_Candidatus Onthomonas	genus	559	222	337
k_Bacteria;p_Bacillota;c_Negativicutes;o_Acidaminococcales;f_Acidaminococcaceae;g_Unclassified Acidaminococcaceae	genus	552	116	436
k_Bacteria;p_Bacillota;c_Clostridia;o_Eubacteriales;f_Eubacteriales Family XIII. Incertae Sedis;g_Mogibacterium	genus	551	144	407
k_Bacteria;p_Pseudomonadota;c_Gammaproteobacteria;o_Pseudomonadales;f_Pseudomonadaceae;g_Pseudomonas	genus	551	181	370
k_Bacteria;p_Spirochaetota;c_Spirochaetia;o_Spirochaetales;f_Spirochaetales bacterium (no family in NCBI);g_Spirochaetales bacterium (no genus in NCBI)	genus	536	126	410
k_Bacteria;p_Bacteroidota;c_Bacteroidia;o_Bacteroidales;f_Muribaculaceae;g_Candidatus Homeothermus	genus	532	224	308
k_Bacteria;p_Bacillota;c_Clostridia;o_Eubacteriales;f_Eubacteriales Family XIII. Incertae Sedis;g_Bacilliculturomica	genus	523	91	432
k_Bacteria;p_Bacillota;c_Negativicutes;o_Acidaminococcales;f_Acidaminococcaceae;g_Acidaminococcus	genus	519	250	269
k_Bacteria;p_Bacillota;c_Tissierellia;o_Unclassified Tissierellia;f_Unclassified Tissierellia;g_Unclassified Tissierellia	genus	518	125	393
k_Bacteria;p_Bacillota;c_Clostridia;o_Eubacteriales;f_Oscillospiraceae;g_Candidatus Pelethomonas	genus	505	179	326
k_Bacteria;p_Bacteroidota;c_Bacteroidia;o_Bacteroidales;f_Bacteroidaceae;g_Mediterranea	genus	500	207	293
k_Bacteria;p_Elusimicrobiota;c_Elusimicrobia;o_Elusimicrobiales;f_Elusimicrobiaceae;g_Candidatus Avelusimicrobium	genus	492	85	407
k_Bacteria;p_Bacillota;c_Tissierellia;o_Tissierellales;f_Peptoniphilaceae;g_Anaerococcus	genus	483	164	319
k_Bacteria;p_Bacillota;c_Clostridia;o_Eubacteriales;f_Oscillospiraceae;g_Hydrogenoanaerobacterium	genus	466	127	339
k_Bacteria;p_Bacillota;c_Clostridia;o_Eubacteriales;f_Oscillospiraceae;g_Yanshouia	genus	456	174	282
k_Bacteria;p_Planctomycetota;c_Unclassified Planctomycetota;o_Unclassified Planctomycetota;f_Unclassified Planctomycetota;g_Unclassified Planctomycetota	genus	445	202	243
k_Eukaryota;p_Streptophyta;c_Magnoliopsida;o_Myrtales;f_Lythraceae;g_Lawsonia	genus	441	84	357
k_Bacteria;p_Bacillota;c_Negativicutes;o_Selenomonadales;f_Selenomonadaceae;g_Megamonas	genus	438	77	361
k_Bacteria;p_Lentisphaerota;c_Lentisphaeria;o_Lentisphaeria bacterium (no order in NCBI);f_Lentisphaeria bacterium (no family in NCBI);g_Lentisphaeria bacterium (no genus in NCBI)	genus	435	134	301
k_Bacteria;p_Elusimicrobiota;c_Elusimicrobia;o_Elusimicrobiales;f_Elusimicrobiaceae;g_Elusimicrobium	genus	432	80	352
k_Bacteria;p_Bacillota;c_Clostridia;o_Eubacteriales;f_Maliibacteriaceae;g_Maliibacterium	genus	427	168	259
k_Bacteria;p_Bacillota;c_Clostridia;o_Eubacteriales;f_Lachnospiraceae;g_Candidatus Choladocola	genus	425	150	275
k_Bacteria;p_Bacillota;c_Clostridia;o_Candidatus Borkfalkiales;f_Candidatus Borkfalkiaceae;g_Unclassified Candidatus Borkfalkiaceae	genus	422	74	348
k_Bacteria;p_Pseudomonadota;c_Alphaproteobacteria;o_Hyphomicrobiales;f_Rhizobiaceae;g_Unclassified Rhizobiaceae	genus	418	108	310
k_Bacteria;p_Bacillota;c_Clostridia;o_Eubacteriales;f_Lachnospiraceae;g_Lientehia	genus	417	132	285
k_Bacteria;p_Bacillota;c_Bacilli;o_Lactobacillales;f_Enterococcaceae;g_Unclassified Enterococcaceae	genus	416	53	363
k_Bacteria;p_Bacillota;c_Clostridia;o_Eubacteriales;f_Oscillospiraceae;g_Drancourtella	genus	414	162	252
k_Bacteria;p_Campylobacterota;c_Epsilonproteobacteria;o_Unclassified Epsilonproteobacteria;f_Unclassified Epsilonproteobacteria;g_Unclassified Epsilonproteobacteria	genus	412	171	241
k_Bacteria;p_Bacillota;c_Erysipelotrichia;o_Erysipelotrichales;f_Erysipelotrichaceae;g_Stecheria	genus	410	114	296
k_Bacteria;p_Bacillota;c_Clostridia;o_Eubacteriales;f_Lachnospiraceae;g_Gallintestinimicrobium	genus	404	146	258
k_Bacteria;p_Synergistota;c_Synergistia;o_Synergistales;f_Synergistaceae;g_Synergistaceae bacterium (no genus in NCBI)	genus	401	147	254
k_Bacteria;p_Pseudomonadota;c_Gammaproteobacteria;o_Xanthomonadales;f_Xanthomonadaceae;g_Xanthomonas	genus	398	113	285
k_Bacteria;p_Actinomycetota;c_Actinomycetes;o_Kitasatosporales;f_Streptomycetaceae;g_Streptomyces	genus	395	132	263
k_Bacteria;p_Verrucomicrobiota;c_Unclassified Verrucomicrobiota;o_Unclassified Verrucomicrobiota;f_Unclassified Verrucomicrobiota;g_Unclassified Verrucomicrobiota	genus	394	117	277
k_Bacteria;p_Myxococcota;c_Myxococcia;o_Unclassified Myxococcia;f_Unclassified Myxococcia;g_Unclassified Myxococcia	genus	382	61	321
k_Bacteria;p_Pseudomonadota;c_Betaproteobacteria;o_Burkholderiales;f_Sutterellaceae;g_Sutterella	genus	378	54	324
k_Bacteria;p_Bacteroidota;c_Flavobacteriia;o_Unclassified Flavobacteriia;f_Unclassified Flavobacteriia;g_Unclassified Flavobacteriia	genus	377	85	292
k_Bacteria;p_Bacillota;c_Clostridia;o_Eubacteriales;f_Eubacteriaceae;g_Candidatus Copromorpha	genus	372	52	320
k_Bacteria;p_Bacteroidota;c_Bacteroidia;o_Bacteroidales;f_Odoribacteraceae;g_Culturomica	genus	370	37	333
k_Bacteria;p_Bacillota;c_Clostridia;o_Eubacteriales;f_Oscillospiraceae;g_Petroclostridium	genus	369	92	277
k_Bacteria;p_Bacillota;c_Clostridia;o_Eubacteriales;f_Desulfocucumaceae;g_Desulfocucumis	genus	367	91	276
k_Bacteria;p_Acidobacteriota;c_Unclassified Acidobacteriota;o_Unclassified Acidobacteriota;f_Unclassified Acidobacteriota;g_Unclassified Acidobacteriota	genus	364	196	168
k_Bacteria;p_Bacillota;c_Erysipelotrichia;o_Erysipelotrichales;f_Erysipelotrichaceae;g_Merdibacter	genus	361	40	321
k_Bacteria;p_Bacillota;c_Tissierellia;o_Tissierellales;f_Peptoniphilaceae;g_Murdochiella	genus	359	199	160
k_Bacteria;p_Deferribacterota;c_Unclassified Deferribacterota;o_Unclassified Deferribacterota;f_Unclassified Deferribacterota;g_Unclassified Deferribacterota	genus	358	1	357
k_Bacteria;p_bacterium 1XD42-8 (no phylum in NCBI);c_bacterium 1XD42-8 (no class in NCBI);o_bacterium 1XD42-8 (no order in NCBI);f_bacterium 1XD42-8 (no family in NCBI);g_bacterium 1XD42-8 (no genus in NCBI)	genus	355	80	275
k_Bacteria;p_Candidatus Melainabacteria;c_Candidatus Melainabacteria bacterium (no class in NCBI);o_Candidatus Melainabacteria bacterium (no order in NCBI);f_Candidatus Melainabacteria bacterium (no family in NCBI);g_Candidatus Melainabacteria bacterium (no genus in NCBI)	genus	353	51	302
k_Bacteria;p_Bacteroidota;c_Bacteroidia;o_Bacteroidales;f_Salinivirgaceae;g_Unclassified Salinivirgaceae	genus	352	74	278
k_Bacteria;p_Mycoplasmatota;c_Mollicutes;o_Mollicutes bacterium (no order in NCBI);f_Mollicutes bacterium (no family in NCBI);g_Mollicutes bacterium (no genus in NCBI)	genus	352	76	276
k_Bacteria;p_Bacillota;c_Clostridia;o_Eubacteriales;f_Lachnospiraceae;g_Anaerobium	genus	351	128	223
k_Bacteria;p_Bacillota;c_Clostridia;o_Eubacteriales;f_Lachnospiraceae;g_Frisingicoccus	genus	351	219	132
k_Bacteria;p_Bacillota;c_Negativicutes;o_Veillonellales;f_Veillonellaceae;g_Veillonella	genus	343	37	306
k_Bacteria;p_Bacillota;c_Negativicutes;o_Acidaminococcales;f_Unclassified Acidaminococcales;g_Unclassified Acidaminococcales	genus	340	50	290
k_Bacteria;p_Bacillota;c_Clostridia;o_Eubacteriales;f_Lachnospiraceae;g_Jutongia	genus	339	99	240
k_Bacteria;p_Bacillota;c_Bacilli;o_Candidatus Onthousia (no order in NCBI);f_Candidatus Onthousia (no family in NCBI);g_Candidatus Onthousia	genus	333	142	191
k_Bacteria;p_Bacillota;c_Clostridia;o_Eubacteriales;f_Oscillospiraceae;g_Caproiciproducens	genus	330	59	271
k_Bacteria;p_Bacteroidota;c_Bacteroidia;o_Bacteroidales;f_Barnesiellaceae;g_Unclassified Barnesiellaceae	genus	320	62	258
k_Bacteria;p_Synergistota;c_Unclassified Synergistota;o_Unclassified Synergistota;f_Unclassified Synergistota;g_Unclassified Synergistota	genus	320	96	224
k_Eukaryota;p_Chordata;c_Cervidae (no class in NCBI);o_Cervidae (no order in NCBI);f_Cervidae;g_Rangifer	genus	320	95	225
k_Bacteria;p_Actinomycetota;c_Actinomycetes;o_Actinomycetales;f_Actinomycetaceae;g_Schaalia	genus	319	78	241
k_Bacteria;p_Bacillota;c_Erysipelotrichia;o_Erysipelotrichales;f_Coprobacillaceae;g_Coprobacillus	genus	313	166	147
k_Bacteria;p_Bacteroidota;c_Flavobacteriia;o_Flavobacteriales;f_Flavobacteriaceae;g_Unclassified Flavobacteriaceae	genus	312	103	209
k_Bacteria;p_bacterium D16-51 (no phylum in NCBI);c_bacterium D16-51 (no class in NCBI);o_bacterium D16-51 (no order in NCBI);f_bacterium D16-51 (no family in NCBI);g_bacterium D16-51 (no genus in NCBI)	genus	311	86	225
k_Bacteria;p_Planctomycetota;c_Planctomycetia;o_Unclassified Planctomycetia;f_Unclassified Planctomycetia;g_Unclassified Planctomycetia	genus	307	80	227
k_Bacteria;p_Spirochaetota;c_Spirochaetia;o_Spirochaetales;f_Sphaerochaetaceae;g_Parasphaerochaeta	genus	307	98	209
k_Bacteria;p_Pseudomonadota;c_Betaproteobacteria;o_Burkholderiales;f_Comamonadaceae;g_Caenimonas	genus	305	55	250
k_Bacteria;p_Bacillota;c_Clostridia;o_Eubacteriales;f_Christensenellaceae;g_Christensenella	genus	303	150	153
k_Bacteria;p_Bacillota;c_Clostridia;o_Eubacteriales;f_Eubacteriaceae;g_Acetobacterium	genus	298	230	68
k_Bacteria;p_Candidatus Poribacteria;c_Unclassified Candidatus Poribacteria;o_Unclassified Candidatus Poribacteria;f_Unclassified Candidatus Poribacteria;g_Unclassified Candidatus Poribacteria	genus	296	37	259
k_Bacteria;p_Bacillota;c_Bacilli;o_Bacillales;f_Paenibacillaceae;g_Aneurinibacillus	genus	287	42	245
k_Eukaryota;p_Arthropoda;c_Insecta;o_Pieris (no order in NCBI);f_Pieris (no family in NCBI);g_Pieris	genus	287	90	197
k_Bacteria;p_Bacillota;c_Clostridia;o_Eubacteriales;f_Eubacteriales Family XIII. Incertae Sedis;g_Emergencia	genus	285	106	179
k_Bacteria;p_Spirochaetota;c_Spirochaetia;o_Brachyspirales;f_Brachyspiraceae;g_Unclassified Brachyspiraceae	genus	285	33	252
k_Bacteria;p_Bacteroidota;c_Bacteroidia;o_Bacteroidales;f_Paludibacteraceae;g_Unclassified Paludibacteraceae	genus	281	141	140
k_Bacteria;p_Bacillota;c_Bacilli;o_Candidatus Onthocola (no order in NCBI);f_Candidatus Onthocola (no family in NCBI);g_Candidatus Onthocola	genus	276	45	231
k_Eukaryota;p_Mucoromycota;c_Unclassified Mucoromycota;o_Unclassified Mucoromycota;f_Unclassified Mucoromycota;g_Unclassified Mucoromycota	genus	276	11	265
k_Bacteria;p_Bacillota;c_Clostridia;o_Eubacteriales;f_Candidatus Enterenecus (no family in NCBI);g_Candidatus Enterenecus	genus	275	103	172
k_Bacteria;p_Bacillota;c_Clostridia;o_Eubacteriales;f_Lachnospiraceae;g_Anthropogastromicrobium	genus	271	98	173
k_Archaea;p_Euryarchaeota;c_Methanobacteria;o_Methanobacteriales;f_Methanobacteriaceae;g_Methanobrevibacter	genus	269	121	148
k_Bacteria;p_Campylobacterota;c_Epsilonproteobacteria;o_Campylobacterales;f_Unclassified Campylobacterales;g_Unclassified Campylobacterales	genus	269	142	127
k_Bacteria;p_Bacillota;c_Negativicutes;o_Selenomonadales;f_Selenomonadaceae;g_Schwartzia	genus	268	190	78
k_Bacteria;p_Planctomycetota;c_Planctomycetia;o_Pirellulales;f_Thermoguttaceae;g_Unclassified Thermoguttaceae	genus	267	104	163
k_Bacteria;p_Pseudomonadota;c_Gammaproteobacteria;o_Aeromonadales;f_Succinivibrionaceae;g_Succinivibrio	genus	267	152	115
k_Bacteria;p_Actinomycetota;c_Actinomycetes;o_Micrococcales;f_Unclassified Micrococcales;g_Unclassified Micrococcales	genus	266	114	152
k_Bacteria;p_Bacillota;c_Clostridia;o_Eubacteriales;f_Clostridiaceae;g_Lutispora	genus	266	117	149
k_Bacteria;p_Bacillota;c_Clostridia;o_Eubacteriales;f_Clostridiaceae;g_Falcatimonas	genus	265	65	200
k_Bacteria;p_Lentisphaerota;c_Lentisphaeria;o_Victivallales;f_Unclassified Victivallales;g_Unclassified Victivallales	genus	265	96	169
k_Bacteria;p_Fibrobacterota;c_Chitinispirillia;o_Unclassified Chitinispirillia;f_Unclassified Chitinispirillia;g_Unclassified Chitinispirillia	genus	263	25	238
k_Bacteria;p_Mycoplasmatota;c_Mollicutes;o_Mycoplasmatales;f_Mycoplasmataceae;g_Unclassified Mycoplasmataceae	genus	261	102	159
k_Bacteria;p_Spirochaetota;c_Spirochaetia;o_Spirochaetales;f_Spirochaetaceae;g_Unclassified Spirochaetaceae	genus	255	55	200
k_Eukaryota;p_Arthropoda;c_Insecta;o_Diptera;f_Drosophila (no family in NCBI);g_Drosophila	genus	255	59	196
k_Bacteria;p_Bacillota;c_Clostridia;o_Eubacteriales;f_Oscillospiraceae;g_Candidatus Faecivivens	genus	250	57	193
k_Bacteria;p_Bacillota;c_Clostridia;o_Eubacteriales;f_Lachnospiraceae;g_Lachnobacterium	genus	245	102	143
k_Bacteria;p_Bacillota;c_Clostridia;o_Eubacteriales;f_Oscillospiraceae;g_Neopoerus	genus	244	79	165
k_Bacteria;p_Bacillota;c_Clostridia;o_Candidatus Borkfalkiales;f_Unclassified Candidatus Borkfalkiales;g_Unclassified Candidatus Borkfalkiales	genus	240	26	214
k_Bacteria;p_Pseudomonadota;c_Gammaproteobacteria;o_Orbales;f_Orbaceae;g_Gilliamella	genus	240	78	162
k_Bacteria;p_Bacteroidota;c_Bacteroidia;o_Bacteroidales;f_Muribaculaceae;g_Heminiphilus	genus	236	43	193
k_Bacteria;p_Pseudomonadota;c_Alphaproteobacteria;o_Hyphomicrobiales;f_Phyllobacteriaceae;g_Mesorhizobium	genus	236	51	185
k_Bacteria;p_Bacillota;c_Clostridia;o_Eubacteriales;f_Christensenellaceae;g_Candidatus Onthoplasma	genus	234	16	218
k_Bacteria;p_Bacillota;c_Clostridia;o_Eubacteriales;f_Bianqueaceae;g_Bianquea	genus	233	1	232
k_Bacteria;p_Bacillota;c_Clostridia;o_Eubacteriales;f_Christensenellaceae;g_Christensenellaceae bacterium (no genus in NCBI)	genus	230	29	201
k_Bacteria;p_Myxococcota;c_Myxococcia;o_Myxococcales;f_Unclassified Myxococcales;g_Unclassified Myxococcales	genus	227	53	174
k_Bacteria;p_Bacteroidota;c_Bacteroidia;o_Bacteroidales;f_Barnesiellaceae;g_Coprobacter	genus	226	24	202
k_Bacteria;p_Campylobacterota;c_Unclassified Campylobacterota;o_Unclassified Campylobacterota;f_Unclassified Campylobacterota;g_Unclassified Campylobacterota	genus	226	70	156
k_Bacteria;p_Bacteroidota;c_Bacteroidia;o_Bacteroidales;f_Rikenellaceae;g_Rikenella	genus	224	37	187
k_Bacteria;p_Candidatus Riflebacteria;c_Unclassified Candidatus Riflebacteria;o_Unclassified Candidatus Riflebacteria;f_Unclassified Candidatus Riflebacteria;g_Unclassified Candidatus Riflebacteria	genus	224	84	140
k_Bacteria;p_Bacillota;c_Clostridia;o_Eubacteriales;f_Oscillospiraceae;g_Bittarella (ex Durand et al. 2017)	genus	223	57	166
k_Bacteria;p_Gemmatimonadota;c_Unclassified Gemmatimonadota;o_Unclassified Gemmatimonadota;f_Unclassified Gemmatimonadota;g_Unclassified Gemmatimonadota	genus	220	14	206
k_Bacteria;p_Bacillota;c_Clostridia;o_Eubacteriales;f_Lachnospiraceae;g_Wansuia	genus	219	74	145
k_Bacteria;p_Synergistota;c_Synergistia;o_Unclassified Synergistia;f_Unclassified Synergistia;g_Unclassified Synergistia	genus	216	97	119
k_Bacteria;p_Bacillota;c_Clostridia;o_Eubacteriales;f_Oscillospiraceae;g_Caproicibacterium	genus	214	70	144
k_Bacteria;p_Chloroflexota;c_Anaerolineae;o_Anaerolineales;f_Anaerolineaceae;g_Anaerolineaceae bacterium (no genus in NCBI)	genus	213	56	157
k_Bacteria;p_Fusobacteriota;c_Fusobacteriia;o_Fusobacteriales;f_Fusobacteriaceae;g_Unclassified Fusobacteriaceae	genus	212	47	165
k_Bacteria;p_Pseudomonadota;c_Gammaproteobacteria;o_Moraxellales;f_Moraxellaceae;g_Acinetobacter	genus	212	60	152
k_Bacteria;p_Actinomycetota;c_Actinomycetes;o_Kitasatosporales;f_Streptomycetaceae;g_Unclassified Streptomycetaceae	genus	210	103	107
k_Archaea;p_Candidatus Bathyarchaeota;c_Unclassified Candidatus Bathyarchaeota;o_Unclassified Candidatus Bathyarchaeota;f_Unclassified Candidatus Bathyarchaeota;g_Unclassified Candidatus Bathyarchaeota	genus	205	102	103
k_Bacteria;p_Bacillota;c_Clostridia;o_Eubacteriales;f_Oscillospiraceae;g_Candidatus Scatovicinus	genus	205	14	191
k_Bacteria;p_Bacillota;c_Clostridia;o_Eubacteriales;f_Oscillospiraceae;g_Monoglobus	genus	203	17	186
k_Bacteria;p_Candidatus Cloacimonadota;c_Unclassified Candidatus Cloacimonadota;o_Unclassified Candidatus Cloacimonadota;f_Unclassified Candidatus Cloacimonadota;g_Unclassified Candidatus Cloacimonadota	genus	202	53	149
k_Bacteria;p_Pseudomonadota;c_Alphaproteobacteria;o_Hyphomicrobiales;f_Unclassified Hyphomicrobiales;g_Unclassified Hyphomicrobiales	genus	200	45	155
k_Bacteria;p_Bacillota;c_Erysipelotrichia;o_Erysipelotrichales;f_Turicibacteraceae;g_Turicibacter	genus	198	42	156
k_Bacteria;p_Bacillota;c_Clostridia;o_Eubacteriales;f_Lachnospiraceae;g_Luxibacter	genus	196	24	172
k_Bacteria;p_Bacillota;c_Clostridia;o_Eubacteriales;f_Clostridiaceae;g_Candidatus Scatovivens	genus	194	173	21
k_Bacteria;p_Bacillota;c_Clostridia;o_Eubacteriales;f_Lachnospiraceae;g_Brotonthovivens	genus	193	20	173
k_Bacteria;p_Kiritimatiellota;c_Unclassified Kiritimatiellota;o_Unclassified Kiritimatiellota;f_Unclassified Kiritimatiellota;g_Unclassified Kiritimatiellota	genus	193	106	87
k_Bacteria;p_Actinomycetota;c_Actinomycetes;o_Mycobacteriales;f_Unclassified Mycobacteriales;g_Unclassified Mycobacteriales	genus	192	52	140
k_Bacteria;p_Bacillota;c_Clostridia;o_Eubacteriales;f_Heliobacteriaceae;g_Unclassified Heliobacteriaceae	genus	190	107	83
k_Bacteria;p_Bacillota;c_Clostridia;o_Eubacteriales;f_Peptococcaceae;g_Candidatus Avidehalobacter	genus	190	19	171
k_Bacteria;p_Pseudomonadota;c_Betaproteobacteria;o_Burkholderiales;f_Sutterellaceae;g_Duodenibacillus	genus	188	8	180
k_Bacteria;p_Bacillota;c_Bacilli;o_Candidatus Aphodocola (no order in NCBI);f_Candidatus Aphodocola (no family in NCBI);g_Candidatus Aphodocola	genus	186	17	169
k_Bacteria;p_Bacillota;c_Bacilli;o_Candidatus Faecimonas (no order in NCBI);f_Candidatus Faecimonas (no family in NCBI);g_Candidatus Faecimonas	genus	186	63	123
k_Bacteria;p_Bacillota;c_Clostridia;o_Eubacteriales;f_Lachnospiraceae;g_Simiaoa	genus	186	16	170
k_Bacteria;p_Bacillota;c_Clostridia;o_Eubacteriales;f_Lachnospiraceae;g_Lachnoanaerobaculum	genus	185	25	160
k_Bacteria;p_Bacillota;c_Clostridia;o_Candidatus Ventrisoma (no order in NCBI);f_Candidatus Ventrisoma (no family in NCBI);g_Candidatus Ventrisoma	genus	182	61	121
k_Bacteria;p_Bacillota;c_Clostridia;o_Eubacteriales;f_Oscillospiraceae;g_Harryflintia	genus	181	64	117
k_Bacteria;p_Pseudomonadota;c_Gammaproteobacteria;o_Oceanospirillales;f_Halomonadaceae;g_Cobetia	genus	181	32	149
k_Bacteria;p_Deltaproteobacteria (no phylum in NCBI);c_Deltaproteobacteria;o_Unclassified Deltaproteobacteria;f_Unclassified Deltaproteobacteria;g_Unclassified Deltaproteobacteria	genus	180	75	105
k_Eukaryota;p_Arthropoda;c_Insecta;o_Colias (no order in NCBI);f_Colias (no family in NCBI);g_Colias	genus	179	58	121
k_Bacteria;p_Bacillota;c_Bacilli;o_Candidatus Caccenecus (no order in NCBI);f_Candidatus Caccenecus (no family in NCBI);g_Candidatus Caccenecus	genus	178	43	135
k_Bacteria;p_Bacillota;c_Clostridia;o_Eubacteriales;f_Oscillospiraceae;g_Acetivibrio	genus	178	70	108
k_Bacteria;p_bacterium J10(2018) (no phylum in NCBI);c_bacterium J10(2018) (no class in NCBI);o_bacterium J10(2018) (no order in NCBI);f_bacterium J10(2018) (no family in NCBI);g_bacterium J10(2018) (no genus in NCBI)	genus	178	59	119
k_Viruses;p_Hofneiviricota;c_Faserviricetes;o_Tubulavirales;f_Inoviridae;g_Unclassified Inoviridae	genus	176	32	144
k_Bacteria;p_Bacillota;c_Clostridia;o_Eubacteriales;f_Desulfitobacteriaceae;g_Desulfitobacteriaceae bacterium (no genus in NCBI)	genus	175	44	131
k_Bacteria;p_Actinomycetota;c_Coriobacteriia;o_Coriobacteriales;f_Coriobacteriaceae;g_Parvibacter	genus	171	15	156
k_Bacteria;p_Pseudomonadota;c_Gammaproteobacteria;o_Vibrionales;f_Vibrionaceae;g_Vibrio	genus	170	88	82
k_Bacteria;p_Pseudomonadota;c_Gammaproteobacteria;o_Xanthomonadales;f_Xanthomonadaceae;g_Unclassified Xanthomonadaceae	genus	167	18	149
k_Bacteria;p_Bacillota;c_Clostridia;o_Halanaerobiales;f_Unclassified Halanaerobiales;g_Unclassified Halanaerobiales	genus	166	18	148
k_Bacteria;p_Bacillota;c_Clostridia;o_Eubacteriales;f_Lachnospiraceae;g_Candidatus Merdisoma	genus	165	47	118
k_Bacteria;p_Bacteroidota;c_Bacteroidia;o_Bacteroidales;f_Porphyromonadaceae;g_Massilibacteroides	genus	165	40	125
k_Bacteria;p_Kiritimatiellota;c_Kiritimatiellia;o_Unclassified Kiritimatiellia;f_Unclassified Kiritimatiellia;g_Unclassified Kiritimatiellia	genus	161	73	88
k_Bacteria;p_Bacillota;c_Clostridia;o_Eubacteriales;f_Eubacteriaceae;g_Alkalibaculum	genus	160	54	106
k_Bacteria;p_Bacillota;c_Tissierellia;o_Tissierellales;f_Peptoniphilaceae;g_Finegoldia	genus	160	58	102
k_Bacteria;p_Bacillota;c_Clostridia;o_Eubacteriales;f_Oscillospiraceae;g_Marasmitruncus	genus	159	46	113
k_Bacteria;p_Chlamydiota;c_Chlamydiia;o_Chlamydiales;f_Chlamydiaceae;g_Chlamydia	genus	157	10	147
k_Bacteria;p_Bacillota;c_Clostridia;o_Eubacteriales;f_Lachnospiraceae;g_Herbinix	genus	156	52	104
k_Bacteria;p_bacterium 210820-DFI.6.37 (no phylum in NCBI);c_bacterium 210820-DFI.6.37 (no class in NCBI);o_bacterium 210820-DFI.6.37 (no order in NCBI);f_bacterium 210820-DFI.6.37 (no family in NCBI);g_bacterium 210820-DFI.6.37 (no genus in NCBI)	genus	155	11	144
k_Bacteria;p_Actinomycetota;c_Coriobacteriia;o_Coriobacteriales;f_Coriobacteriaceae;g_Unclassified Coriobacteriaceae	genus	154	23	131
k_Bacteria;p_Candidatus Microgenomates;c_Unclassified Candidatus Microgenomates;o_Unclassified Candidatus Microgenomates;f_Unclassified Candidatus Microgenomates;g_Unclassified Candidatus Microgenomates	genus	153	30	123
k_Eukaryota;p_Streptophyta;c_Klebsormidiophyceae;o_Klebsormidiales;f_Klebsormidiaceae;g_Klebsormidium	genus	153	57	96
k_Bacteria;p_Bacillota;c_Clostridia;o_Eubacteriales;f_Peptococcaceae;g_Candidatus Formimonas	genus	151	86	65
k_Bacteria;p_Bacillota;c_Erysipelotrichia;o_Erysipelotrichales;f_Erysipelotrichaceae;g_Longicatena	genus	148	58	90
k_Bacteria;p_Actinomycetota;c_Coriobacteriia;o_Coriobacteriales;f_Atopobiaceae;g_Atopobiaceae bacterium (no genus in NCBI)	genus	146	4	142
k_Bacteria;p_Bacillota;c_Clostridia;o_Eubacteriales;f_Peptostreptococcaceae;g_Romboutsia	genus	146	64	82
k_Viruses;p_Uroviricota;c_Caudoviricetes;o_Crassvirales;f_CrAss-like virus sp. (no family in NCBI);g_CrAss-like virus sp. (no genus in NCBI)	genus	146	46	100
k_Bacteria;p_Bacillota;c_Tissierellia;o_Kallipyga (no order in NCBI);f_Kallipyga (no family in NCBI);g_Kallipyga	genus	140	12	128
k_Bacteria;p_Bacillota;c_Tissierellia;o_Tissierellales;f_Unclassified Tissierellales;g_Unclassified Tissierellales	genus	138	13	125
k_Bacteria;p_Chlamydiota;c_Chlamydiia;o_Chlamydiales;f_Unclassified Chlamydiales;g_Unclassified Chlamydiales	genus	137	25	112
k_Bacteria;p_Fusobacteriota;c_Fusobacteriia;o_Fusobacteriales;f_Unclassified Fusobacteriales;g_Unclassified Fusobacteriales	genus	135	68	67
k_Bacteria;p_Bacillota;c_Clostridia;o_Eubacteriales;f_Desulfitobacteriaceae;g_Unclassified Desulfitobacteriaceae	genus	133	54	79
k_Bacteria;p_Bacillota;c_Clostridia;o_Eubacteriales;f_Peptostreptococcaceae;g_Peptostreptococcus	genus	133	20	113
k_Bacteria;p_Bacillota;c_Bacilli;o_Bacillales;f_Bacillaceae;g_Fredinandcohnia	genus	132	48	84
k_Bacteria;p_bacterium D16-56 (no phylum in NCBI);c_bacterium D16-56 (no class in NCBI);o_bacterium D16-56 (no order in NCBI);f_bacterium D16-56 (no family in NCBI);g_bacterium D16-56 (no genus in NCBI)	genus	132	18	114
k_Bacteria;p_Bacillota;c_Clostridia;o_Eubacteriales;f_Lachnospiraceae;g_Candidatus Cottocaccamicrobium	genus	131	31	100
k_Archaea;p_Euryarchaeota;c_Halobacteria;o_Unclassified Halobacteria;f_Unclassified Halobacteria;g_Unclassified Halobacteria	genus	129	32	97
k_Bacteria;p_Actinomycetota;c_Actinomycetes;o_Mycobacteriales;f_Nocardiaceae;g_Unclassified Nocardiaceae	genus	128	65	63
k_Bacteria;p_Pseudomonadota;c_Gammaproteobacteria;o_Pasteurellales;f_Pasteurellaceae;g_Unclassified Pasteurellaceae	genus	127	79	48
k_Bacteria;p_Thermodesulfobacteriota;c_Desulfuromonadia;o_Geobacterales;f_Geobacteraceae;g_Geobacter	genus	127	30	97
k_Eukaryota;p_Arthropoda;c_Insecta;o_Vanessa (no order in NCBI);f_Vanessa (no family in NCBI);g_Vanessa	genus	127	60	67
k_Bacteria;p_Chloroflexota;c_Anaerolineae;o_Unclassified Anaerolineae;f_Unclassified Anaerolineae;g_Unclassified Anaerolineae	genus	124	21	103
k_Bacteria;p_Verrucomicrobiota;c_Verrucomicrobiae;o_Verrucomicrobiales;f_Unclassified Verrucomicrobiales;g_Unclassified Verrucomicrobiales	genus	122	33	89
k_Archaea;p_Euryarchaeota;c_Methanomicrobia;o_Methanomicrobiales;f_Methanocorpusculaceae;g_Methanocorpusculum	genus	120	18	102
k_Bacteria;p_Bacillota;c_Negativicutes;o_Veillonellales;f_Unclassified Veillonellales;g_Unclassified Veillonellales	genus	120	19	101
k_Bacteria;p_Pseudomonadota;c_Betaproteobacteria;o_Burkholderiales;f_Burkholderiaceae;g_Burkholderia	genus	118	72	46
k_Bacteria;p_Bacillota;c_Bacilli;o_Lactobacillales;f_Carnobacteriaceae;g_Trichococcus	genus	117	10	107
k_Bacteria;p_Lentisphaerota;c_Lentisphaeria;o_Victivallales;f_Victivallaceae;g_Victivallis	genus	117	28	89
k_Archaea;p_Candidatus Bathyarchaeota;c_Candidatus Bathyarchaeota archaeon (no class in NCBI);o_Candidatus Bathyarchaeota archaeon (no order in NCBI);f_Candidatus Bathyarchaeota archaeon (no family in NCBI);g_Candidatus Bathyarchaeota archaeon (no genus in NCBI)	genus	114	36	78
k_Bacteria;p_Actinomycetota;c_Actinomycetes;o_Micromonosporales;f_Unclassified Micromonosporales;g_Unclassified Micromonosporales	genus	114	2	112
k_Bacteria;p_Bacillota;c_Tissierellia;o_Tissierellales;f_Tissierellaceae;g_Paratissierella	genus	114	34	80
k_Bacteria;p_Mycoplasmatota;c_Mollicutes;o_Acholeplasmatales;f_Acholeplasmataceae;g_Acholeplasma	genus	114	20	94
k_Bacteria;p_Mycoplasmatota;c_Mollicutes;o_Mycoplasmatales;f_Unclassified Mycoplasmatales;g_Unclassified Mycoplasmatales	genus	112	23	89
k_Bacteria;p_bacterium 1xD8-6 (no phylum in NCBI);c_bacterium 1xD8-6 (no class in NCBI);o_bacterium 1xD8-6 (no order in NCBI);f_bacterium 1xD8-6 (no family in NCBI);g_bacterium 1xD8-6 (no genus in NCBI)	genus	111	0	111
k_Archaea;p_Euryarchaeota;c_Unclassified Euryarchaeota;o_Unclassified Euryarchaeota;f_Unclassified Euryarchaeota;g_Unclassified Euryarchaeota	genus	110	46	64
k_Bacteria;p_Bacillota;c_Clostridia;o_Eubacteriales;f_Eubacteriales Family XIII. Incertae Sedis;g_Hominibacterium	genus	110	51	59
k_Bacteria;p_Bacillota;c_Clostridia;o_Eubacteriales;f_Lachnospiraceae;g_Extibacter	genus	110	18	92
k_Bacteria;p_Candidatus Ventrenecus (no phylum in NCBI);c_Candidatus Ventrenecus (no class in NCBI);o_Candidatus Ventrenecus (no order in NCBI);f_Candidatus Ventrenecus (no family in NCBI);g_Candidatus Ventrenecus	genus	110	14	96
k_Archaea;p_Euryarchaeota;c_Halobacteria;o_Haloferacales;f_Haloferacaceae;g_Halorubrum	genus	109	22	87
k_Bacteria;p_Candidatus Galligastranaerophilus (no phylum in NCBI);c_Candidatus Galligastranaerophilus (no class in NCBI);o_Candidatus Galligastranaerophilus (no order in NCBI);f_Candidatus Galligastranaerophilus (no family in NCBI);g_Candidatus Galligastranaerophilus	genus	109	10	99
k_Bacteria;p_Pseudomonadota;c_Alphaproteobacteria;o_Rhodospirillales;f_Rhodospirillaceae;g_Unclassified Rhodospirillaceae	genus	109	55	54
k_Bacteria;p_Bacillota;c_Clostridia;o_Eubacteriales;f_Oscillospiraceae;g_Saccharofermentans	genus	108	104	4
k_Bacteria;p_Bacteroidota;c_Bacteroidia;o_Bacteroidales;f_Paludibacteraceae;g_Paludibacter	genus	108	0	108
k_Viruses;p_Uroviricota;c_Caudoviricetes;o_Crassvirales;f_Unclassified Crassvirales;g_Unclassified Crassvirales	genus	108	42	66
k_Archaea;p_Euryarchaeota;c_Methanobacteria;o_Methanobacteriales;f_Methanobacteriaceae;g_Unclassified Methanobacteriaceae	genus	107	34	73
k_Viruses;p_Hofneiviricota;c_Faserviricetes;o_Tubulavirales;f_Unclassified Tubulavirales;g_Unclassified Tubulavirales	genus	105	10	95
k_Bacteria;p_Bacillota;c_Bacilli;o_Bacillales;f_Listeriaceae;g_Unclassified Listeriaceae	genus	104	44	60
k_Bacteria;p_Bacillota;c_Clostridia;o_Eubacteriales;f_Oscillospiraceae;g_Huintestinicola	genus	104	0	104
k_Bacteria;p_Mycoplasmatota;c_Candidatus Pelethosoma (no class in NCBI);o_Candidatus Pelethosoma (no order in NCBI);f_Candidatus Pelethosoma (no family in NCBI);g_Candidatus Pelethosoma	genus	104	20	84
k_Bacteria;p_Actinomycetota;c_Coriobacteriia;o_Eggerthellales;f_Eggerthellaceae;g_Gordonibacter	genus	103	20	83
k_Bacteria;p_Mycoplasmatota;c_Mollicutes;o_Acholeplasmatales;f_Acholeplasmataceae;g_Unclassified Acholeplasmataceae	genus	103	13	90
k_Bacteria;p_Spirochaetota;c_Spirochaetia;o_Brachyspirales;f_Unclassified Brachyspirales;g_Unclassified Brachyspirales	genus	103	9	94
k_Bacteria;p_Synergistota;c_Synergistia;o_Synergistales;f_Synergistaceae;g_Synergistes	genus	103	33	70
k_Bacteria;p_Bacillota;c_Tissierellia;o_Tissierellales;f_Peptoniphilaceae;g_Peptoniphilus	genus	101	22	79
k_Bacteria;p_Pseudomonadota;c_Alphaproteobacteria;o_Hyphomicrobiales;f_Rhizobiaceae;g_Rhizobium	genus	101	23	78
k_Bacteria;p_Bacteroidota;c_Cytophagia;o_Cytophagales;f_Spirosomaceae;g_Arcicella	genus	100	35	65
k_Bacteria;p_Bacteroidota;c_Cytophagia;o_Unclassified Cytophagia;f_Unclassified Cytophagia;g_Unclassified Cytophagia	genus	100	8	92
k_Bacteria;p_Bacillota;c_Clostridia;o_Eubacteriales;f_Unclassified Eubacteriales;g_Unclassified Eubacteriales;s_Unclassified Eubacteriales	species	65271611	17843743	47427868
k_Bacteria;p_Bacteroidota;c_Bacteroidia;o_Bacteroidales;f_Unclassified Bacteroidales;g_Unclassified Bacteroidales;s_Unclassified Bacteroidales	species	55745808	11187137	44558671
k_Bacteria;p_Bacillota;c_Clostridia;o_Eubacteriales;f_Oscillospiraceae;g_Unclassified Oscillospiraceae;s_Unclassified Oscillospiraceae	species	44403735	13774153	30629582
k_Bacteria;p_Bacillota;c_Clostridia;o_Eubacteriales;f_Lachnospiraceae;g_Unclassified Lachnospiraceae;s_Unclassified Lachnospiraceae	species	40768437	13667679	27100758
k_Bacteria;p_Bacteroidota;c_Bacteroidia;o_Bacteroidales;f_Muribaculaceae;g_Unclassified Muribaculaceae;s_Unclassified Muribaculaceae	species	19724669	5245375	14479294
k_Bacteria;p_Bacillota;c_Clostridia;o_Eubacteriales;f_Lachnospiraceae;g_Lachnospiraceae bacterium (no genus in NCBI);s_Lachnospiraceae bacterium	species	15776489	3808011	11968478
k_Bacteria;p_Bacillota;c_Clostridia;o_Eubacteriales;f_Oscillospiraceae;g_Oscillospiraceae bacterium (no genus in NCBI);s_Oscillospiraceae bacterium	species	11142527	3451887	7690640
k_Bacteria;p_Bacillota;c_Unclassified Bacillota;o_Unclassified Bacillota;f_Unclassified Bacillota;g_Unclassified Bacillota;s_Unclassified Bacillota	species	10728386	3292898	7435488
k_Bacteria;p_Bacillota;c_Clostridia;o_Unclassified Clostridia;f_Unclassified Clostridia;g_Unclassified Clostridia;s_Unclassified Clostridia	species	8968815	2141960	6826855
k_Bacteria;p_Bacillota;c_Clostridia;o_Eubacteriales;f_Oscillospiraceae;g_Oscillibacter;s_Unclassified Oscillibacter	species	6123448	1858793	4264655
k_Bacteria;p_Bacteroidota;c_Bacteroidia;o_Bacteroidales;f_Rikenellaceae;g_Alistipes;s_Alistipes sp.	species	4372164	965448	3406716
k_Bacteria;p_Bacteroidota;c_Bacteroidia;o_Bacteroidales;f_Muribaculaceae;g_Muribaculaceae bacterium (no genus in NCBI);s_Muribaculaceae bacterium	species	4018174	1038670	2979504
k_Bacteria;p_Bacteroidota;c_Bacteroidia;o_Bacteroidales;f_Rikenellaceae;g_Alistipes;s_Unclassified Alistipes	species	4010432	692496	3317936
k_Bacteria;p_Bacillota;c_Clostridia;o_Eubacteriales;f_Oscillospiraceae;g_Oscillibacter;s_Oscillibacter sp.	species	3930369	1462788	2467581
k_Bacteria;p_Bacteroidota;c_Bacteroidia;o_Bacteroidales;f_Bacteroidaceae;g_Unclassified Bacteroidaceae;s_Unclassified Bacteroidaceae	species	3010368	950250	2060118
k_Bacteria;p_Bacteroidota;c_Bacteroidia;o_Bacteroidales;f_Muribaculaceae;g_Candidatus Amulumruptor;s_Unclassified Candidatus Amulumruptor	species	2634693	1112674	1522019
k_Bacteria;p_Bacteroidota;c_Bacteroidia;o_Bacteroidales;f_Prevotellaceae;g_Prevotella;s_Unclassified Prevotella	species	1461933	411463	1050470
k_Bacteria;p_Bacillota;c_Erysipelotrichia;o_Erysipelotrichales;f_Erysipelotrichaceae;g_Unclassified Erysipelotrichaceae;s_Unclassified Erysipelotrichaceae	species	1436918	454196	982722
k_Bacteria;p_Bacillota;c_Clostridia;o_Clostridia bacterium (no order in NCBI);f_Clostridia bacterium (no family in NCBI);g_Clostridia bacterium (no genus in NCBI);s_Clostridia bacterium	species	1252872	218773	1034099
k_Bacteria;p_Bacteroidota;c_Unclassified Bacteroidota;o_Unclassified Bacteroidota;f_Unclassified Bacteroidota;g_Unclassified Bacteroidota;s_Unclassified Bacteroidota	species	1158399	239441	918958
k_Bacteria;p_Thermodesulfobacteriota;c_Desulfovibrionia;o_Desulfovibrionales;f_Desulfovibrionaceae;g_Desulfovibrio;s_Desulfovibrio sp.	species	1153298	363528	789770
k_Bacteria;p_Bacillota;c_Clostridia;o_Eubacteriales;f_Oscillospiraceae;g_Angelakisella;s_Unclassified Angelakisella	species	1083850	392788	691062
k_Bacteria;p_Bacteroidota;c_Bacteroidia;o_Bacteroidales;f_Muribaculaceae;g_Muribaculum;s_Unclassified Muribaculum	species	1083729	297296	786433
k_Bacteria;p_Bacillota;c_Clostridia;o_Eubacteriales;f_Oscillospiraceae;g_Lawsonibacter;s_Unclassified Lawsonibacter	species	1027549	339277	688272
k_Bacteria;p_Bacillota;c_Clostridia;o_Eubacteriales;f_Oscillospiraceae;g_Acutalibacter;s_Unclassified Acutalibacter	species	1010798	302354	708444
k_Bacteria;p_Bacteroidota;c_Bacteroidia;o_Unclassified Bacteroidia;f_Unclassified Bacteroidia;g_Unclassified Bacteroidia;s_Unclassified Bacteroidia	species	993155	188010	805145
k_Bacteria;p_Bacteroidota;c_Bacteroidia;o_Bacteroidales;f_Muribaculaceae;g_Candidatus Amulumruptor;s_Candidatus Amulumruptor caecigallinarius	species	944049	397972	546077
k_Bacteria;p_Bacillota;c_Clostridia;o_Eubacteriales;f_Oscillospiraceae;g_Angelakisella;s_Angelakisella sp.	species	872876	287527	585349
k_Bacteria;p_Thermodesulfobacteriota;c_Desulfovibrionia;o_Desulfovibrionales;f_Desulfovibrionaceae;g_Unclassified Desulfovibrionaceae;s_Unclassified Desulfovibrionaceae	species	842377	180598	661779
k_Bacteria;p_Bacillota;c_Erysipelotrichia;o_Erysipelotrichales;f_Unclassified Erysipelotrichales;g_Unclassified Erysipelotrichales;s_Unclassified Erysipelotrichales	species	664031	215907	448124
k_Bacteria;p_Bacillota;c_Clostridia;o_Eubacteriales;f_Eubacteriaceae;g_Eubacterium;s_Unclassified Eubacterium	species	653592	161437	492155
k_Bacteria;p_Bacillota;c_Clostridia;o_Eubacteriales;f_Clostridiaceae;g_Unclassified Clostridiaceae;s_Unclassified Clostridiaceae	species	640884	168868	472016
k_Bacteria;p_Bacteroidota;c_Bacteroidia;o_Bacteroidales;f_Prevotellaceae;g_Unclassified Prevotellaceae;s_Unclassified Prevotellaceae	species	635405	133760	501645
k_Bacteria;p_Bacteroidota;c_Bacteroidia;o_Bacteroidales;f_Bacteroidaceae;g_Bacteroides;s_Unclassified Bacteroides	species	606112	175216	430896
k_Bacteria;p_Bacteroidota;c_Bacteroidia;o_Bacteroidales;f_Muribaculaceae;g_Paramuribaculum;s_Unclassified Paramuribaculum	species	573844	184579	389265
k_Bacteria;p_Bacillota;c_Clostridia;o_Eubacteriales;f_Oscillospiraceae;g_Dysosmobacter;s_Unclassified Dysosmobacter	species	560091	135483	424608
k_Bacteria;p_Bacillota;c_Clostridia;o_Eubacteriales;f_Oscillospiraceae;g_Lawsonibacter;s_Lawsonibacter sp.	species	554651	168532	386119
k_Bacteria;p_Bacillota;c_Clostridia;o_Eubacteriales;f_Clostridiaceae;g_Clostridiaceae bacterium (no genus in NCBI);s_Clostridiaceae bacterium	species	481123	105622	375501
k_Bacteria;p_Bacillota;c_Clostridia;o_Eubacteriales;f_Lachnospiraceae;g_Acetatifactor;s_Unclassified Acetatifactor	species	469777	134416	335361
k_Bacteria;p_Bacteroidota;c_Bacteroidia;o_Bacteroidales;f_Muribaculaceae;g_Muribaculum;s_Muribaculum intestinale	species	460991	173431	287560
k_Bacteria;p_Bacteroidota;c_Bacteroidia;o_Bacteroidales;f_Bacteroidaceae;g_Bacteroidaceae bacterium (no genus in NCBI);s_Bacteroidaceae bacterium	species	417924	110169	307755
k_Bacteria;p_Bacillota;c_Bacilli;o_Lactobacillales;f_Lactobacillaceae;g_Ligilactobacillus;s_Unclassified Ligilactobacillus	species	410777	5929	404848
k_Bacteria;p_Bacillota;c_Clostridia;o_Eubacteriales;f_Flintibacter (no family in NCBI);g_Flintibacter;s_Flintibacter muris	species	403931	164338	239593
k_Bacteria;p_Bacillota;c_Clostridia;o_Eubacteriales;f_Oscillospiraceae;g_Pseudoflavonifractor;s_Unclassified Pseudoflavonifractor	species	367243	79344	287899
k_Bacteria;p_Bacillota;c_Clostridia;o_Eubacteriales;f_Clostridiaceae;g_Hungatella;s_Unclassified Hungatella	species	333173	85881	247292
k_Bacteria;p_Bacillota;c_Erysipelotrichia;o_Erysipelotrichales;f_Erysipelotrichaceae;g_Ileibacterium;s_Unclassified Ileibacterium	species	326003	86000	240003
k_Bacteria;p_Bacteroidota;c_Bacteroidia;o_Bacteroidales;f_Muribaculaceae;g_Duncaniella;s_Unclassified Duncaniella	species	325356	71689	253667
k_Bacteria;p_Bacillota;c_Clostridia;o_Eubacteriales;f_Oscillospiraceae;g_Ruminococcus;s_Unclassified Ruminococcus	species	324660	101308	223352
k_Bacteria;p_Bacillota;c_Erysipelotrichia;o_Unclassified Erysipelotrichia;f_Unclassified Erysipelotrichia;g_Unclassified Erysipelotrichia;s_Unclassified Erysipelotrichia	species	308706	102068	206638
k_Bacteria;p_Bacillota;c_Clostridia;o_Eubacteriales;f_Lachnospiraceae;g_Acetatifactor;s_Acetatifactor sp.	species	294101	79707	214394
k_Bacteria;p_Bacteroidota;c_Bacteroidia;o_Bacteroidales;f_Tannerellaceae;g_Parabacteroides;s_Unclassified Parabacteroides	species	275024	102551	172473
k_Bacteria;p_Bacillota;c_Clostridia;o_Eubacteriales;f_Oscillospiraceae;g_Acutalibacter;s_Acutalibacter muris	species	255323	79591	175732
k_Bacteria;p_Bacillota;c_Clostridia;o_Eubacteriales;f_Eubacteriaceae;g_Eubacterium;s_Eubacterium sp.	species	247064	59494	187570
k_Bacteria;p_Bacteroidota;c_Bacteroidia;o_Bacteroidales;f_Rikenellaceae;g_Unclassified Rikenellaceae;s_Unclassified Rikenellaceae	species	236374	85311	151063
k_Bacteria;p_Bacillota;c_Clostridia;o_Eubacteriales;f_Clostridiales bacterium (no family in NCBI);g_Clostridiales bacterium (no genus in NCBI);s_Clostridiales bacterium	species	230147	51569	178578
k_Bacteria;p_Bacillota;c_Clostridia;o_Eubacteriales;f_Oscillospiraceae;g_Ruminococcus;s_Ruminococcus sp.	species	202169	69555	132614
k_Bacteria;p_Bacteroidota;c_Bacteroidia;o_Bacteroidales;f_Muribaculaceae;g_Duncaniella;s_Duncaniella freteri	species	199571	63936	135635
k_Bacteria;p_Bacillota;c_Clostridia;o_Eubacteriales;f_Oscillospiraceae;g_Pseudoflavonifractor;s_Pseudoflavonifractor sp.	species	195116	45858	149258
k_Bacteria;p_Bacteroidota;c_Bacteroidia;o_Bacteroidales;f_Odoribacteraceae;g_Odoribacter;s_Odoribacter sp.	species	188195	12480	175715
k_Bacteria;p_Pseudomonadota;c_Alphaproteobacteria;o_Unclassified Alphaproteobacteria;f_Unclassified Alphaproteobacteria;g_Unclassified Alphaproteobacteria;s_Unclassified Alphaproteobacteria	species	187282	76224	111058
k_Bacteria;p_Bacillota;c_Clostridia;o_Eubacteriales;f_Eubacteriaceae;g_Unclassified Eubacteriaceae;s_Unclassified Eubacteriaceae	species	171349	22259	149090
k_Bacteria;p_Bacillota;c_Clostridia;o_Eubacteriales;f_Oscillospiraceae;g_Dysosmobacter;s_Dysosmobacter sp.	species	164813	48625	116188
k_Bacteria;p_Bacteroidota;c_Bacteroidia;o_Bacteroidales;f_Muribaculaceae;g_Paramuribaculum;s_Paramuribaculum intestinale	species	162843	51801	111042
k_Bacteria;p_Bacillota;c_Clostridia;o_Eubacteriales;f_Flintibacter (no family in NCBI);g_Flintibacter;s_Unclassified Flintibacter	species	162786	65240	97546
k_Bacteria;p_Bacteroidota;c_Bacteroidia;o_Bacteroidales;f_Bacteroidaceae;g_Phocaeicola;s_Unclassified Phocaeicola	species	160847	48458	112389
k_Bacteria;p_Bacillota;c_Clostridia;o_Eubacteriales;f_Clostridiaceae;g_Butyricicoccus;s_Butyricicoccus sp.	species	158342	40272	118070
k_Bacteria;p_Deferribacterota;c_Deferribacteres;o_Deferribacterales;f_Mucispirillaceae;g_Mucispirillum;s_Mucispirillum schaedleri	species	153824	44739	109085
k_Bacteria;p_Bacillota;c_Clostridia;o_Eubacteriales;f_Oscillospiraceae;g_Acutalibacter;s_Acutalibacter sp.	species	146796	42712	104084
k_Bacteria;p_Bacillota;c_Clostridia;o_Eubacteriales;f_Clostridiaceae;g_Hungatella;s_Hungatella sp.	species	145808	37821	107987
k_Viruses;p_Unclassified Viruses;c_Unclassified Viruses;o_Unclassified Viruses;f_Unclassified Viruses;g_Unclassified Viruses;s_Unclassified Viruses	species	143396	27649	115747
k_Bacteria;p_Deferribacterota;c_Deferribacteres;o_Deferribacterales;f_Mucispirillaceae;g_Mucispirillum;s_Unclassified Mucispirillum	species	138313	39882	98431
k_Bacteria;p_Bacillota;c_Clostridia;o_Eubacteriales;f_Oscillospiraceae;g_Subdoligranulum;s_Unclassified Subdoligranulum	species	126795	26403	100392
k_Bacteria;p_Candidatus Melainabacteria;c_Candidatus Gastranaerophilales (no class in NCBI);o_Candidatus Gastranaerophilales;f_Unclassified Candidatus Gastranaerophilales;g_Unclassified Candidatus Gastranaerophilales;s_Unclassified Candidatus Gastranaerophilales	species	124768	47359	77409
k_Bacteria;p_Bacillota;c_Erysipelotrichia;o_Erysipelotrichales;f_Erysipelotrichaceae;g_Faecalibaculum;s_Faecalibaculum rodentium	species	123398	29905	93493
k_Bacteria;p_Elusimicrobiota;c_Unclassified Elusimicrobiota;o_Unclassified Elusimicrobiota;f_Unclassified Elusimicrobiota;g_Unclassified Elusimicrobiota;s_Unclassified Elusimicrobiota	species	117254	19981	97273
k_Bacteria;p_Bacillota;c_Clostridia;o_Eubacteriales;f_Lachnospiraceae;g_Roseburia;s_Unclassified Roseburia	species	113586	35131	78455
k_Bacteria;p_Verrucomicrobiota;c_Verrucomicrobiae;o_Verrucomicrobiales;f_Akkermansiaceae;g_Akkermansia;s_Unclassified Akkermansia	species	112709	9952	102757
k_Bacteria;p_Bacillota;c_Clostridia;o_Eubacteriales;f_Oscillospiraceae;g_Subdoligranulum;s_Subdoligranulum sp.	species	112674	21677	90997
k_Bacteria;p_Pseudomonadota;c_Betaproteobacteria;o_Burkholderiales;f_Sutterellaceae;g_Unclassified Sutterellaceae;s_Unclassified Sutterellaceae	species	108367	5123	103244
k_Viruses;p_Uroviricota;c_Caudoviricetes;o_Caudoviricetes sp. (no order in NCBI);f_Caudoviricetes sp. (no family in NCBI);g_Caudoviricetes sp. (no genus in NCBI);s_Caudoviricetes sp.	species	106697	42692	64005
k_Bacteria;p_Thermodesulfobacteriota;c_Desulfovibrionia;o_Desulfovibrionales;f_Desulfovibrionaceae;g_Desulfovibrio;s_Unclassified Desulfovibrio	species	106108	29793	76315
k_Bacteria;p_Candidatus Saccharibacteria;c_Unclassified Candidatus Saccharibacteria;o_Unclassified Candidatus Saccharibacteria;f_Unclassified Candidatus Saccharibacteria;g_Unclassified Candidatus Saccharibacteria;s_Unclassified Candidatus Saccharibacteria	species	105750	46778	58972
k_Bacteria;p_Bacillota;c_Clostridia;o_Eubacteriales;f_Oscillospiraceae;g_Flavonifractor;s_Unclassified Flavonifractor	species	105265	28019	77246
k_Bacteria;p_Bacillota;c_Clostridia;o_Eubacteriales;f_Clostridiaceae;g_Butyricicoccus;s_Unclassified Butyricicoccus	species	101638	28723	72915
k_Viruses;p_Uroviricota;c_Caudoviricetes;o_Unclassified Caudoviricetes;f_Unclassified Caudoviricetes;g_Unclassified Caudoviricetes;s_Unclassified Caudoviricetes	species	100095	27174	72921
k_Bacteria;p_Bacillota;c_Clostridia;o_Eubacteriales;f_Oscillospiraceae;g_Anaerotruncus;s_Anaerotruncus sp.	species	94515	25068	69447
k_Bacteria;p_Bacteroidota;c_Bacteroidia;o_Bacteroidales;f_Bacteroidaceae;g_Bacteroides;s_Bacteroides acidifaciens	species	91739	23486	68253
k_Bacteria;p_Bacillota;c_Clostridia;o_Eubacteriales;f_Clostridiaceae;g_Clostridium;s_Unclassified Clostridium	species	91181	26080	65101
k_Bacteria;p_Bacillota;c_Clostridia;o_Eubacteriales;f_Oscillospiraceae;g_Anaerotruncus;s_Unclassified Anaerotruncus	species	80036	21783	58253
k_Bacteria;p_Bacteroidota;c_Bacteroidia;o_Bacteroidales;f_Bacteroidales bacterium (no family in NCBI);g_Bacteroidales bacterium (no genus in NCBI);s_Bacteroidales bacterium	species	78782	21414	57368
k_Bacteria;p_Bacillota;c_Clostridia;o_Eubacteriales;f_Colidextribacter (no family in NCBI);g_Colidextribacter;s_Colidextribacter sp.	species	78123	20295	57828
k_Bacteria;p_Bacteroidota;c_Bacteroidia;o_Bacteroidales;f_Prevotellaceae;g_Prevotella;s_Prevotella sp.	species	76713	28520	48193
k_Bacteria;p_Actinomycetota;c_Actinomycetes;o_Bifidobacteriales;f_Bifidobacteriaceae;g_Bifidobacterium;s_Bifidobacterium animalis	species	76437	1760	74677
k_Bacteria;p_Bacillota;c_Clostridia;o_Eubacteriales;f_Lachnospiraceae;g_Parablautia;s_Unclassified Parablautia	species	74575	13692	60883
k_Bacteria;p_Pseudomonadota;c_Alphaproteobacteria;o_Alphaproteobacteria bacterium (no order in NCBI);f_Alphaproteobacteria bacterium (no family in NCBI);g_Alphaproteobacteria bacterium (no genus in NCBI);s_Alphaproteobacteria bacterium	species	70031	29410	40621
k_Bacteria;p_Bacillota;c_Clostridia;o_Eubacteriales;f_Clostridiaceae;g_Clostridium;s_[Clostridium] sp.	species	66638	19790	46848
k_Bacteria;p_Bacillota;c_Bacilli;o_Lactobacillales;f_Lactobacillaceae;g_Unclassified Lactobacillaceae;s_Unclassified Lactobacillaceae	species	66422	2082	64340
k_Bacteria;p_Bacillota;c_Clostridia;o_Eubacteriales;f_Oscillospiraceae;g_Flavonifractor;s_Flavonifractor sp.	species	65163	14265	50898
k_Bacteria;p_Bacillota;c_Erysipelotrichia;o_Erysipelotrichales;f_Erysipelotrichaceae;g_Faecalibaculum;s_Unclassified Faecalibaculum	species	62353	16049	46304
k_Bacteria;p_bacterium 1xD42-67 (no phylum in NCBI);c_bacterium 1xD42-67 (no class in NCBI);o_bacterium 1xD42-67 (no order in NCBI);f_bacterium 1xD42-67 (no family in NCBI);g_bacterium 1xD42-67 (no genus in NCBI);s_bacterium 1xD42-67	species	61777	15152	46625
k_Bacteria;p_Bacillota;c_Clostridia;o_Eubacteriales;f_Colidextribacter (no family in NCBI);g_Colidextribacter;s_Unclassified Colidextribacter	species	60911	18450	42461
k_Bacteria;p_Pseudomonadota;c_Betaproteobacteria;o_Burkholderiales;f_Unclassified Burkholderiales;g_Unclassified Burkholderiales;s_Unclassified Burkholderiales	species	58945	3136	55809
k_Bacteria;p_Bacteroidota;c_Bacteroidia;o_Bacteroidales;f_Odoribacteraceae;g_Odoribacter;s_Unclassified Odoribacter	species	58385	6062	52323
k_Bacteria;p_Thermodesulfobacteriota;c_Desulfovibrionia;o_Desulfovibrionales;f_Desulfovibrionaceae;g_Mailhella;s_Unclassified Mailhella	species	58196	16077	42119
k_Bacteria;p_Bacillota;c_Clostridia;o_Eubacteriales;f_Lachnospiraceae;g_Otoolea;s_Unclassified Otoolea	species	57913	10130	47783
k_Bacteria;p_Thermodesulfobacteriota;c_Desulfovibrionia;o_Desulfovibrionales;f_Desulfovibrionaceae;g_Bilophila;s_Unclassified Bilophila	species	57359	9042	48317
k_Bacteria;p_Bacteroidota;c_Bacteroidia;o_Bacteroidales;f_Prevotellaceae;g_Paraprevotella;s_Paraprevotella sp.	species	57211	11324	45887
k_Bacteria;p_bacterium D16-76 (no phylum in NCBI);c_bacterium D16-76 (no class in NCBI);o_bacterium D16-76 (no order in NCBI);f_bacterium D16-76 (no family in NCBI);g_bacterium D16-76 (no genus in NCBI);s_bacterium D16-76	species	55549	13633	41916
k_Bacteria;p_Bacteroidota;c_Bacteroidia;o_Bacteroidales;f_Muribaculaceae;g_Muribaculum;s_Muribaculum sp.	species	53851	23245	30606
k_Bacteria;p_Thermodesulfobacteriota;c_Desulfovibrionia;o_Desulfovibrionales;f_Desulfovibrionaceae;g_Desulfovibrionaceae bacterium (no genus in NCBI);s_Desulfovibrionaceae bacterium	species	52026	10828	41198
k_Bacteria;p_bacterium 1XD8-76 (no phylum in NCBI);c_bacterium 1XD8-76 (no class in NCBI);o_bacterium 1XD8-76 (no order in NCBI);f_bacterium 1XD8-76 (no family in NCBI);g_bacterium 1XD8-76 (no genus in NCBI);s_bacterium 1XD8-76	species	50802	7268	43534
k_Bacteria;p_Bacteroidota;c_Bacteroidia;o_Bacteroidales;f_Prevotellaceae;g_Paraprevotella;s_Unclassified Paraprevotella	species	49735	9414	40321
k_Bacteria;p_Bacteroidota;c_Bacteroidia;o_Bacteroidales;f_Porphyromonadaceae;g_Porphyromonadaceae bacterium (no genus in NCBI);s_Porphyromonadaceae bacterium	species	48050	19559	28491
k_Bacteria;p_Bacteroidota;c_Bacteroidia;o_Bacteroidales;f_Bacteroidaceae;g_Bacteroides;s_Bacteroides sp.	species	45694	9438	36256
k_Bacteria;p_Bacillota;c_Clostridia;o_Eubacteriales;f_Lachnospiraceae;g_Otoolea;s_Otoolea muris	species	45313	13536	31777
k_Bacteria;p_Bacillota;c_Bacillota bacterium (no class in NCBI);o_Bacillota bacterium (no order in NCBI);f_Bacillota bacterium (no family in NCBI);g_Bacillota bacterium (no genus in NCBI);s_Bacillota bacterium	species	45297	34784	10513
k_Bacteria;p_Bacillota;c_Clostridia;o_Eubacteriales;f_Oscillospiraceae;g_Faecalibacterium;s_Unclassified Faecalibacterium	species	45192	11005	34187
k_Bacteria;p_Bacteroidota;c_Bacteroidia;o_Bacteroidales;f_Rikenellaceae;g_Alistipes;s_Alistipes finegoldii	species	45056	17839	27217
k_Bacteria;p_Bacillota;c_Bacilli;o_Lactobacillales;f_Lactobacillaceae;g_Ligilactobacillus;s_Ligilactobacillus murinus	species	44727	684	44043
k_Bacteria;p_Bacteroidota;c_Bacteroidia;o_Bacteroidales;f_Odoribacteraceae;g_Unclassified Odoribacteraceae;s_Unclassified Odoribacteraceae	species	44134	7533	36601
k_Bacteria;p_Bacillota;c_Bacilli;o_Unclassified Bacilli;f_Unclassified Bacilli;g_Unclassified Bacilli;s_Unclassified Bacilli	species	44085	20326	23759
k_Bacteria;p_Candidatus Melainabacteria;c_Candidatus Gastranaerophilales (no class in NCBI);o_Candidatus Gastranaerophilales;f_Candidatus Gastranaerophilales bacterium (no family in NCBI);g_Candidatus Gastranaerophilales bacterium (no genus in NCBI);s_Candidatus Gastranaerophilales bacterium	species	43899	7677	36222
k_Bacteria;p_Bacteroidota;c_Bacteroidia;o_Bacteroidales;f_Muribaculaceae;g_Sodaliphilus;s_Unclassified Sodaliphilus	species	43524	8294	35230
k_Bacteria;p_Bacillota;c_Clostridia;o_Eubacteriales;f_Oscillospiraceae;g_Provencibacterium;s_Unclassified Provencibacterium	species	42921	18475	24446
k_Bacteria;p_Thermodesulfobacteriota;c_Desulfovibrionia;o_Desulfovibrionales;f_Unclassified Desulfovibrionales;g_Unclassified Desulfovibrionales;s_Unclassified Desulfovibrionales	species	42766	10756	32010
k_Bacteria;p_Bacillota;c_Clostridia;o_Eubacteriales;f_Peptococcaceae;g_Unclassified Peptococcaceae;s_Unclassified Peptococcaceae	species	42231	13208	29023
k_Bacteria;p_Bacteroidota;c_Bacteroidia;o_Bacteroidales;f_Bacteroidaceae;g_Bacteroides;s_Bacteroides caecimuris	species	41758	8422	33336
k_Bacteria;p_Actinomycetota;c_Actinomycetes;o_Bifidobacteriales;f_Bifidobacteriaceae;g_Bifidobacterium;s_Bifidobacterium pseudolongum	species	41147	8174	32973
k_Bacteria;p_Thermodesulfobacteriota;c_Desulfovibrionia;o_Unclassified Desulfovibrionia;f_Unclassified Desulfovibrionia;g_Unclassified Desulfovibrionia;s_Unclassified Desulfovibrionia	species	41008	14643	26365
k_Bacteria;p_Bacillota;c_Firmicutes bacterium (no class in NCBI);o_Firmicutes bacterium (no order in NCBI);f_Firmicutes bacterium (no family in NCBI);g_Firmicutes bacterium (no genus in NCBI);s_Firmicutes bacterium	species	40407	12484	27923
k_Bacteria;p_Bacillota;c_Clostridia;o_Eubacteriales;f_Peptostreptococcaceae;g_Clostridioides;s_Clostridioides difficile	species	38523	12586	25937
k_Bacteria;p_Bacillota;c_Clostridia;o_Eubacteriales;f_Oscillospiraceae;g_Ruminococcus;s_Ruminococcus flavefaciens	species	37695	12052	25643
k_Bacteria;p_Pseudomonadota;c_Unclassified Pseudomonadota;o_Unclassified Pseudomonadota;f_Unclassified Pseudomonadota;g_Unclassified Pseudomonadota;s_Unclassified Pseudomonadota	species	37108	9079	28029
k_Bacteria;p_Actinomycetota;c_Actinomycetes;o_Bifidobacteriales;f_Bifidobacteriaceae;g_Bifidobacterium;s_Unclassified Bifidobacterium	species	36503	3434	33069
k_Bacteria;p_Bacillota;c_Clostridia;o_Eubacteriales;f_Lachnospiraceae;g_Dorea;s_Unclassified Dorea	species	36086	10055	26031
k_Bacteria;p_Bacillota;c_Clostridia;o_Eubacteriales;f_Lachnospiraceae;g_Enterocloster;s_Unclassified Enterocloster	species	36074	9744	26330
k_Bacteria;p_Bacteroidota;c_Bacteroidia;o_Bacteroidales;f_Muribaculaceae;g_Lepagella;s_Unclassified Lepagella	species	34577	9097	25480
k_Bacteria;p_Bacillota;c_Clostridia;o_Eubacteriales;f_Peptococcaceae;g_Peptococcaceae bacterium (no genus in NCBI);s_Peptococcaceae bacterium	species	33369	11698	21671
k_Bacteria;p_Bacillota;c_Clostridia;o_Eubacteriales;f_Pumilibacteraceae;g_Pumilibacter;s_Unclassified Pumilibacter	species	32685	4172	28513
k_Bacteria;p_Bacillota;c_Clostridia;o_Eubacteriales;f_Lachnospiraceae;g_Blautia;s_Unclassified Blautia	species	31434	9712	21722
k_Bacteria;p_Bacillota;c_Clostridia;o_Eubacteriales;f_Intestinimonas (no family in NCBI);g_Intestinimonas;s_Unclassified Intestinimonas	species	31159	9747	21412
k_Bacteria;p_Bacillota;c_Clostridia;o_Eubacteriales;f_Oscillospiraceae;g_Ruminiclostridium;s_Ruminiclostridium sp.	species	30905	12174	18731
k_Bacteria;p_Bacillota;c_Clostridia;o_Eubacteriales;f_Oscillospiraceae;g_Provencibacterium;s_Provencibacterium sp.	species	30873	13719	17154
k_Bacteria;p_Bacillota;c_Clostridia;o_Eubacteriales;f_Lachnospiraceae;g_Roseburia;s_Roseburia sp.	species	29724	12107	17617
k_Bacteria;p_Pseudomonadota;c_Betaproteobacteria;o_Burkholderiales;f_Sutterellaceae;g_Parasutterella;s_Unclassified Parasutterella	species	29463	1404	28059
k_Bacteria;p_Bacillota;c_Clostridia;o_Eubacteriales;f_Lachnospiraceae;g_Petralouisia;s_Petralouisia muris	species	28489	2665	25824
k_Bacteria;p_Bacillota;c_Clostridia;o_Eubacteriales;f_Oscillospiraceae;g_Ruminiclostridium;s_Unclassified Ruminiclostridium	species	27855	13395	14460
k_Bacteria;p_Bacillota;c_Clostridia;o_Eubacteriales;f_Pumilibacteraceae;g_Anaerocaecibacter;s_Unclassified Anaerocaecibacter	species	27391	1018	26373
k_Bacteria;p_Bacteroidota;c_Bacteroidia;o_Bacteroidales;f_Tannerellaceae;g_Parabacteroides;s_Parabacteroides distasonis	species	27198	8162	19036
k_Bacteria;p_Bacillota;c_Clostridia;o_Eubacteriales;f_Oscillospiraceae;g_Ruthenibacterium;s_Unclassified Ruthenibacterium	species	26807	7109	19698
k_Bacteria;p_Bacillota;c_Clostridia;o_Eubacteriales;f_Lachnospiraceae;g_Dorea;s_Dorea sp.	species	26739	7809	18930
k_Bacteria;p_Actinomycetota;c_Coriobacteriia;o_Eggerthellales;f_Eggerthellaceae;g_Unclassified Eggerthellaceae;s_Unclassified Eggerthellaceae	species	26503	4859	21644
k_Bacteria;p_Bacteroidota;c_Bacteroidia;o_Bacteroidales;f_Bacteroidaceae;g_Bacteroides;s_Bacteroides intestinalis	species	25524	8596	16928
k_Bacteria;p_Bacillota;c_Clostridia;o_Eubacteriales;f_Lachnospiraceae;g_Sporofaciens;s_Sporofaciens musculi	species	25482	8074	17408
k_Bacteria;p_Bacillota;c_Clostridia;o_Eubacteriales;f_Lachnospiraceae;g_Anaerotignum;s_Anaerotignum sp.	species	25338	8208	17130
k_Bacteria;p_Bacillota;c_Clostridia;o_Eubacteriales;f_Lachnospiraceae;g_Sporofaciens;s_Unclassified Sporofaciens	species	24752	12541	12211
k_Bacteria;p_Bacillota;c_Clostridia;o_Eubacteriales;f_Lachnospiraceae;g_Acetatifactor;s_Acetatifactor aquisgranensis	species	24654	6156	18498
k_Bacteria;p_Bacteroidota;c_Bacteroidia;o_Bacteroidales;f_Prevotellaceae;g_Prevotella;s_Xylanibacter rodentium	species	23752	6896	16856
k_Bacteria;p_Bacillota;c_Clostridia;o_Eubacteriales;f_Lachnospiraceae;g_Parablautia;s_Parablautia muri	species	23493	6908	16585
k_Bacteria;p_Bacillota;c_Clostridia;o_Eubacteriales;f_Lachnospiraceae;g_Enterocloster;s_Enterocloster citroniae	species	22928	5248	17680
k_Bacteria;p_Bacillota;c_Clostridia;o_Eubacteriales;f_Lachnospiraceae;g_Anaerotignum;s_Unclassified Anaerotignum	species	21720	7470	14250
k_Bacteria;p_Bacillota;c_Clostridia;o_Eubacteriales;f_Pumilibacteraceae;g_Anaerocaecibacter;s_Anaerocaecibacter muris	species	21604	2856	18748
k_Bacteria;p_Verrucomicrobiota;c_Verrucomicrobiae;o_Verrucomicrobiales;f_Akkermansiaceae;g_Akkermansia;s_Akkermansia muciniphila	species	21211	1854	19357
k_Bacteria;p_Bacillota;c_Clostridia;o_Eubacteriales;f_Oscillospiraceae;g_Neglectibacter;s_Unclassified Neglectibacter	species	20836	5897	14939
k_Bacteria;p_Bacteroidota;c_Bacteroidia;o_Bacteroidales;f_Tannerellaceae;g_Parabacteroides;s_Parabacteroides goldsteinii	species	20761	4290	16471
k_Bacteria;p_Bacillota;c_Clostridia;o_Eubacteriales;f_Lachnospiraceae;g_Schaedlerella;s_Schaedlerella arabinosiphila	species	20089	5328	14761
k_Bacteria;p_bacterium 1xD8-48 (no phylum in NCBI);c_bacterium 1xD8-48 (no class in NCBI);o_bacterium 1xD8-48 (no order in NCBI);f_bacterium 1xD8-48 (no family in NCBI);g_bacterium 1xD8-48 (no genus in NCBI);s_bacterium 1xD8-48	species	20026	4860	15166
k_Bacteria;p_Elusimicrobiota;c_Elusimicrobia;o_Elusimicrobiales;f_Elusimicrobiaceae;g_Unclassified Elusimicrobiaceae;s_Unclassified Elusimicrobiaceae	species	19278	2647	16631
k_Bacteria;p_bacterium 1xD42-87 (no phylum in NCBI);c_bacterium 1xD42-87 (no class in NCBI);o_bacterium 1xD42-87 (no order in NCBI);f_bacterium 1xD42-87 (no family in NCBI);g_bacterium 1xD42-87 (no genus in NCBI);s_bacterium 1xD42-87	species	18873	4273	14600
k_Bacteria;p_Bacillota;c_Clostridia;o_Eubacteriales;f_Lachnospiraceae;g_Butyrivibrio;s_Unclassified Butyrivibrio	species	18660	4802	13858
k_Bacteria;p_Bacillota;c_Clostridia;o_Eubacteriales;f_Oscillospiraceae;g_Anaerotruncus;s_Anaerotruncus colihominis	species	17697	5004	12693
k_Bacteria;p_Bacillota;c_Clostridia;o_Eubacteriales;f_Lachnospiraceae;g_Eisenbergiella;s_Unclassified Eisenbergiella	species	17297	3762	13535
k_Bacteria;p_Bacteroidota;c_Bacteroidia;o_Bacteroidales;f_Muribaculaceae;g_Duncaniella;s_Duncaniella muris	species	16662	4186	12476
k_Bacteria;p_Bacillota;c_Clostridia;o_Eubacteriales;f_Eubacteriaceae;g_Eubacterium;s_Eubacterium plexicaudatum	species	16526	3923	12603
k_Bacteria;p_Bacillota;c_Clostridia;o_Eubacteriales;f_Pumilibacteraceae;g_Unclassified Pumilibacteraceae;s_Unclassified Pumilibacteraceae	species	16357	2197	14160
k_Bacteria;p_Bacteroidota;c_Bacteroidia;o_Bacteroidales;f_Muribaculaceae;g_Sangeribacter;s_Sangeribacter muris	species	15600	4588	11012
k_Bacteria;p_Bacillota;c_Clostridia;o_Eubacteriales;f_Lachnospiraceae;g_Schaedlerella;s_Unclassified Schaedlerella	species	14907	5850	9057
k_Bacteria;p_Bacillota;c_Clostridia;o_Eubacteriales;f_Lachnospiraceae;g_Parablautia;s_Parablautia intestinalis	species	14820	3040	11780
k_Bacteria;p_Bacteroidota;c_Bacteroidia;o_Bacteroidales;f_Rikenellaceae;g_Alistipes;s_Alistipes communis	species	13615	3467	10148
k_Bacteria;p_Bacteroidota;c_Bacteroidia;o_Bacteroidales;f_Tannerellaceae;g_Parabacteroides;s_Parabacteroides sp.	species	12847	4921	7926
k_Bacteria;p_bacterium D16-50 (no phylum in NCBI);c_bacterium D16-50 (no class in NCBI);o_bacterium D16-50 (no order in NCBI);f_bacterium D16-50 (no family in NCBI);g_bacterium D16-50 (no genus in NCBI);s_bacterium D16-50	species	12826	3709	9117
k_Bacteria;p_Bacillota;c_Clostridia;o_Eubacteriales;f_Oscillospiraceae;g_Fournierella;s_Unclassified Fournierella	species	12446	2756	9690
k_Bacteria;p_Bacillota;c_Clostridia;o_Eubacteriales;f_Lachnospiraceae;g_Kineothrix;s_Kineothrix sp.	species	12187	6526	5661
k_Viruses;p_Uroviricota;c_Unclassified Uroviricota;o_Unclassified Uroviricota;f_Unclassified Uroviricota;g_Unclassified Uroviricota;s_Unclassified Uroviricota	species	12126	2139	9987
k_Bacteria;p_Bacillota;c_Erysipelotrichia;o_Erysipelotrichales;f_Erysipelotrichaceae;g_Ileibacterium;s_Ileibacterium valens	species	12062	1623	10439
k_Bacteria;p_Thermodesulfobacteriota;c_Unclassified Thermodesulfobacteriota;o_Unclassified Thermodesulfobacteriota;f_Unclassified Thermodesulfobacteriota;g_Unclassified Thermodesulfobacteriota;s_Unclassified Thermodesulfobacteriota	species	12003	2241	9762
k_Bacteria;p_Bacteroidota;c_Bacteroidia;o_Bacteroidales;f_Odoribacteraceae;g_Butyricimonas;s_Unclassified Butyricimonas	species	11989	2837	9152
k_Bacteria;p_Bacillota;c_Clostridia;o_Eubacteriales;f_Lachnospiraceae;g_Acetatifactor;s_Acetatifactor muris	species	11648	2947	8701
k_Bacteria;p_Bacteroidota;c_Bacteroidia;o_Bacteroidales;f_Prevotellaceae;g_Palleniella;s_Unclassified Palleniella	species	11644	2580	9064
k_Viruses;p_Bacteriophage sp. (no phylum in NCBI);c_Bacteriophage sp. (no class in NCBI);o_Bacteriophage sp. (no order in NCBI);f_Bacteriophage sp. (no family in NCBI);g_Bacteriophage sp. (no genus in NCBI);s_Bacteriophage sp.	species	11354	4203	7151
k_Bacteria;p_Campylobacterota;c_Epsilonproteobacteria;o_Campylobacterales;f_Helicobacteraceae;g_Helicobacter;s_Helicobacter cinaedi	species	10977	6751	4226
k_Bacteria;p_Bacteroidota;c_Bacteroidia;o_Bacteroidales;f_Muribaculaceae;g_Sodaliphilus;s_Sodaliphilus pleomorphus	species	10305	2054	8251
k_Bacteria;p_Candidatus Saccharibacteria;c_Candidatus Saccharibacteria bacterium (no class in NCBI);o_Candidatus Saccharibacteria bacterium (no order in NCBI);f_Candidatus Saccharibacteria bacterium (no family in NCBI);g_Candidatus Saccharibacteria bacterium (no genus in NCBI);s_Candidatus Saccharibacteria bacterium	species	10146	4656	5490
k_Bacteria;p_bacterium 1XD21-13 (no phylum in NCBI);c_bacterium 1XD21-13 (no class in NCBI);o_bacterium 1XD21-13 (no order in NCBI);f_bacterium 1XD21-13 (no family in NCBI);g_bacterium 1XD21-13 (no genus in NCBI);s_bacterium 1XD21-13	species	9807	3071	6736
k_Bacteria;p_Candidatus Melainabacteria;c_Unclassified Candidatus Melainabacteria;o_Unclassified Candidatus Melainabacteria;f_Unclassified Candidatus Melainabacteria;g_Unclassified Candidatus Melainabacteria;s_Unclassified Candidatus Melainabacteria	species	9719	1833	7886
k_Bacteria;p_Actinomycetota;c_Coriobacteriia;o_Unclassified Coriobacteriia;f_Unclassified Coriobacteriia;g_Unclassified Coriobacteriia;s_Unclassified Coriobacteriia	species	9558	1713	7845
k_Bacteria;p_Bacteroidota;c_Bacteroidia;o_Bacteroidales;f_Muribaculaceae;g_Duncaniella;s_Duncaniella sp.	species	9082	1913	7169
k_Bacteria;p_Bacteroidota;c_Bacteroidia;o_Bacteroidales;f_Bacteroidaceae;g_Phocaeicola;s_Phocaeicola vulgatus	species	8992	2652	6340
k_Bacteria;p_Bacillota;c_Bacilli;o_Bacilli bacterium (no order in NCBI);f_Bacilli bacterium (no family in NCBI);g_Bacilli bacterium (no genus in NCBI);s_Bacilli bacterium	species	8896	4437	4459
k_Bacteria;p_Campylobacterota;c_Epsilonproteobacteria;o_Campylobacterales;f_Helicobacteraceae;g_Helicobacter;s_Unclassified Helicobacter	species	8856	5976	2880
k_Bacteria;p_Pseudomonadota;c_Betaproteobacteria;o_Burkholderiales;f_Oxalobacteraceae;g_Oxalobacter;s_Unclassified Oxalobacter	species	8769	2272	6497
k_Bacteria;p_Actinomycetota;c_Unclassified Actinomycetota;o_Unclassified Actinomycetota;f_Unclassified Actinomycetota;g_Unclassified Actinomycetota;s_Unclassified Actinomycetota	species	8596	2758	5838
k_Bacteria;p_Bacteroidota;c_Bacteroidia;o_Bacteroidales;f_Odoribacteraceae;g_Butyricimonas;s_Butyricimonas synergistica	species	8574	2178	6396
k_Bacteria;p_Bacillota;c_Clostridia;o_Eubacteriales;f_Lachnospiraceae;g_Lachnoclostridium;s_Unclassified Lachnoclostridium	species	8378	1288	7090
k_Bacteria;p_Bacillota;c_Clostridia;o_Eubacteriales;f_Peptostreptococcaceae;g_Clostridioides;s_Unclassified Clostridioides	species	8365	2365	6000
k_Bacteria;p_Bacteroidota;c_Bacteroidia;o_Bacteroidales;f_Bacteroidaceae;g_Phocaeicola;s_Phocaeicola sartorii	species	8244	2100	6144
k_Eukaryota;p_Chordata;c_Unclassified Chordata;o_Unclassified Chordata;f_Unclassified Chordata;g_Unclassified Chordata;s_Unclassified Chordata	species	8004	2257	5747
k_Bacteria;p_Pseudomonadota;c_Gammaproteobacteria;o_Enterobacterales;f_Enterobacteriaceae;g_Klebsiella;s_Klebsiella pneumoniae	species	7866	1354	6512
k_Bacteria;p_Bacillota;c_Clostridia;o_Eubacteriales;f_Lachnospiraceae;g_Enterocloster;s_Enterocloster clostridioformis	species	7820	2625	5195
k_Bacteria;p_Bacillota;c_Clostridia;o_Eubacteriales;f_Lachnospiraceae;g_Eisenbergiella;s_Eisenbergiella tayi	species	7819	2996	4823
k_Bacteria;p_Bacillota;c_Clostridia;o_Eubacteriales;f_Lachnospiraceae;g_Lachnospira;s_Unclassified Lachnospira	species	7756	3372	4384
k_Bacteria;p_Bacillota;c_Clostridia;o_Eubacteriales;f_Oscillospiraceae;g_Vermiculatibacterium;s_Unclassified Vermiculatibacterium	species	7725	2119	5606
k_Bacteria;p_Actinomycetota;c_Coriobacteriia;o_Eggerthellales;f_Eggerthellaceae;g_Adlercreutzia;s_Unclassified Adlercreutzia	species	7724	2048	5676
k_Bacteria;p_Bacillota;c_Bacilli;o_Bacillales;f_Unclassified Bacillales;g_Unclassified Bacillales;s_Unclassified Bacillales	species	7578	1935	5643
k_Bacteria;p_Bacillota;c_Clostridia;o_Eubacteriales;f_Lachnospiraceae;g_Lachnotalea;s_Unclassified Lachnotalea	species	7349	2679	4670
k_Bacteria;p_Bacillota;c_Erysipelotrichia;o_Erysipelotrichales;f_Erysipelotrichaceae;g_Allobaculum;s_Unclassified Allobaculum	species	7306	1256	6050
k_Bacteria;p_Bacillota;c_Clostridia;o_Eubacteriales;f_Oscillospiraceae;g_Candidatus Faeciplasma;s_Unclassified Candidatus Faeciplasma	species	7240	1105	6135
k_Eukaryota;p_Chordata;c_Homo sapiens (no class in NCBI);o_Homo sapiens (no order in NCBI);f_Homo sapiens (no family in NCBI);g_Homo sapiens (no genus in NCBI);s_Homo sapiens	species	7151	2070	5081
k_Bacteria;p_Bacillota;c_Clostridia;o_Eubacteriales;f_Oscillospiraceae;g_Ruthenibacterium;s_Ruthenibacterium lactatiformans	species	7141	1354	5787
k_Bacteria;p_Bacillota;c_Erysipelotrichia;o_Erysipelotrichales;f_Erysipelotrichaceae;g_Erysipelotrichaceae bacterium (no genus in NCBI);s_Erysipelotrichaceae bacterium	species	7077	1759	5318
k_Bacteria;p_bacterium 0.1xD8-71 (no phylum in NCBI);c_bacterium 0.1xD8-71 (no class in NCBI);o_bacterium 0.1xD8-71 (no order in NCBI);f_bacterium 0.1xD8-71 (no family in NCBI);g_bacterium 0.1xD8-71 (no genus in NCBI);s_bacterium 0.1xD8-71	species	6942	2124	4818
k_Bacteria;p_Bacillota;c_Clostridia;o_Eubacteriales;f_Lachnospiraceae;g_Hominisplanchenecus;s_Unclassified Hominisplanchenecus	species	6836	2345	4491
k_Bacteria;p_Pseudomonadota;c_Betaproteobacteria;o_Unclassified Betaproteobacteria;f_Unclassified Betaproteobacteria;g_Unclassified Betaproteobacteria;s_Unclassified Betaproteobacteria	species	6826	393	6433
k_Bacteria;p_Spirochaetota;c_Spirochaetia;o_Spirochaetales;f_Unclassified Spirochaetales;g_Unclassified Spirochaetales;s_Unclassified Spirochaetales	species	6814	1789	5025
k_Bacteria;p_Bacillota;c_Bacilli;o_Lactobacillales;f_Unclassified Lactobacillales;g_Unclassified Lactobacillales;s_Unclassified Lactobacillales	species	6755	661	6094
k_Bacteria;p_Pseudomonadota;c_Betaproteobacteria;o_Burkholderiales;f_Sutterellaceae;g_Turicimonas;s_Unclassified Turicimonas	species	6682	729	5953
k_Bacteria;p_Pseudomonadota;c_Alphaproteobacteria;o_Rhodospirillales;f_Acetobacteraceae;g_Acetobacter;s_Unclassified Acetobacter	species	6571	1642	4929
k_Bacteria;p_Bacillota;c_Clostridia;o_Eubacteriales;f_Gemmiger (no family in NCBI);g_Gemmiger;s_Unclassified Gemmiger	species	6425	1435	4990
k_Bacteria;p_Actinomycetota;c_Actinomycetes;o_Unclassified Actinomycetes;f_Unclassified Actinomycetes;g_Unclassified Actinomycetes;s_Unclassified Actinomycetes	species	6336	3777	2559
k_Bacteria;p_Pseudomonadota;c_Betaproteobacteria;o_Burkholderiales;f_Sutterellaceae;g_Turicimonas;s_Turicimonas muris	species	6296	2108	4188
k_Bacteria;p_Bacillota;c_Clostridia;o_Eubacteriales;f_Oscillospiraceae;g_Candidatus Avoscillospira;s_Unclassified Candidatus Avoscillospira	species	6164	2026	4138
k_Bacteria;p_Chloroflexota;c_Anaerolineae;o_Anaerolineales;f_Anaerolineaceae;g_Unclassified Anaerolineaceae;s_Unclassified Anaerolineaceae	species	6133	4977	1156
k_Bacteria;p_Bacillota;c_Clostridia;o_Eubacteriales;f_Lachnospiraceae;g_Lacrimispora;s_Unclassified Lacrimispora	species	6047	1678	4369
k_Bacteria;p_Bacillota;c_Bacilli;o_Bacillales;f_Paenibacillaceae;g_Paenibacillus;s_Unclassified Paenibacillus	species	6020	1514	4506
k_Bacteria;p_Bacillota;c_Clostridia;o_Eubacteriales;f_Oscillospiraceae;g_Neglectibacter;s_Neglectibacter sp.	species	5880	1406	4474
k_Bacteria;p_Bacillota;c_Clostridia;o_Eubacteriales;f_Lachnospiraceae;g_Hominisplanchenecus;s_Hominisplanchenecus murintestinalis	species	5489	1347	4142
k_Bacteria;p_Bacillota;c_Clostridia;o_Eubacteriales;f_Oscillospiraceae;g_Flavonifractor;s_Flavonifractor plautii	species	5457	1754	3703
k_Bacteria;p_Bacillota;c_Clostridia;o_Eubacteriales;f_Clostridiaceae;g_Clostridium;s_Clostridium phoceensis	species	5416	2059	3357
k_Bacteria;p_Bacillota;c_Clostridia;o_Eubacteriales;f_Lachnospiraceae;g_Roseburia;s_Roseburia inulinivorans	species	5319	1145	4174
k_Bacteria;p_Bacillota;c_Bacilli;o_Bacillales;f_Staphylococcaceae;g_Staphylococcus;s_Unclassified Staphylococcus	species	5244	703	4541
k_Bacteria;p_Bacillota;c_Erysipelotrichia;o_Erysipelotrichales;f_Coprobacillaceae;g_Thomasclavelia;s_Unclassified Thomasclavelia	species	5177	1008	4169
k_Eukaryota;p_Arthropoda;c_Insecta;o_Unclassified Insecta;f_Unclassified Insecta;g_Unclassified Insecta;s_Unclassified Insecta	species	5082	1486	3596
k_Bacteria;p_Bacillota;c_Bacilli;o_Lactobacillales;f_Enterococcaceae;g_Enterococcus;s_Unclassified Enterococcus	species	5081	1437	3644
k_Bacteria;p_Bacillota;c_Clostridia;o_Eubacteriales;f_Oscillospiraceae;g_Oscillibacter;s_Oscillibacter valericigenes	species	5074	1749	3325
k_Bacteria;p_Bacillota;c_Clostridia;o_Eubacteriales;f_Lachnospiraceae;g_Mediterraneibacter;s_Unclassified Mediterraneibacter	species	4955	1518	3437
k_Bacteria;p_Bacteroidota;c_Bacteroidia;o_Bacteroidales;f_Barnesiellaceae;g_Barnesiella;s_Unclassified Barnesiella	species	4909	795	4114
k_Bacteria;p_Bacteroidota;c_Bacteroidia;o_Bacteroidales;f_Rikenellaceae;g_Alistipes;s_Alistipes timonensis	species	4865	1570	3295
k_Bacteria;p_Bacteroidota;c_Bacteroidia;o_Bacteroidales;f_Muribaculaceae;g_Muribaculum;s_Muribaculum gordoncarteri	species	4814	1274	3540
k_Bacteria;p_Bacteroidota;c_Bacteroidia;o_Bacteroidales;f_Bacteroidaceae;g_Bacteroides;s_Bacteroides congonensis	species	4708	957	3751
k_Bacteria;p_Bacillota;c_Clostridia;o_Eubacteriales;f_Pumilibacteraceae;g_Pumilibacter;s_Pumilibacter intestinalis	species	4587	873	3714
k_Bacteria;p_Bacillota;c_Clostridia;o_Eubacteriales;f_Intestinimonas (no family in NCBI);g_Intestinimonas;s_Intestinimonas butyriciproducens	species	4491	1494	2997
k_Bacteria;p_Bacillota;c_Clostridia;o_Eubacteriales;f_Pumilibacteraceae;g_Pumilibacter;s_Pumilibacter muris	species	4447	892	3555
k_Bacteria;p_Bacillota;c_Clostridia;o_Eubacteriales;f_Lachnospiraceae;g_Anaerocolumna;s_Unclassified Anaerocolumna	species	4390	976	3414
k_Bacteria;p_Bacillota;c_Clostridia;o_Eubacteriales;f_Oscillospiraceae;g_Vermiculatibacterium;s_Vermiculatibacterium agrestimuris	species	4192	1046	3146
k_Bacteria;p_Bacillota;c_Bacilli;o_Lactobacillales;f_Streptococcaceae;g_Streptococcus;s_Unclassified Streptococcus	species	4157	1046	3111
k_Bacteria;p_Bacillota;c_Negativicutes;o_Veillonellales;f_Veillonellaceae;g_Unclassified Veillonellaceae;s_Unclassified Veillonellaceae	species	4130	466	3664
k_Bacteria;p_Bacillota;c_Clostridia;o_Eubacteriales;f_Candidatus Scatomorpha (no family in NCBI);g_Candidatus Scatomorpha;s_Unclassified Candidatus Scatomorpha	species	4123	1293	2830
k_Bacteria;p_Bacillota;c_Clostridia;o_Eubacteriales;f_Lachnospiraceae;g_Kineothrix;s_Unclassified Kineothrix	species	4037	1932	2105
k_Bacteria;p_Bacillota;c_Clostridia;o_Eubacteriales;f_Lachnospiraceae;g_Coprococcus;s_Unclassified Coprococcus	species	3976	1351	2625
k_Bacteria;p_Actinomycetota;c_Coriobacteriia;o_Coriobacteriales;f_Unclassified Coriobacteriales;g_Unclassified Coriobacteriales;s_Unclassified Coriobacteriales	species	3926	766	3160
k_Bacteria;p_Bacillota;c_Clostridia;o_Candidatus Fimenecus (no order in NCBI);f_Candidatus Fimenecus (no family in NCBI);g_Candidatus Fimenecus;s_Unclassified Candidatus Fimenecus	species	3518	8	3510
k_Bacteria;p_Bacillota;c_Clostridia;o_Eubacteriales;f_Lachnospiraceae;g_Petralouisia;s_Unclassified Petralouisia	species	3392	919	2473
k_Bacteria;p_Actinomycetota;c_Coriobacteriia;o_Eggerthellales;f_Eggerthellaceae;g_Eggerthellaceae bacterium (no genus in NCBI);s_Eggerthellaceae bacterium	species	3304	513	2791
k_Bacteria;p_Bacillota;c_Clostridia;o_Eubacteriales;f_Lachnospiraceae;g_Lachnospira;s_Lachnospira sp.	species	3218	955	2263
k_Bacteria;p_Bacillota;c_Bacilli;o_Lactobacillales;f_Lactobacillaceae;g_Limosilactobacillus;s_Unclassified Limosilactobacillus	species	3156	218	2938
k_Bacteria;p_Bacillota;c_Bacilli;o_Bacillales;f_Paenibacillaceae;g_Unclassified Paenibacillaceae;s_Unclassified Paenibacillaceae	species	3140	894	2246
k_Bacteria;p_Bacillota;c_Bacilli;o_Lactobacillales;f_Lactobacillaceae;g_Lactobacillus;s_Unclassified Lactobacillus	species	3097	302	2795
k_Bacteria;p_Bacillota;c_Clostridia;o_Eubacteriales;f_Lachnospiraceae;g_Butyrivibrio;s_Butyrivibrio sp.	species	3076	1199	1877
k_Bacteria;p_Bacteroidota;c_Bacteroidia;o_Bacteroidales;f_Rikenellaceae;g_Rikenellaceae bacterium (no genus in NCBI);s_Rikenellaceae bacterium	species	3073	1023	2050
k_Bacteria;p_Lentisphaerota;c_Lentisphaeria;o_Unclassified Lentisphaeria;f_Unclassified Lentisphaeria;g_Unclassified Lentisphaeria;s_Unclassified Lentisphaeria	species	3056	1096	1960
k_Bacteria;p_Bacteroidota;c_Bacteroidia;o_Bacteroidales;f_Prevotellaceae;g_Prevotella;s_Prevotella bryantii	species	3043	1303	1740
k_Bacteria;p_Bacillota;c_Bacilli;o_Bacillales;f_Staphylococcaceae;g_Staphylococcus;s_[Staphylococcus] sp.	species	3002	649	2353
k_Bacteria;p_Spirochaetota;c_Spirochaetia;o_Unclassified Spirochaetia;f_Unclassified Spirochaetia;g_Unclassified Spirochaetia;s_Unclassified Spirochaetia	species	2829	773	2056
k_Bacteria;p_Bacillota;c_Clostridia;o_Eubacteriales;f_Lachnospiraceae;g_Candidatus Egerieimonas;s_Unclassified Candidatus Egerieimonas	species	2714	2017	697
k_Bacteria;p_Bacillota;c_Clostridia;o_Candidatus Caccomorpha (no order in NCBI);f_Candidatus Caccomorpha (no family in NCBI);g_Candidatus Caccomorpha;s_Unclassified Candidatus Caccomorpha	species	2699	448	2251
k_Bacteria;p_Bacillota;c_Clostridia;o_Eubacteriales;f_Oscillospiraceae;g_Candidatus Merdivicinus;s_Unclassified Candidatus Merdivicinus	species	2698	764	1934
k_Bacteria;p_Bacillota;c_Erysipelotrichia;o_Erysipelotrichales;f_Coprobacillaceae;g_Thomasclavelia;s_Thomasclavelia cocleata	species	2675	818	1857
k_Bacteria;p_Bacillota;c_Clostridia;o_Eubacteriales;f_Lachnospiraceae;g_Blautia;s_Blautia sp.	species	2598	700	1898
k_Bacteria;p_Elusimicrobiota;c_Elusimicrobiota bacterium (no class in NCBI);o_Elusimicrobiota bacterium (no order in NCBI);f_Elusimicrobiota bacterium (no family in NCBI);g_Elusimicrobiota bacterium (no genus in NCBI);s_Elusimicrobiota bacterium	species	2597	787	1810
k_Bacteria;p_Bacteroidota;c_Bacteroidia;o_Bacteroidales;f_Porphyromonadaceae;g_Unclassified Porphyromonadaceae;s_Unclassified Porphyromonadaceae	species	2584	552	2032
k_Bacteria;p_Bacillota;c_Clostridia;o_Eubacteriales;f_Lachnospiraceae;g_Sellimonas;s_Sellimonas sp.	species	2510	2472	38
k_Bacteria;p_Spirochaetota;c_Unclassified Spirochaetota;o_Unclassified Spirochaetota;f_Unclassified Spirochaetota;g_Unclassified Spirochaetota;s_Unclassified Spirochaetota	species	2476	621	1855
k_Bacteria;p_Bacillota;c_Clostridia;o_Eubacteriales;f_Lachnospiraceae;g_Cuneatibacter;s_Cuneatibacter caecimuris	species	2457	539	1918
k_Bacteria;p_Mycoplasmatota;c_Unclassified Mycoplasmatota;o_Unclassified Mycoplasmatota;f_Unclassified Mycoplasmatota;g_Unclassified Mycoplasmatota;s_Unclassified Mycoplasmatota	species	2433	723	1710
k_Bacteria;p_Bacteroidota;c_Bacteroidia;o_Bacteroidales;f_Prevotellaceae;g_Prevotellaceae bacterium (no genus in NCBI);s_Prevotellaceae bacterium	species	2429	501	1928
k_Bacteria;p_Bacillota;c_Clostridia;o_Eubacteriales;f_Clostridiaceae;g_Youngiibacter;s_Unclassified Youngiibacter	species	2421	860	1561
k_Bacteria;p_Thermodesulfobacteriota;c_Desulfovibrionia;o_Desulfovibrionales;f_Desulfovibrionaceae;g_Bilophila;s_Bilophila wadsworthia	species	2389	510	1879
k_Bacteria;p_Pseudomonadota;c_Alphaproteobacteria;o_Rhodospirillales;f_Unclassified Rhodospirillales;g_Unclassified Rhodospirillales;s_Unclassified Rhodospirillales	species	2385	390	1995
k_Bacteria;p_Bacteroidota;c_Bacteroidia;o_Bacteroidales;f_Muribaculaceae;g_Paramuribaculum;s_Paramuribaculum sp.	species	2355	564	1791
k_Bacteria;p_Thermodesulfobacteriota;c_Desulfovibrionia;o_Desulfovibrionales;f_Desulfovibrionaceae;g_Mailhella;s_Candidatus Mailhella excrementigallinarum	species	2322	691	1631
k_Bacteria;p_Pseudomonadota;c_Alphaproteobacteria;o_Rhodospirillales;f_Acetobacteraceae;g_Acetobacter;s_Acetobacter sp.	species	2292	522	1770
k_Bacteria;p_Bacillota;c_Clostridia;o_Eubacteriales;f_Lachnospiraceae;g_Cuneatibacter;s_Unclassified Cuneatibacter	species	2250	658	1592
k_Bacteria;p_Bacillota;c_Clostridia;o_Eubacteriales;f_Lachnospiraceae;g_Lacrimispora;s_Lacrimispora sp.	species	2224	563	1661
k_Bacteria;p_Bacillota;c_Bacilli;o_Lactobacillales;f_Lactobacillaceae;g_Limosilactobacillus;s_Limosilactobacillus pontis	species	2198	0	2198
k_Bacteria;p_Bacteroidota;c_Bacteroidia;o_Bacteroidales;f_Tannerellaceae;g_Unclassified Tannerellaceae;s_Unclassified Tannerellaceae	species	2198	560	1638
k_Bacteria;p_Pseudomonadota;c_Betaproteobacteria;o_Burkholderiales;f_Oxalobacteraceae;g_Oxalobacter;s_Oxalobacter paraformigenes	species	2194	540	1654
k_Bacteria;p_Myxococcota;c_Myxococcia;o_Myxococcales;f_Myxococcaceae;g_Corallococcus;s_Unclassified Corallococcus	species	2160	587	1573
k_Bacteria;p_Bacillota;c_Clostridia;o_Eubacteriales;f_Oscillospiraceae;g_Candidatus Galloscillospira;s_Unclassified Candidatus Galloscillospira	species	2125	806	1319
k_Bacteria;p_Bacillota;c_Erysipelotrichia;o_Erysipelotrichales;f_Coprobacillaceae;g_Catenibacterium;s_Catenibacterium mitsuokai	species	2098	683	1415
k_Bacteria;p_Bacteroidota;c_Bacteroidia;o_Bacteroidales;f_Rikenellaceae;g_Alistipes;s_Alistipes senegalensis	species	2080	575	1505
k_Bacteria;p_Pseudomonadota;c_Gammaproteobacteria;o_Enterobacterales;f_Enterobacteriaceae;g_Klebsiella;s_Unclassified Klebsiella	species	2065	691	1374
k_Bacteria;p_Bacillota;c_Clostridia;o_Eubacteriales;f_Candidatus Coproplasma (no family in NCBI);g_Candidatus Coproplasma;s_Unclassified Candidatus Coproplasma	species	2042	287	1755
k_Bacteria;p_Bacillota;c_Clostridia;o_Eubacteriales;f_Oscillospiraceae;g_Massiliimalia;s_Unclassified Massiliimalia	species	2025	272	1753
k_Bacteria;p_Bacillota;c_Clostridia;o_Eubacteriales;f_Lachnospiraceae;g_Enterocloster;s_Enterocloster bolteae	species	2004	426	1578
k_Bacteria;p_Actinomycetota;c_Coriobacteriia;o_Eggerthellales;f_Unclassified Eggerthellales;g_Unclassified Eggerthellales;s_Unclassified Eggerthellales	species	1998	410	1588
k_Bacteria;p_Bacillota;c_Erysipelotrichia;o_Erysipelotrichales;f_Erysipelotrichaceae;g_Solobacterium;s_Unclassified Solobacterium	species	1979	651	1328
k_Bacteria;p_Bacillota;c_Clostridia;o_Eubacteriales;f_Lachnospiraceae;g_Roseburia;s_Roseburia faecis	species	1949	1699	250
k_Bacteria;p_Synergistota;c_Synergistia;o_Synergistales;f_Synergistaceae;g_Unclassified Synergistaceae;s_Unclassified Synergistaceae	species	1942	663	1279
k_Bacteria;p_Bacillota;c_Clostridia;o_Eubacteriales;f_Christensenellaceae;g_Unclassified Christensenellaceae;s_Unclassified Christensenellaceae	species	1922	391	1531
k_Bacteria;p_Bacillota;c_Bacilli;o_Lactobacillales;f_Lactobacillaceae;g_Ligilactobacillus;s_Ligilactobacillus animalis	species	1899	40	1859
k_Bacteria;p_Bacteroidota;c_Bacteroidia;o_Bacteroidales;f_Rikenellaceae;g_Alistipes;s_Alistipes putredinis	species	1865	651	1214
k_Bacteria;p_Spirochaetota;c_Spirochaetia;o_Spirochaetales;f_Treponemataceae;g_Treponema;s_Unclassified Treponema	species	1839	692	1147
k_Bacteria;p_Bacillota;c_Clostridia;o_Eubacteriales;f_Candidatus Faecousia (no family in NCBI);g_Candidatus Faecousia;s_Unclassified Candidatus Faecousia	species	1801	324	1477
k_Bacteria;p_Actinomycetota;c_Coriobacteriia;o_Coriobacteriales;f_Atopobiaceae;g_Unclassified Atopobiaceae;s_Unclassified Atopobiaceae	species	1790	253	1537
k_Bacteria;p_Bacillota;c_Clostridia;o_Eubacteriales;f_Oscillospiraceae;g_Oscillibacter;s_Candidatus Oscillibacter excrementavium	species	1780	409	1371
k_Bacteria;p_Bacillota;c_Clostridia;o_Eubacteriales;f_Lachnospiraceae;g_Murimonas;s_Unclassified Murimonas	species	1776	977	799
k_Bacteria;p_Pseudomonadota;c_Gammaproteobacteria;o_Enterobacterales;f_Enterobacteriaceae;g_Klebsiella;s_Klebsiella oxytoca	species	1768	565	1203
k_Bacteria;p_Pseudomonadota;c_Alphaproteobacteria;o_Rhodospirillales;f_Acetobacteraceae;g_Unclassified Acetobacteraceae;s_Unclassified Acetobacteraceae	species	1735	423	1312
k_Bacteria;p_Bacillota;c_Clostridia;o_Eubacteriales;f_Desulfitobacteriaceae;g_Desulfitobacterium;s_Unclassified Desulfitobacterium	species	1705	173	1532
k_Eukaryota;p_Arthropoda;c_Insecta;o_Tuta (no order in NCBI);f_Tuta (no family in NCBI);g_Tuta;s_Tuta absoluta	species	1696	516	1180
k_Bacteria;p_Bacillota;c_Negativicutes;o_Unclassified Negativicutes;f_Unclassified Negativicutes;g_Unclassified Negativicutes;s_Unclassified Negativicutes	species	1695	363	1332
k_Bacteria;p_Bacteroidota;c_Bacteroidia;o_Bacteroidales;f_Bacteroidaceae;g_Bacteroides;s_Bacteroides caccae	species	1689	775	914
k_Bacteria;p_Elusimicrobiota;c_Elusimicrobia;o_Elusimicrobiales;f_Elusimicrobiaceae;g_Elusimicrobiaceae bacterium (no genus in NCBI);s_Elusimicrobiaceae bacterium	species	1672	291	1381
k_Bacteria;p_Bacillota;c_Clostridia;o_Eubacteriales;f_Lachnospiraceae;g_Enterocloster;s_Enterocloster lavalensis	species	1663	815	848
k_Bacteria;p_Bacillota;c_Clostridia;o_Eubacteriales;f_Lachnospiraceae;g_Tyzzerella;s_Unclassified Tyzzerella	species	1659	287	1372
k_Bacteria;p_Bacteroidota;c_Bacteroidia;o_Bacteroidales;f_Muribaculaceae;g_Sangeribacter;s_Unclassified Sangeribacter	species	1653	428	1225
k_Bacteria;p_Bacillota;c_Clostridia;o_Eubacteriales;f_Lachnospiraceae;g_Marvinbryantia;s_Unclassified Marvinbryantia	species	1640	661	979
k_Bacteria;p_Bacillota;c_Bacilli;o_Lactobacillales;f_Lactobacillaceae;g_Lactobacillus;s_Lactobacillus johnsonii	species	1614	86	1528
k_Bacteria;p_Bacillota;c_Clostridia;o_Eubacteriales;f_Oscillospiraceae;g_Anaeromassilibacillus;s_Unclassified Anaeromassilibacillus	species	1596	522	1074
k_Bacteria;p_Bacteroidota;c_Bacteroidia;o_Bacteroidales;f_Bacteroidaceae;g_Candidatus Avibacteroides;s_Candidatus Avibacteroides excrementipullorum	species	1580	316	1264
k_Bacteria;p_Fusobacteriota;c_Fusobacteriia;o_Fusobacteriales;f_Fusobacteriaceae;g_Fusobacterium;s_Unclassified Fusobacterium	species	1579	426	1153
k_Bacteria;p_Bacillota;c_Bacilli;o_Bacillales;f_Bacillaceae;g_Heyndrickxia;s_Unclassified Heyndrickxia	species	1577	353	1224
k_Bacteria;p_Pseudomonadota;c_Gammaproteobacteria;o_Unclassified Gammaproteobacteria;f_Unclassified Gammaproteobacteria;g_Unclassified Gammaproteobacteria;s_Unclassified Gammaproteobacteria	species	1567	330	1237
k_Bacteria;p_Mycoplasmatota;c_Mollicutes;o_Anaeroplasmatales;f_Anaeroplasmataceae;g_Anaeroplasmataceae bacterium (no genus in NCBI);s_Anaeroplasmataceae bacterium	species	1564	479	1085
k_Bacteria;p_Bacteroidota;c_Bacteroidetes bacterium (no class in NCBI);o_Bacteroidetes bacterium (no order in NCBI);f_Bacteroidetes bacterium (no family in NCBI);g_Bacteroidetes bacterium (no genus in NCBI);s_Bacteroidetes bacterium	species	1555	493	1062
k_Bacteria;p_Spirochaetota;c_Spirochaetia;o_Spirochaetales;f_Breznakiellaceae;g_Breznakiella;s_Unclassified Breznakiella	species	1553	703	850
k_Bacteria;p_Cyanobacteriota;c_Unclassified Cyanobacteriota;o_Unclassified Cyanobacteriota;f_Unclassified Cyanobacteriota;g_Unclassified Cyanobacteriota;s_Unclassified Cyanobacteriota	species	1551	447	1104
k_Bacteria;p_Bacteroidota;c_Bacteroidia;o_Bacteroidales;f_Porphyromonadaceae;g_Porphyromonas;s_Porphyromonas levii	species	1538	279	1259
k_Eukaryota;p_Arthropoda;c_Insecta;o_Plutella (no order in NCBI);f_Plutella (no family in NCBI);g_Plutella;s_Unclassified Plutella	species	1503	453	1050
k_Bacteria;p_Bacteroidota;c_Bacteroidia;o_Bacteroidales;f_Bacteroidaceae;g_Bacteroides;s_Bacteroides fragilis	species	1494	741	753
k_Bacteria;p_Mycoplasmatota;c_Mollicutes;o_Anaeroplasmatales;f_Anaeroplasmataceae;g_Unclassified Anaeroplasmataceae;s_Unclassified Anaeroplasmataceae	species	1445	291	1154
k_Bacteria;p_Actinomycetota;c_Actinomycetes;o_Bifidobacteriales;f_Bifidobacteriaceae;g_Unclassified Bifidobacteriaceae;s_Unclassified Bifidobacteriaceae	species	1438	244	1194
k_Bacteria;p_Bacteroidota;c_Bacteroidia;o_Bacteroidales;f_Rikenellaceae;g_Tidjanibacter;s_Unclassified Tidjanibacter	species	1435	614	821
k_Bacteria;p_Bacillota;c_Clostridia;o_Eubacteriales;f_Lachnospiraceae;g_Agathobacter;s_Unclassified Agathobacter	species	1431	423	1008
k_Bacteria;p_Bacillota;c_Clostridia;o_Eubacteriales;f_Clostridiaceae;g_Lactonifactor;s_Unclassified Lactonifactor	species	1415	259	1156
k_Bacteria;p_Thermodesulfobacteriota;c_Desulfovibrionia;o_Desulfovibrionales;f_Desulfovibrionaceae;g_Mailhella;s_Candidatus Mailhella merdavium	species	1409	418	991
k_Bacteria;p_Bacillota;c_Bacilli;o_Lactobacillales;f_Streptococcaceae;g_Lactococcus;s_Lactococcus sp.	species	1408	382	1026
k_Bacteria;p_Bacillota;c_Clostridia;o_Eubacteriales;f_Oscillospiraceae;g_Vescimonas;s_Unclassified Vescimonas	species	1347	436	911
k_Bacteria;p_Bacteroidota;c_Bacteroidia;o_Bacteroidales;f_Tannerellaceae;g_Parabacteroides;s_Parabacteroides johnsonii	species	1342	495	847
k_Bacteria;p_Bacillota;c_Clostridia;o_Eubacteriales;f_Oscillospiraceae;g_Agathobaculum;s_Unclassified Agathobaculum	species	1323	392	931
k_Archaea;p_Unclassified Archaea;c_Unclassified Archaea;o_Unclassified Archaea;f_Unclassified Archaea;g_Unclassified Archaea;s_Unclassified Archaea	species	1312	274	1038
k_Bacteria;p_Bacillota;c_Clostridia;o_Eubacteriales;f_Oscillospiraceae;g_Pygmaiobacter;s_Unclassified Pygmaiobacter	species	1287	522	765
k_Bacteria;p_Bacteroidota;c_Flavobacteriia;o_Flavobacteriales;f_Flavobacteriales bacterium (no family in NCBI);g_Flavobacteriales bacterium (no genus in NCBI);s_Flavobacteriales bacterium	species	1281	578	703
k_Bacteria;p_Bacillota;c_Erysipelotrichia;o_Erysipelotrichales;f_Coprobacillaceae;g_Unclassified Coprobacillaceae;s_Unclassified Coprobacillaceae	species	1278	768	510
k_Bacteria;p_Bacillota;c_Clostridia;o_Eubacteriales;f_Lachnospiraceae;g_Chordicoccus;s_Unclassified Chordicoccus	species	1276	219	1057
k_Bacteria;p_Actinomycetota;c_Coriobacteriia;o_Coriobacteriales;f_Coriobacteriaceae;g_Collinsella;s_Unclassified Collinsella	species	1274	251	1023
k_Bacteria;p_Bacillota;c_Clostridia;o_Eubacteriales;f_Oscillospiraceae;g_Porcipelethomonas;s_Unclassified Porcipelethomonas	species	1264	315	949
k_Bacteria;p_Spirochaetota;c_Spirochaetia;o_Spirochaetales;f_Treponemataceae;g_Unclassified Treponemataceae;s_Unclassified Treponemataceae	species	1258	513	745
k_Bacteria;p_Bacillota;c_Negativicutes;o_Selenomonadales;f_Unclassified Selenomonadales;g_Unclassified Selenomonadales;s_Unclassified Selenomonadales	species	1237	375	862
k_Bacteria;p_Bacillota;c_Clostridia;o_Eubacteriales;f_Feifaniaceae;g_Feifania;s_Unclassified Feifania	species	1234	614	620
k_Bacteria;p_Bacillota;c_Clostridia;o_Eubacteriales;f_Clostridiaceae;g_Clostridium;s_Clostridium perfringens	species	1192	189	1003
k_Bacteria;p_Bacteroidota;c_Bacteroidia;o_Marinilabiliales;f_Prolixibacteraceae;g_Mangrovibacterium;s_Unclassified Mangrovibacterium	species	1188	397	791
k_Bacteria;p_Bacteroidota;c_Bacteroidia;o_Bacteroidales;f_Odoribacteraceae;g_Butyricimonas;s_Butyricimonas virosa	species	1186	312	874
k_Bacteria;p_Chloroflexota;c_Unclassified Chloroflexota;o_Unclassified Chloroflexota;f_Unclassified Chloroflexota;g_Unclassified Chloroflexota;s_Unclassified Chloroflexota	species	1159	669	490
k_Bacteria;p_Bacillota;c_Bacilli;o_Bacillales;f_Bacillaceae;g_Unclassified Bacillaceae;s_Unclassified Bacillaceae	species	1153	267	886
k_Bacteria;p_Bacillota;c_Clostridia;o_Eubacteriales;f_Lachnospiraceae;g_Oribacterium;s_Unclassified Oribacterium	species	1141	174	967
k_Bacteria;p_Bacillota;c_Clostridia;o_Eubacteriales;f_Defluviitaleaceae;g_Unclassified Defluviitaleaceae;s_Unclassified Defluviitaleaceae	species	1138	314	824
k_Bacteria;p_Bacillota;c_Clostridia;o_Eubacteriales;f_Lachnospiraceae;g_Catonella;s_Catonella morbi	species	1132	293	839
k_Bacteria;p_Elusimicrobiota;c_Elusimicrobia;o_Elusimicrobiales;f_Unclassified Elusimicrobiales;g_Unclassified Elusimicrobiales;s_Unclassified Elusimicrobiales	species	1130	126	1004
k_Bacteria;p_Bacillota;c_Bacilli;o_Bacillales;f_Staphylococcaceae;g_Staphylococcus;s_Staphylococcus nepalensis	species	1104	41	1063
k_Bacteria;p_Bacillota;c_Clostridia;o_Eubacteriales;f_Lachnospiraceae;g_Faecalicatena;s_Unclassified Faecalicatena	species	1095	258	837
k_Bacteria;p_Bacillota;c_Clostridia;o_Eubacteriales;f_Lachnospiraceae;g_Candidatus Choladousia;s_Unclassified Candidatus Choladousia	species	1094	340	754
k_Bacteria;p_Mycoplasmatota;c_Mollicutes;o_Anaeroplasmatales;f_Unclassified Anaeroplasmatales;g_Unclassified Anaeroplasmatales;s_Unclassified Anaeroplasmatales	species	1090	192	898
k_Bacteria;p_Pseudomonadota;c_Alphaproteobacteria;o_Rhodospirillales;f_Azospirillaceae;g_Azospirillum;s_Azospirillum sp.	species	1078	100	978
k_Bacteria;p_Thermodesulfobacteriota;c_Desulfovibrionia;o_Desulfovibrionales;f_Desulfovibrionaceae;g_Mailhella;s_Mailhella massiliensis	species	1062	264	798
k_Bacteria;p_Bacillota;c_Clostridia;o_Eubacteriales;f_Eubacteriales Family XIII. Incertae Sedis;g_Unclassified Eubacteriales Family XIII. Incertae Sedis;s_Unclassified Eubacteriales Family XIII. Incertae Sedis	species	1058	257	801
k_Bacteria;p_Bacillota;c_Clostridia;o_Eubacteriales;f_Lachnospiraceae;g_Candidatus Egerieimonas;s_Candidatus Egerieimonas faecigallinarum	species	1055	137	918
k_Bacteria;p_Bacillota;c_Clostridia;o_Eubacteriales;f_Lachnospiraceae;g_Faecalicatena;s_Faecalicatena orotica	species	1035	248	787
k_Bacteria;p_Bacteroidota;c_Bacteroidia;o_Bacteroidales;f_Bacteroidaceae;g_Bacteroides;s_Bacteroides uniformis	species	1033	224	809
k_Bacteria;p_Bacillota;c_Clostridia;o_Eubacteriales;f_Lachnospiraceae;g_Muricomes;s_Muricomes intestini	species	1024	443	581
k_Bacteria;p_Pseudomonadota;c_Gammaproteobacteria;o_Enterobacterales;f_Unclassified Enterobacterales;g_Unclassified Enterobacterales;s_Unclassified Enterobacterales	species	1016	410	606
k_Bacteria;p_Bacteroidota;c_Bacteroidia;o_Bacteroidales;f_Odoribacteraceae;g_Odoribacter;s_Odoribacter splanchnicus	species	1010	77	933
k_Bacteria;p_Bacillota;c_Clostridia;o_Eubacteriales;f_Lachnospiraceae;g_Acetatifactor;s_Candidatus Acetatifactor stercoripullorum	species	1004	178	826
k_Bacteria;p_Bacillota;c_Clostridia;o_Eubacteriales;f_Lachnospiraceae;g_Merdimonas;s_Unclassified Merdimonas	species	1000	238	762
k_Bacteria;p_Bacillota;c_Clostridia;o_Eubacteriales;f_Intestinimonas (no family in NCBI);g_Intestinimonas;s_Intestinimonas sp.	species	990	345	645
k_Bacteria;p_Bacillota;c_Clostridia;o_Eubacteriales;f_Eubacteriaceae;g_Intestinibacillus;s_Intestinibacillus sp.	species	987	197	790
k_Bacteria;p_Fibrobacterota;c_Fibrobacteria;o_Fibrobacterales;f_Fibrobacteraceae;g_Fibrobacter;s_Unclassified Fibrobacter	species	984	264	720
k_Bacteria;p_Bacillota;c_Clostridia;o_Eubacteriales;f_Lachnospiraceae;g_Hespellia;s_Unclassified Hespellia	species	968	395	573
k_Bacteria;p_Bacillota;c_Bacilli;o_Lactobacillales;f_Streptococcaceae;g_Lactococcus;s_Unclassified Lactococcus	species	963	331	632
k_Bacteria;p_Actinomycetota;c_Actinomycetes;o_Mycobacteriales;f_Nocardiaceae;g_Prescottella;s_Unclassified Prescottella	species	962	274	688
k_Bacteria;p_Bacillota;c_Erysipelotrichia;o_Erysipelotrichales;f_Erysipelotrichaceae;g_Holdemanella;s_Unclassified Holdemanella	species	949	315	634
k_Bacteria;p_Bacillota;c_Clostridia;o_Eubacteriales;f_Eubacteriales bacterium (no family in NCBI);g_Eubacteriales bacterium (no genus in NCBI);s_Eubacteriales bacterium	species	945	203	742
k_Bacteria;p_Actinomycetota;c_Coriobacteriia;o_Eggerthellales;f_Eggerthellaceae;g_Eggerthella;s_Unclassified Eggerthella	species	928	98	830
k_Bacteria;p_Bacillota;c_Clostridia;o_Eubacteriales;f_Desulfitobacteriaceae;g_Desulfosporosinus;s_Unclassified Desulfosporosinus	species	914	273	641
k_Bacteria;p_Bacillota;c_Clostridia;o_Eubacteriales;f_Oscillospiraceae;g_Ligaoa;s_Unclassified Ligaoa	species	911	108	803
k_Bacteria;p_Mycoplasmatota;c_Mollicutes;o_Mycoplasmatales;f_Mycoplasmataceae;g_Mycoplasma;s_Mycoplasma sp.	species	906	804	102
k_Bacteria;p_Bacillota;c_Clostridia;o_Eubacteriales;f_Lachnospiraceae;g_Anaerostipes;s_Unclassified Anaerostipes	species	890	260	630
k_Bacteria;p_Bacteroidota;c_Bacteroidia;o_Bacteroidales;f_Prevotellaceae;g_Marseilla;s_Marseilla massiliensis	species	889	145	744
k_Bacteria;p_Bacteroidota;c_Cytophagia;o_Cytophagales;f_Spirosomaceae;g_Unclassified Spirosomaceae;s_Unclassified Spirosomaceae	species	886	299	587
k_Bacteria;p_bacterium 1XD42-54 (no phylum in NCBI);c_bacterium 1XD42-54 (no class in NCBI);o_bacterium 1XD42-54 (no order in NCBI);f_bacterium 1XD42-54 (no family in NCBI);g_bacterium 1XD42-54 (no genus in NCBI);s_bacterium 1XD42-54	species	883	222	661
k_Bacteria;p_Bacillota;c_Clostridia;o_Eubacteriales;f_Peptococcaceae;g_Desulforamulus;s_Unclassified Desulforamulus	species	880	252	628
k_Bacteria;p_Bacillota;c_Negativicutes;o_Selenomonadales;f_Selenomonadaceae;g_Unclassified Selenomonadaceae;s_Unclassified Selenomonadaceae	species	873	218	655
k_Bacteria;p_Bacillota;c_Bacilli;o_Lactobacillales;f_Lactobacillaceae;g_Ligilactobacillus;s_Ligilactobacillus faecis	species	865	8	857
k_Bacteria;p_Bacteroidota;c_Bacteroidia;o_Bacteroidales;f_Rikenellaceae;g_Alistipes;s_Alistipes inops	species	862	394	468
k_Bacteria;p_Bacillota;c_Clostridia;o_Eubacteriales;f_Lachnospiraceae;g_Hespellia;s_Hespellia sp.	species	855	326	529
k_Bacteria;p_Bacillota;c_Clostridia;o_Eubacteriales;f_Lachnospiraceae;g_Parasporobacterium;s_Unclassified Parasporobacterium	species	855	226	629
k_Bacteria;p_Bacillota;c_Clostridia;o_Eubacteriales;f_Oscillospiraceae;g_Anaerofilum;s_Unclassified Anaerofilum	species	846	345	501
k_Eukaryota;p_Unclassified Eukaryota;c_Unclassified Eukaryota;o_Unclassified Eukaryota;f_Unclassified Eukaryota;g_Unclassified Eukaryota;s_Unclassified Eukaryota	species	846	205	641
k_Bacteria;p_Bacillota;c_Clostridia;o_Eubacteriales;f_Oscillospiraceae;g_Candidatus Fimivivens;s_Candidatus Fimivivens faecavium	species	843	273	570
k_Bacteria;p_Synergistota;c_Synergistia;o_Synergistales;f_Dethiosulfovibrionaceae;g_Pyramidobacter;s_Unclassified Pyramidobacter	species	838	225	613
k_Bacteria;p_Lentisphaerota;c_Unclassified Lentisphaerota;o_Unclassified Lentisphaerota;f_Unclassified Lentisphaerota;g_Unclassified Lentisphaerota;s_Unclassified Lentisphaerota	species	828	243	585
k_Bacteria;p_Bacillota;c_Clostridia;o_Eubacteriales;f_Lachnospiraceae;g_Fusicatenibacter;s_Unclassified Fusicatenibacter	species	823	164	659
k_Bacteria;p_Bacillota;c_Negativicutes;o_Acidaminococcales;f_Acidaminococcaceae;g_Phascolarctobacterium;s_Unclassified Phascolarctobacterium	species	822	155	667
k_Bacteria;p_Bacillota;c_Clostridia;o_Eubacteriales;f_Lachnospiraceae;g_Candidatus Pullilachnospira;s_Unclassified Candidatus Pullilachnospira	species	808	83	725
k_Bacteria;p_Pseudomonadota;c_Gammaproteobacteria;o_Enterobacterales;f_Enterobacteriaceae;g_Escherichia;s_Unclassified Escherichia	species	801	266	535
k_Bacteria;p_Bacillota;c_Clostridia;o_Eubacteriales;f_Lachnospiraceae;g_Anaerobutyricum;s_Anaerobutyricum hallii	species	800	127	673
k_Bacteria;p_Actinomycetota;c_Actinomycetes;o_Mycobacteriales;f_Mycobacteriaceae;g_Unclassified Mycobacteriaceae;s_Unclassified Mycobacteriaceae	species	796	194	602
k_Bacteria;p_Bacillota;c_Bacilli;o_Candidatus Coprovivens (no order in NCBI);f_Candidatus Coprovivens (no family in NCBI);g_Candidatus Coprovivens;s_Unclassified Candidatus Coprovivens	species	796	620	176
k_Bacteria;p_Myxococcota;c_Unclassified Myxococcota;o_Unclassified Myxococcota;f_Unclassified Myxococcota;g_Unclassified Myxococcota;s_Unclassified Myxococcota	species	796	66	730
k_Bacteria;p_Pseudomonadota;c_Gammaproteobacteria;o_Enterobacterales;f_Enterobacteriaceae;g_Unclassified Enterobacteriaceae;s_Unclassified Enterobacteriaceae	species	796	267	529
k_Bacteria;p_Bacillota;c_Negativicutes;o_Selenomonadales;f_Selenomonadaceae;g_Selenomonas;s_Unclassified Selenomonas	species	793	188	605
k_Bacteria;p_Bacillota;c_Clostridia;o_Eubacteriales;f_Candidatus Gallacutalibacter (no family in NCBI);g_Candidatus Gallacutalibacter;s_Unclassified Candidatus Gallacutalibacter	species	789	154	635
k_Bacteria;p_Verrucomicrobiota;c_Verrucomicrobiae;o_Verrucomicrobiales;f_Akkermansiaceae;g_Akkermansia;s_Akkermansia sp.	species	787	64	723
k_Bacteria;p_Bacillota;c_Clostridia;o_Eubacteriales;f_Oscillospiraceae;g_Ligaoa;s_Ligaoa zhengdingensis	species	773	195	578
k_Bacteria;p_Bacillota;c_Bacilli;o_Lactobacillales;f_Enterococcaceae;g_Enterococcus;s_Enterococcus faecium	species	768	178	590
k_Bacteria;p_Bacteroidota;c_Bacteroidia;o_Bacteroidales;f_Bacteroidaceae;g_Bacteroides;s_Bacteroides xylanisolvens	species	747	34	713
k_Bacteria;p_Bacteroidota;c_Bacteroidia;o_Bacteroidales;f_Bacteroidaceae;g_Phocaeicola;s_Phocaeicola sp.	species	743	147	596
k_Bacteria;p_Bacillota;c_Clostridia;o_Eubacteriales;f_Eubacteriales Family XIII. Incertae Sedis;g_Clostridiales Family (no genus in NCBI);s_Clostridiales Family	species	738	153	585
k_Bacteria;p_Synergistota;c_Synergistia;o_Synergistales;f_Unclassified Synergistales;g_Unclassified Synergistales;s_Unclassified Synergistales	species	731	156	575
k_Bacteria;p_Thermodesulfobacteriota;c_Desulfovibrionia;o_Desulfovibrionales;f_Desulfovibrionaceae;g_Desulfovibrio;s_Candidatus Desulfovibrio gallistercoris	species	730	203	527
k_Bacteria;p_Bacillota;c_Clostridia;o_Eubacteriales;f_Lachnospiraceae;g_Lachnoclostridium;s_Lachnoclostridium sp.	species	729	319	410
k_Bacteria;p_Bacillota;c_Negativicutes;o_Selenomonadales;f_Sporomusaceae;g_Anaerospora;s_Unclassified Anaerospora	species	729	229	500
k_Bacteria;p_Bacillota;c_Clostridia;o_Eubacteriales;f_Oscillospiraceae;g_Candidatus Avoscillospira;s_Candidatus Avoscillospira avistercoris	species	728	267	461
k_Bacteria;p_Bacillota;c_Clostridia;o_Eubacteriales;f_Lachnospiraceae;g_Cuneatibacter;s_Cuneatibacter sp.	species	725	166	559
k_Bacteria;p_Bacillota;c_Clostridia;o_Eubacteriales;f_Oscillospiraceae;g_Faecalibacterium;s_Faecalibacterium prausnitzii	species	725	163	562
k_Bacteria;p_Myxococcota;c_Myxococcia;o_Myxococcales;f_Myxococcaceae;g_Unclassified Myxococcaceae;s_Unclassified Myxococcaceae	species	725	198	527
k_Archaea;p_Thermoproteota;c_Unclassified Thermoproteota;o_Unclassified Thermoproteota;f_Unclassified Thermoproteota;g_Unclassified Thermoproteota;s_Unclassified Thermoproteota	species	724	109	615
k_Bacteria;p_Bacillota;c_Clostridia;o_Eubacteriales;f_Lachnospiraceae;g_Sellimonas;s_Unclassified Sellimonas	species	723	240	483
k_Bacteria;p_Spirochaetota;c_Spirochaetia;o_Brachyspirales;f_Brachyspiraceae;g_Brachyspira;s_Unclassified Brachyspira	species	721	233	488
k_Bacteria;p_Bacillota;c_Bacilli;o_Lactobacillales;f_Streptococcaceae;g_Unclassified Streptococcaceae;s_Unclassified Streptococcaceae	species	714	88	626
k_Bacteria;p_Bacillota;c_Clostridia;o_Eubacteriales;f_Clostridiaceae;g_Candidatus Ventrousia;s_Unclassified Candidatus Ventrousia	species	712	171	541
k_Bacteria;p_Thermodesulfobacteriota;c_Desulfovibrionia;o_Desulfovibrionales;f_Desulfovibrionaceae;g_Desulfovibrio;s_Desulfovibrio piger	species	707	159	548
k_Bacteria;p_Bacteroidota;c_Bacteroidia;o_Bacteroidales;f_Muribaculaceae;g_Duncaniella;s_Duncaniella dubosii	species	705	172	533
k_Eukaryota;p_Chordata;c_Gulo (no class in NCBI);o_Gulo (no order in NCBI);f_Gulo (no family in NCBI);g_Gulo;s_Gulo gulo	species	703	222	481
k_Bacteria;p_Bacillota;c_Clostridia;o_Eubacteriales;f_Oscillospiraceae;g_Pseudoflavonifractor;s_Pseudoflavonifractor phocaeensis	species	702	250	452
k_Bacteria;p_Deferribacterota;c_Deferribacteres;o_Deferribacterales;f_Unclassified Deferribacterales;g_Unclassified Deferribacterales;s_Unclassified Deferribacterales	species	702	180	522
k_Bacteria;p_Pseudomonadota;c_Betaproteobacteria;o_Burkholderiales;f_Oxalobacteraceae;g_Unclassified Oxalobacteraceae;s_Unclassified Oxalobacteraceae	species	699	160	539
k_Bacteria;p_Bacteroidota;c_Bacteroidia;o_Bacteroidales;f_Prevotellaceae;g_Segatella;s_Unclassified Segatella	species	697	248	449
k_Bacteria;p_Bacillota;c_Clostridia;o_Candidatus Borkfalkiales;f_Candidatus Borkfalkiaceae;g_Candidatus Borkfalkia;s_Unclassified Candidatus Borkfalkia	species	692	124	568
k_Bacteria;p_Bacteroidota;c_Bacteroidia;o_Bacteroidales;f_Rikenellaceae;g_Alistipes;s_Alistipes ihumii	species	683	25	658
k_Bacteria;p_Bacillota;c_Bacilli;o_Lactobacillales;f_Lactobacillaceae;g_Ligilactobacillus;s_Ligilactobacillus salivarius	species	677	12	665
k_Bacteria;p_Pseudomonadota;c_Gammaproteobacteria;o_Pasteurellales;f_Unclassified Pasteurellales;g_Unclassified Pasteurellales;s_Unclassified Pasteurellales	species	673	91	582
k_Bacteria;p_Bacillota;c_Clostridia;o_Eubacteriales;f_Oscillospiraceae;g_Ruminococcus;s_Ruminococcus gauvreauii	species	666	3	663
k_Bacteria;p_Verrucomicrobiota;c_Verrucomicrobiae;o_Verrucomicrobiales;f_Akkermansiaceae;g_Unclassified Akkermansiaceae;s_Unclassified Akkermansiaceae	species	666	116	550
k_Bacteria;p_Actinomycetota;c_Actinomycetes;o_Bifidobacteriales;f_Unclassified Bifidobacteriales;g_Unclassified Bifidobacteriales;s_Unclassified Bifidobacteriales	species	655	149	506
k_Bacteria;p_Thermodesulfobacteriota;c_Desulfovibrionia;o_Desulfovibrionales;f_Desulfovibrionaceae;g_Mailhella;s_Mailhella sp.	species	652	148	504
k_Bacteria;p_Bacteroidota;c_Bacteroidia;o_Bacteroidales;f_Barnesiellaceae;g_Barnesiella;s_Barnesiella sp.	species	648	30	618
k_Bacteria;p_Bacillota;c_Clostridia;o_Eubacteriales;f_Oscillospiraceae;g_Ructibacterium;s_Ructibacterium gallinarum	species	647	124	523
k_Bacteria;p_Bacteroidota;c_Bacteroidia;o_Bacteroidales;f_Rikenellaceae;g_Alistipes;s_Alistipes muris	species	644	76	568
k_Eukaryota;p_Mucoromycota;c_Glomeromycetes;o_Glomerales;f_Glomeraceae;g_Unclassified Glomeraceae;s_Unclassified Glomeraceae	species	644	253	391
k_Bacteria;p_Pseudomonadota;c_Alphaproteobacteria;o_Rhodobacterales;f_Unclassified Rhodobacterales;g_Unclassified Rhodobacterales;s_Unclassified Rhodobacterales	species	639	148	491
k_Bacteria;p_Bacillota;c_Clostridia;o_Eubacteriales;f_Lachnospiraceae;g_Mediterraneibacter;s_Mediterraneibacter agrestimuris	species	636	224	412
k_Bacteria;p_Bacteroidota;c_Bacteroidia;o_Bacteroidales;f_Rikenellaceae;g_Tidjanibacter;s_Tidjanibacter sp.	species	632	282	350
k_Bacteria;p_Bacillota;c_Bacilli;o_Bacillales;f_Bacillaceae;g_Bacillus;s_Unclassified Bacillus	species	630	227	403
k_Eukaryota;p_Arthropoda;c_Insecta;o_Parnassius (no order in NCBI);f_Parnassius (no family in NCBI);g_Parnassius;s_Parnassius apollo	species	626	175	451
k_Bacteria;p_Elusimicrobiota;c_Elusimicrobia;o_Unclassified Elusimicrobia;f_Unclassified Elusimicrobia;g_Unclassified Elusimicrobia;s_Unclassified Elusimicrobia	species	624	95	529
k_Bacteria;p_Bacillota;c_Clostridia;o_Eubacteriales;f_Oscillospiraceae;g_Ruminococcaceae bacterium (no genus in NCBI);s_Ruminococcaceae bacterium	species	623	116	507
k_Bacteria;p_Bacillota;c_Clostridia;o_Eubacteriales;f_Oscillospiraceae;g_Provencibacterium;s_Provencibacterium massiliense	species	618	250	368
k_Bacteria;p_Candidatus Scatousia (no phylum in NCBI);c_Candidatus Scatousia (no class in NCBI);o_Candidatus Scatousia (no order in NCBI);f_Candidatus Scatousia (no family in NCBI);g_Candidatus Scatousia;s_Unclassified Candidatus Scatousia	species	617	82	535
k_Bacteria;p_Bacillota;c_Clostridia;o_Eubacteriales;f_Lachnospiraceae;g_Roseburia;s_Roseburia hominis	species	614	113	501
k_Bacteria;p_Bacillota;c_Clostridia;o_Eubacteriales;f_Eubacteriaceae;g_Anaerofustis;s_Unclassified Anaerofustis	species	613	221	392
k_Bacteria;p_Bacillota;c_Clostridia;o_Eubacteriales;f_Lachnospiraceae;g_Blautia;s_Candidatus Blautia avicola	species	613	155	458
k_Bacteria;p_Bacillota;c_Clostridia;o_Eubacteriales;f_Peptostreptococcaceae;g_Unclassified Peptostreptococcaceae;s_Unclassified Peptostreptococcaceae	species	613	234	379
k_Bacteria;p_Thermodesulfobacteriota;c_Desulfovibrionia;o_Desulfovibrionales;f_Desulfovibrionaceae;g_Candidatus Avidesulfovibrio;s_Unclassified Candidatus Avidesulfovibrio	species	611	109	502
k_Bacteria;p_Bacillota;c_Bacilli;o_Lactobacillales;f_Streptococcaceae;g_Streptococcus;s_Streptococcus suis	species	609	134	475
k_Bacteria;p_Mycoplasmatota;c_Mollicutes;o_Unclassified Mollicutes;f_Unclassified Mollicutes;g_Unclassified Mollicutes;s_Unclassified Mollicutes	species	605	82	523
k_Bacteria;p_Bacillota;c_Clostridia;o_Eubacteriales;f_Oscillospiraceae;g_Neglectibacter;s_Neglectibacter timonensis	species	600	129	471
k_Bacteria;p_Bacillota;c_Bacilli;o_Lactobacillales;f_Enterococcaceae;g_Enterococcus;s_Enterococcus faecalis	species	599	92	507
k_Bacteria;p_Pseudomonadota;c_Betaproteobacteria;o_Burkholderiales;f_Sutterellaceae;g_Parasutterella;s_Parasutterella muris	species	597	19	578
k_Bacteria;p_Pseudomonadota;c_Alphaproteobacteria;o_Rhodospirillales;f_Elioraeaceae;g_Elioraea;s_Unclassified Elioraea	species	591	71	520
k_Bacteria;p_Bacillota;c_Bacilli;o_Lactobacillales;f_Lactobacillaceae;g_Lactobacillus;s_Lactobacillus sp.	species	588	106	482
k_Bacteria;p_Bacillota;c_Clostridia;o_Eubacteriales;f_Eubacteriaceae;g_Intestinibacillus;s_Unclassified Intestinibacillus	species	585	102	483
k_Bacteria;p_Bacillota;c_Clostridia;o_Eubacteriales;f_Peptostreptococcaceae;g_Tepidibacter;s_Unclassified Tepidibacter	species	582	207	375
k_Bacteria;p_Bacillota;c_Clostridia;o_Eubacteriales;f_butyrate-producing bacterium (no family in NCBI);g_butyrate-producing bacterium (no genus in NCBI);s_butyrate-producing bacterium	species	575	177	398
k_Bacteria;p_Chloroflexota;c_Anaerolineae;o_Anaerolineales;f_Anaerolineaceae;g_Flexilinea;s_Unclassified Flexilinea	species	573	22	551
k_Bacteria;p_Bacillota;c_Clostridia;o_Eubacteriales;f_Eubacteriaceae;g_Eubacterium;s_Eubacterium callanderi	species	571	184	387
k_Bacteria;p_Bacteroidota;c_Bacteroidia;o_Bacteroidales;f_Prevotellaceae;g_Prevotella;s_Xylanibacter caecicola	species	566	196	370
k_Bacteria;p_Bacillota;c_Erysipelotrichia;o_Erysipelotrichales;f_Erysipelotrichaceae;g_Holdemania;s_Unclassified Holdemania	species	559	93	466
k_Bacteria;p_Bacillota;c_Negativicutes;o_Acidaminococcales;f_Acidaminococcaceae;g_Unclassified Acidaminococcaceae;s_Unclassified Acidaminococcaceae	species	552	116	436
k_Bacteria;p_Bacillota;c_Clostridia;o_Eubacteriales;f_Eubacteriales Family XIII. Incertae Sedis;g_Mogibacterium;s_Unclassified Mogibacterium	species	551	144	407
k_Bacteria;p_Pseudomonadota;c_Gammaproteobacteria;o_Pseudomonadales;f_Pseudomonadaceae;g_Pseudomonas;s_Unclassified Pseudomonas	species	551	181	370
k_Bacteria;p_Bacillota;c_Erysipelotrichia;o_Erysipelotrichales;f_Erysipelotrichaceae;g_Dubosiella;s_Unclassified Dubosiella	species	548	188	360
k_Bacteria;p_Bacillota;c_Clostridia;o_Eubacteriales;f_Eubacteriaceae;g_Anaerofustis;s_Anaerofustis sp.	species	539	197	342
k_Bacteria;p_Spirochaetota;c_Spirochaetia;o_Spirochaetales;f_Spirochaetales bacterium (no family in NCBI);g_Spirochaetales bacterium (no genus in NCBI);s_Spirochaetales bacterium	species	536	126	410
k_Bacteria;p_Bacillota;c_Negativicutes;o_Veillonellales;f_Veillonellaceae;g_Megasphaera;s_Unclassified Megasphaera	species	531	120	411
k_Bacteria;p_Actinomycetota;c_Actinomycetes;o_Bifidobacteriales;f_Bifidobacteriaceae;g_Bifidobacterium;s_Bifidobacterium pullorum	species	525	64	461
k_Bacteria;p_Bacillota;c_Tissierellia;o_Unclassified Tissierellia;f_Unclassified Tissierellia;g_Unclassified Tissierellia;s_Unclassified Tissierellia	species	518	125	393
k_Bacteria;p_Bacteroidota;c_Bacteroidia;o_Bacteroidales;f_Muribaculaceae;g_Muribaculum;s_Muribaculum caecicola	species	510	148	362
k_Bacteria;p_Bacteroidota;c_Bacteroidia;o_Bacteroidales;f_Bacteroidaceae;g_Mediterranea;s_Unclassified Mediterranea	species	500	207	293
k_Bacteria;p_Bacillota;c_Clostridia;o_Eubacteriales;f_Lachnospiraceae;g_Blautia;s_Blautia producta	species	495	467	28
k_Eukaryota;p_Arthropoda;c_Insecta;o_Mythimna (no order in NCBI);f_Mythimna (no family in NCBI);g_Mythimna;s_Mythimna loreyi	species	495	166	329
k_Bacteria;p_Bacillota;c_Negativicutes;o_Acidaminococcales;f_Acidaminococcaceae;g_Acidaminococcus;s_Unclassified Acidaminococcus	species	494	244	250
k_Bacteria;p_Campylobacterota;c_Epsilonproteobacteria;o_Campylobacterales;f_Campylobacteraceae;g_Campylobacter;s_Unclassified Campylobacter	species	494	145	349
k_Bacteria;p_Bacillota;c_Clostridia;o_Eubacteriales;f_Lachnospiraceae;g_Pseudobutyrivibrio;s_Unclassified Pseudobutyrivibrio	species	489	223	266
k_Bacteria;p_Bacillota;c_Tissierellia;o_Tissierellales;f_Peptoniphilaceae;g_Anaerococcus;s_Unclassified Anaerococcus	species	483	164	319
k_Bacteria;p_Bacteroidota;c_Bacteroidia;o_Bacteroidales;f_Rikenellaceae;g_Alistipes;s_Candidatus Alistipes merdavium	species	480	193	287
k_Bacteria;p_Campylobacterota;c_Epsilonproteobacteria;o_Campylobacterales;f_Helicobacteraceae;g_Helicobacter;s_Helicobacter rodentium	species	480	37	443
k_Bacteria;p_Bacillota;c_Clostridia;o_Eubacteriales;f_Lachnospiraceae;g_Lachnotalea;s_Lachnotalea sp.	species	476	104	372
k_Bacteria;p_Actinomycetota;c_Coriobacteriia;o_Eggerthellales;f_Eggerthellaceae;g_Adlercreutzia;s_Adlercreutzia equolifaciens	species	468	87	381
k_Bacteria;p_Bacillota;c_Clostridia;o_Eubacteriales;f_Oscillospiraceae;g_Hydrogenoanaerobacterium;s_Unclassified Hydrogenoanaerobacterium	species	466	127	339
k_Bacteria;p_Spirochaetota;c_Spirochaetia;o_Spirochaetales;f_Treponemataceae;g_Treponema;s_Treponema sp.	species	458	162	296
k_Bacteria;p_Bacillota;c_Clostridia;o_Eubacteriales;f_Oscillospiraceae;g_Candidatus Onthomonas;s_Unclassified Candidatus Onthomonas	species	457	173	284
k_Bacteria;p_Bacillota;c_Bacilli;o_Lactobacillales;f_Lactobacillaceae;g_Limosilactobacillus;s_Limosilactobacillus reuteri	species	453	14	439
k_Bacteria;p_Bacillota;c_Clostridia;o_Eubacteriales;f_Lachnospiraceae;g_Oribacterium;s_Oribacterium sp.	species	453	77	376
k_Bacteria;p_Bacillota;c_Erysipelotrichia;o_Erysipelotrichales;f_Erysipelotrichaceae;g_Dubosiella;s_Dubosiella newyorkensis	species	447	90	357
k_Bacteria;p_Planctomycetota;c_Unclassified Planctomycetota;o_Unclassified Planctomycetota;f_Unclassified Planctomycetota;g_Unclassified Planctomycetota;s_Unclassified Planctomycetota	species	445	202	243
k_Bacteria;p_Bacillota;c_Clostridia;o_Eubacteriales;f_Eubacteriales Family XIII. Incertae Sedis;g_Bacilliculturomica;s_Unclassified Bacilliculturomica	species	444	89	355
k_Eukaryota;p_Streptophyta;c_Magnoliopsida;o_Myrtales;f_Lythraceae;g_Lawsonia;s_Unclassified Lawsonia	species	441	84	357
k_Bacteria;p_Bacillota;c_Clostridia;o_Eubacteriales;f_Oscillospiraceae;g_Candidatus Pelethomonas;s_Unclassified Candidatus Pelethomonas	species	438	153	285
k_Bacteria;p_Actinomycetota;c_Coriobacteriia;o_Eggerthellales;f_Eggerthellaceae;g_Adlercreutzia;s_Adlercreutzia sp.	species	435	109	326
k_Bacteria;p_Bacillota;c_Clostridia;o_Eubacteriales;f_Gemmiger (no family in NCBI);g_Gemmiger;s_Gemmiger formicilis	species	435	49	386
k_Bacteria;p_Lentisphaerota;c_Lentisphaeria;o_Lentisphaeria bacterium (no order in NCBI);f_Lentisphaeria bacterium (no family in NCBI);g_Lentisphaeria bacterium (no genus in NCBI);s_Lentisphaeria bacterium	species	435	134	301
k_Bacteria;p_Bacillota;c_Bacilli;o_Bacillales;f_Listeriaceae;g_Listeria;s_Unclassified Listeria	species	430	65	365
k_Bacteria;p_Bacillota;c_Clostridia;o_Eubacteriales;f_Oscillospiraceae;g_Lawsonibacter;s_Lawsonibacter asaccharolyticus	species	430	134	296
k_Bacteria;p_Bacillota;c_Clostridia;o_Eubacteriales;f_Oscillospiraceae;g_Yanshouia;s_Unclassified Yanshouia	species	430	164	266
k_Bacteria;p_Bacillota;c_Clostridia;o_Eubacteriales;f_Lachnospiraceae;g_Faecalimonas;s_Unclassified Faecalimonas	species	429	144	285
k_Bacteria;p_Bacillota;c_Clostridia;o_Eubacteriales;f_Maliibacteriaceae;g_Maliibacterium;s_Unclassified Maliibacterium	species	427	168	259
k_Bacteria;p_Bacillota;c_Clostridia;o_Eubacteriales;f_Lachnospiraceae;g_Blautia;s_Blautia schinkii	species	423	162	261
k_Bacteria;p_Bacillota;c_Negativicutes;o_Acidaminococcales;f_Acidaminococcaceae;g_Phascolarctobacterium;s_Phascolarctobacterium sp.	species	423	102	321
k_Bacteria;p_Bacillota;c_Clostridia;o_Candidatus Borkfalkiales;f_Candidatus Borkfalkiaceae;g_Unclassified Candidatus Borkfalkiaceae;s_Unclassified Candidatus Borkfalkiaceae	species	422	74	348
k_Bacteria;p_Pseudomonadota;c_Alphaproteobacteria;o_Hyphomicrobiales;f_Rhizobiaceae;g_Unclassified Rhizobiaceae;s_Unclassified Rhizobiaceae	species	418	108	310
k_Bacteria;p_Bacillota;c_Clostridia;o_Eubacteriales;f_Lachnospiraceae;g_Lientehia;s_Unclassified Lientehia	species	417	132	285
k_Bacteria;p_Bacillota;c_Bacilli;o_Lactobacillales;f_Enterococcaceae;g_Unclassified Enterococcaceae;s_Unclassified Enterococcaceae	species	416	53	363
k_Bacteria;p_Bacillota;c_Clostridia;o_Eubacteriales;f_Oscillospiraceae;g_Drancourtella;s_Unclassified Drancourtella	species	414	162	252
k_Bacteria;p_Bacillota;c_Negativicutes;o_Selenomonadales;f_Selenomonadaceae;g_Megamonas;s_Unclassified Megamonas	species	414	75	339
k_Bacteria;p_Campylobacterota;c_Epsilonproteobacteria;o_Unclassified Epsilonproteobacteria;f_Unclassified Epsilonproteobacteria;g_Unclassified Epsilonproteobacteria;s_Unclassified Epsilonproteobacteria	species	412	171	241
k_Bacteria;p_Bacillota;c_Clostridia;o_Eubacteriales;f_Lachnospiraceae;g_Diplocloster;s_Unclassified Diplocloster	species	411	10	401
k_Bacteria;p_Myxococcota;c_Myxococcia;o_Myxococcales;f_Myxococcaceae;g_Corallococcus;s_Corallococcus sp.	species	411	87	324
k_Bacteria;p_Bacillota;c_Erysipelotrichia;o_Erysipelotrichales;f_Erysipelotrichaceae;g_Stecheria;s_Unclassified Stecheria	species	410	114	296
k_Bacteria;p_Bacillota;c_Clostridia;o_Eubacteriales;f_Lachnospiraceae;g_Gallintestinimicrobium;s_Unclassified Gallintestinimicrobium	species	404	146	258
k_Bacteria;p_Synergistota;c_Synergistia;o_Synergistales;f_Synergistaceae;g_Synergistaceae bacterium (no genus in NCBI);s_Synergistaceae bacterium	species	401	147	254
k_Bacteria;p_Bacillota;c_Clostridia;o_Eubacteriales;f_Lachnospiraceae;g_Anaerostipes;s_Anaerostipes sp.	species	399	48	351
k_Bacteria;p_Bacillota;c_Clostridia;o_Eubacteriales;f_Intestinimonas (no family in NCBI);g_Intestinimonas;s_Intestinimonas massiliensis	species	397	150	247
k_Bacteria;p_Actinomycetota;c_Actinomycetes;o_Kitasatosporales;f_Streptomycetaceae;g_Streptomyces;s_Unclassified Streptomyces	species	395	132	263
k_Bacteria;p_Bacillota;c_Clostridia;o_Eubacteriales;f_Oscillospiraceae;g_Faecalibacterium;s_Faecalibacterium sp.	species	395	95	300
k_Bacteria;p_Verrucomicrobiota;c_Unclassified Verrucomicrobiota;o_Unclassified Verrucomicrobiota;f_Unclassified Verrucomicrobiota;g_Unclassified Verrucomicrobiota;s_Unclassified Verrucomicrobiota	species	394	117	277
k_Bacteria;p_Bacillota;c_Clostridia;o_Eubacteriales;f_Lachnospiraceae;g_Coprococcus;s_Coprococcus eutactus	species	393	165	228
k_Bacteria;p_Bacillota;c_Clostridia;o_Eubacteriales;f_Lachnospiraceae;g_Pseudobutyrivibrio;s_Pseudobutyrivibrio sp.	species	393	223	170
k_Bacteria;p_Pseudomonadota;c_Betaproteobacteria;o_Burkholderiales;f_Oxalobacteraceae;g_Oxalobacter;s_Oxalobacter aliiformigenes	species	384	110	274
k_Bacteria;p_Myxococcota;c_Myxococcia;o_Unclassified Myxococcia;f_Unclassified Myxococcia;g_Unclassified Myxococcia;s_Unclassified Myxococcia	species	382	61	321
k_Bacteria;p_Bacteroidota;c_Flavobacteriia;o_Unclassified Flavobacteriia;f_Unclassified Flavobacteriia;g_Unclassified Flavobacteriia;s_Unclassified Flavobacteriia	species	377	85	292
k_Bacteria;p_Bacillota;c_Clostridia;o_Eubacteriales;f_Eubacteriaceae;g_Candidatus Copromorpha;s_Unclassified Candidatus Copromorpha	species	372	52	320
k_Bacteria;p_Bacillota;c_Clostridia;o_Eubacteriales;f_Oscillospiraceae;g_Petroclostridium;s_Unclassified Petroclostridium	species	369	92	277
k_Bacteria;p_Bacillota;c_Clostridia;o_Eubacteriales;f_Desulfocucumaceae;g_Desulfocucumis;s_Unclassified Desulfocucumis	species	367	91	276
k_Bacteria;p_Acidobacteriota;c_Unclassified Acidobacteriota;o_Unclassified Acidobacteriota;f_Unclassified Acidobacteriota;g_Unclassified Acidobacteriota;s_Unclassified Acidobacteriota	species	364	196	168
k_Bacteria;p_Bacillota;c_Erysipelotrichia;o_Erysipelotrichales;f_Erysipelotrichaceae;g_Merdibacter;s_Unclassified Merdibacter	species	361	40	321
k_Bacteria;p_Bacillota;c_Clostridia;o_Eubacteriales;f_Lachnospiraceae;g_Robinsoniella;s_Robinsoniella sp.	species	358	37	321
k_Bacteria;p_Bacillota;c_Clostridia;o_Eubacteriales;f_Oscillospiraceae;g_Fournierella;s_Candidatus Fournierella merdipullorum	species	358	127	231
k_Bacteria;p_Deferribacterota;c_Unclassified Deferribacterota;o_Unclassified Deferribacterota;f_Unclassified Deferribacterota;g_Unclassified Deferribacterota;s_Unclassified Deferribacterota	species	358	1	357
k_Bacteria;p_Bacillota;c_Clostridia;o_Eubacteriales;f_Lachnospiraceae;g_Fusicatenibacter;s_Fusicatenibacter saccharivorans	species	355	20	335
k_Bacteria;p_bacterium 1XD42-8 (no phylum in NCBI);c_bacterium 1XD42-8 (no class in NCBI);o_bacterium 1XD42-8 (no order in NCBI);f_bacterium 1XD42-8 (no family in NCBI);g_bacterium 1XD42-8 (no genus in NCBI);s_bacterium 1XD42-8	species	355	80	275
k_Bacteria;p_Candidatus Melainabacteria;c_Candidatus Melainabacteria bacterium (no class in NCBI);o_Candidatus Melainabacteria bacterium (no order in NCBI);f_Candidatus Melainabacteria bacterium (no family in NCBI);g_Candidatus Melainabacteria bacterium (no genus in NCBI);s_Candidatus Melainabacteria bacterium	species	353	51	302
k_Bacteria;p_Bacteroidota;c_Bacteroidia;o_Bacteroidales;f_Muribaculaceae;g_Lepagella;s_Lepagella muris	species	352	148	204
k_Bacteria;p_Bacteroidota;c_Bacteroidia;o_Bacteroidales;f_Salinivirgaceae;g_Unclassified Salinivirgaceae;s_Unclassified Salinivirgaceae	species	352	74	278
k_Bacteria;p_Mycoplasmatota;c_Mollicutes;o_Mollicutes bacterium (no order in NCBI);f_Mollicutes bacterium (no family in NCBI);g_Mollicutes bacterium (no genus in NCBI);s_Mollicutes bacterium	species	352	76	276
k_Bacteria;p_Bacillota;c_Clostridia;o_Eubacteriales;f_Lachnospiraceae;g_Anaerobium;s_Unclassified Anaerobium	species	351	128	223
k_Bacteria;p_Bacteroidota;c_Bacteroidia;o_Bacteroidales;f_Bacteroidaceae;g_Bacteroides;s_Bacteroides bouchesdurhonensis	species	351	54	297
k_Bacteria;p_Bacteroidota;c_Bacteroidia;o_Bacteroidales;f_Muribaculaceae;g_Candidatus Homeothermus;s_Unclassified Candidatus Homeothermus	species	344	156	188
k_Bacteria;p_Bacillota;c_Negativicutes;o_Veillonellales;f_Veillonellaceae;g_Veillonella;s_Unclassified Veillonella	species	343	37	306
k_Bacteria;p_Elusimicrobiota;c_Elusimicrobia;o_Elusimicrobiales;f_Elusimicrobiaceae;g_Elusimicrobium;s_Unclassified Elusimicrobium	species	342	52	290
k_Bacteria;p_Bacillota;c_Negativicutes;o_Acidaminococcales;f_Unclassified Acidaminococcales;g_Unclassified Acidaminococcales;s_Unclassified Acidaminococcales	species	340	50	290
k_Bacteria;p_Bacillota;c_Clostridia;o_Eubacteriales;f_Candidatus Scatomorpha (no family in NCBI);g_Candidatus Scatomorpha;s_Candidatus Scatomorpha intestinavium	species	339	126	213
k_Bacteria;p_Bacillota;c_Clostridia;o_Eubacteriales;f_Lachnospiraceae;g_Blautia;s_Blautia pseudococcoides	species	339	51	288
k_Bacteria;p_Bacillota;c_Clostridia;o_Eubacteriales;f_Lachnospiraceae;g_Jutongia;s_Unclassified Jutongia	species	339	99	240
k_Bacteria;p_Bacillota;c_Clostridia;o_Eubacteriales;f_Lachnospiraceae;g_Tyzzerella;s_Tyzzerella sp.	species	338	62	276
k_Bacteria;p_Campylobacterota;c_Epsilonproteobacteria;o_Campylobacterales;f_Campylobacteraceae;g_Campylobacter;s_Campylobacter jejuni	species	337	8	329
k_Bacteria;p_Bacillota;c_Clostridia;o_Eubacteriales;f_Clostridiaceae;g_Hungatella;s_Hungatella hathewayi	species	336	86	250
k_Bacteria;p_Bacillota;c_Bacilli;o_Candidatus Onthousia (no order in NCBI);f_Candidatus Onthousia (no family in NCBI);g_Candidatus Onthousia;s_Unclassified Candidatus Onthousia	species	333	142	191
k_Bacteria;p_Bacillota;c_Clostridia;o_Eubacteriales;f_Lachnospiraceae;g_Marvinbryantia;s_Marvinbryantia formatexigens	species	328	184	144
k_Bacteria;p_Bacillota;c_Clostridia;o_Eubacteriales;f_Lachnospiraceae;g_Frisingicoccus;s_Unclassified Frisingicoccus	species	327	217	110
k_Bacteria;p_Pseudomonadota;c_Gammaproteobacteria;o_Xanthomonadales;f_Xanthomonadaceae;g_Xanthomonas;s_Unclassified Xanthomonas	species	324	81	243
k_Bacteria;p_Bacteroidota;c_Bacteroidia;o_Bacteroidales;f_Barnesiellaceae;g_Unclassified Barnesiellaceae;s_Unclassified Barnesiellaceae	species	320	62	258
k_Bacteria;p_Synergistota;c_Unclassified Synergistota;o_Unclassified Synergistota;f_Unclassified Synergistota;g_Unclassified Synergistota;s_Unclassified Synergistota	species	320	96	224
k_Bacteria;p_Bacillota;c_Clostridia;o_Eubacteriales;f_Clostridiaceae;g_Butyricicoccus;s_Butyricicoccus pullicaecorum	species	319	80	239
k_Bacteria;p_Bacillota;c_Clostridia;o_Eubacteriales;f_Clostridiaceae;g_Clostridium;s_Clostridium botulinum	species	317	120	197
k_Bacteria;p_Bacillota;c_Clostridia;o_Eubacteriales;f_Lachnospiraceae;g_Blautia;s_Candidatus Blautia faecavium	species	316	53	263
k_Bacteria;p_Bacillota;c_Clostridia;o_Eubacteriales;f_Oscillospiraceae;g_Anaerofilum;s_Anaerofilum hominis	species	315	69	246
k_Bacteria;p_Bacteroidota;c_Flavobacteriia;o_Flavobacteriales;f_Flavobacteriaceae;g_Unclassified Flavobacteriaceae;s_Unclassified Flavobacteriaceae	species	312	103	209
k_Bacteria;p_Bacillota;c_Bacilli;o_Lactobacillales;f_Streptococcaceae;g_Streptococcus;s_Streptococcus agalactiae	species	311	52	259
k_Bacteria;p_bacterium D16-51 (no phylum in NCBI);c_bacterium D16-51 (no class in NCBI);o_bacterium D16-51 (no order in NCBI);f_bacterium D16-51 (no family in NCBI);g_bacterium D16-51 (no genus in NCBI);s_bacterium D16-51	species	311	86	225
k_Bacteria;p_Actinomycetota;c_Actinomycetes;o_Actinomycetales;f_Actinomycetaceae;g_Schaalia;s_Unclassified Schaalia	species	310	78	232
k_Bacteria;p_Bacillota;c_Clostridia;o_Eubacteriales;f_Lachnospiraceae;g_Eisenbergiella;s_Eisenbergiella massiliensis	species	310	66	244
k_Bacteria;p_Bacteroidota;c_Bacteroidia;o_Bacteroidales;f_Bacteroidaceae;g_Bacteroides;s_Bacteroides thetaiotaomicron	species	309	72	237
k_Bacteria;p_Planctomycetota;c_Planctomycetia;o_Unclassified Planctomycetia;f_Unclassified Planctomycetia;g_Unclassified Planctomycetia;s_Unclassified Planctomycetia	species	307	80	227
k_Bacteria;p_Spirochaetota;c_Spirochaetia;o_Spirochaetales;f_Sphaerochaetaceae;g_Parasphaerochaeta;s_Unclassified Parasphaerochaeta	species	307	98	209
k_Bacteria;p_Pseudomonadota;c_Betaproteobacteria;o_Burkholderiales;f_Comamonadaceae;g_Caenimonas;s_Unclassified Caenimonas	species	305	55	250
k_Bacteria;p_Candidatus Scatousia (no phylum in NCBI);c_Candidatus Scatousia (no class in NCBI);o_Candidatus Scatousia (no order in NCBI);f_Candidatus Scatousia (no family in NCBI);g_Candidatus Scatousia;s_Candidatus Scatousia excrementigallinarum	species	304	22	282
k_Bacteria;p_Bacillota;c_Clostridia;o_Eubacteriales;f_Christensenellaceae;g_Christensenella;s_Unclassified Christensenella	species	303	150	153
k_Bacteria;p_Bacillota;c_Clostridia;o_Eubacteriales;f_Oscillospiraceae;g_Lawsonibacter;s_Lawsonibacter celer	species	303	74	229
k_Bacteria;p_Bacillota;c_Clostridia;o_Eubacteriales;f_Eubacteriaceae;g_Acetobacterium;s_Unclassified Acetobacterium	species	298	230	68
k_Bacteria;p_Candidatus Poribacteria;c_Unclassified Candidatus Poribacteria;o_Unclassified Candidatus Poribacteria;f_Unclassified Candidatus Poribacteria;g_Unclassified Candidatus Poribacteria;s_Unclassified Candidatus Poribacteria	species	296	37	259
k_Bacteria;p_Bacillota;c_Bacilli;o_Bacillales;f_Listeriaceae;g_Listeria;s_Listeria welshimeri	species	290	88	202
k_Bacteria;p_Bacillota;c_Tissierellia;o_Tissierellales;f_Peptoniphilaceae;g_Murdochiella;s_Unclassified Murdochiella	species	288	160	128
k_Bacteria;p_Bacillota;c_Bacilli;o_Bacillales;f_Paenibacillaceae;g_Aneurinibacillus;s_Unclassified Aneurinibacillus	species	287	42	245
k_Bacteria;p_Bacillota;c_Clostridia;o_Eubacteriales;f_Lachnospiraceae;g_Candidatus Choladocola;s_Unclassified Candidatus Choladocola	species	286	93	193
k_Bacteria;p_Elusimicrobiota;c_Elusimicrobia;o_Elusimicrobiales;f_Elusimicrobiaceae;g_Candidatus Avelusimicrobium;s_Candidatus Avelusimicrobium excrementipullorum	species	286	39	247
k_Bacteria;p_Spirochaetota;c_Spirochaetia;o_Brachyspirales;f_Brachyspiraceae;g_Unclassified Brachyspiraceae;s_Unclassified Brachyspiraceae	species	285	33	252
k_Bacteria;p_Bacillota;c_Clostridia;o_Eubacteriales;f_Lachnospiraceae;g_Anaerotignum;s_Anaerotignum lactatifermentans	species	283	87	196
k_Bacteria;p_Bacteroidota;c_Bacteroidia;o_Bacteroidales;f_Paludibacteraceae;g_Unclassified Paludibacteraceae;s_Unclassified Paludibacteraceae	species	281	141	140
k_Bacteria;p_Bacteroidota;c_Bacteroidia;o_Bacteroidales;f_Rikenellaceae;g_Alistipes;s_Candidatus Alistipes faecavium	species	280	37	243
k_Bacteria;p_Bacillota;c_Clostridia;o_Eubacteriales;f_Lachnospiraceae;g_Diplocloster;s_Diplocloster modestus	species	277	0	277
k_Eukaryota;p_Mucoromycota;c_Unclassified Mucoromycota;o_Unclassified Mucoromycota;f_Unclassified Mucoromycota;g_Unclassified Mucoromycota;s_Unclassified Mucoromycota	species	276	11	265
k_Bacteria;p_Bacillota;c_Clostridia;o_Eubacteriales;f_Lachnospiraceae;g_Anaerobutyricum;s_Unclassified Anaerobutyricum	species	275	93	182
k_Bacteria;p_Bacteroidota;c_Bacteroidia;o_Bacteroidales;f_Odoribacteraceae;g_Culturomica;s_Unclassified Culturomica	species	273	6	267
k_Bacteria;p_Bacillota;c_Clostridia;o_Eubacteriales;f_Lachnospiraceae;g_Anthropogastromicrobium;s_Unclassified Anthropogastromicrobium	species	271	98	173
k_Bacteria;p_Bacillota;c_Clostridia;o_Eubacteriales;f_Lachnospiraceae;g_Robinsoniella;s_Unclassified Robinsoniella	species	271	30	241
k_Bacteria;p_Campylobacterota;c_Epsilonproteobacteria;o_Campylobacterales;f_Unclassified Campylobacterales;g_Unclassified Campylobacterales;s_Unclassified Campylobacterales	species	269	142	127
k_Bacteria;p_Bacillota;c_Negativicutes;o_Selenomonadales;f_Selenomonadaceae;g_Schwartzia;s_Unclassified Schwartzia	species	268	190	78
k_Bacteria;p_Bacillota;c_Clostridia;o_Candidatus Fimenecus (no order in NCBI);f_Candidatus Fimenecus (no family in NCBI);g_Candidatus Fimenecus;s_Candidatus Fimenecus excrementavium	species	267	4	263
k_Bacteria;p_Planctomycetota;c_Planctomycetia;o_Pirellulales;f_Thermoguttaceae;g_Unclassified Thermoguttaceae;s_Unclassified Thermoguttaceae	species	267	104	163
k_Bacteria;p_Pseudomonadota;c_Gammaproteobacteria;o_Aeromonadales;f_Succinivibrionaceae;g_Succinivibrio;s_Unclassified Succinivibrio	species	267	152	115
k_Bacteria;p_Actinomycetota;c_Actinomycetes;o_Micrococcales;f_Unclassified Micrococcales;g_Unclassified Micrococcales;s_Unclassified Micrococcales	species	266	114	152
k_Bacteria;p_Bacillota;c_Clostridia;o_Eubacteriales;f_Clostridiaceae;g_Lutispora;s_Unclassified Lutispora	species	266	117	149
k_Bacteria;p_Bacillota;c_Clostridia;o_Eubacteriales;f_Clostridiaceae;g_Falcatimonas;s_Falcatimonas sp.	species	265	65	200
k_Bacteria;p_Lentisphaerota;c_Lentisphaeria;o_Victivallales;f_Unclassified Victivallales;g_Unclassified Victivallales;s_Unclassified Victivallales	species	265	96	169
k_Bacteria;p_Fibrobacterota;c_Chitinispirillia;o_Unclassified Chitinispirillia;f_Unclassified Chitinispirillia;g_Unclassified Chitinispirillia;s_Unclassified Chitinispirillia	species	263	25	238
k_Bacteria;p_Bacillota;c_Clostridia;o_Eubacteriales;f_Lachnospiraceae;g_Lachnospira;s_Lachnospira pectinoschiza	species	261	111	150
k_Bacteria;p_Mycoplasmatota;c_Mollicutes;o_Mycoplasmatales;f_Mycoplasmataceae;g_Unclassified Mycoplasmataceae;s_Unclassified Mycoplasmataceae	species	261	102	159
k_Bacteria;p_Thermodesulfobacteriota;c_Desulfovibrionia;o_Desulfovibrionales;f_Desulfovibrionaceae;g_Mailhella;s_Candidatus Mailhella merdigallinarum	species	261	94	167
k_Bacteria;p_Bacillota;c_Clostridia;o_Eubacteriales;f_Oscillospiraceae;g_Massiliimalia;s_Massiliimalia massiliensis	species	260	64	196
k_Bacteria;p_Pseudomonadota;c_Betaproteobacteria;o_Burkholderiales;f_Sutterellaceae;g_Sutterella;s_Unclassified Sutterella	species	260	52	208
k_Bacteria;p_Spirochaetota;c_Spirochaetia;o_Spirochaetales;f_Spirochaetaceae;g_Unclassified Spirochaetaceae;s_Unclassified Spirochaetaceae	species	255	55	200
k_Bacteria;p_Bacillota;c_Clostridia;o_Eubacteriales;f_Lachnospiraceae;g_Mediterraneibacter;s_Mediterraneibacter massiliensis	species	254	26	228
k_Bacteria;p_Bacillota;c_Clostridia;o_Eubacteriales;f_Eubacteriaceae;g_Eubacterium;s_Eubacterium ventriosum	species	251	89	162
k_Eukaryota;p_Arthropoda;c_Insecta;o_Parnassius (no order in NCBI);f_Parnassius (no family in NCBI);g_Parnassius;s_Unclassified Parnassius	species	250	79	171
k_Bacteria;p_Bacteroidota;c_Bacteroidia;o_Bacteroidales;f_Muribaculaceae;g_Duncaniella;s_Duncaniella muricolitica	species	248	64	184
k_Bacteria;p_Bacteroidota;c_Bacteroidia;o_Bacteroidales;f_Tannerellaceae;g_Parabacteroides;s_Candidatus Parabacteroides intestinipullorum	species	247	18	229
k_Bacteria;p_Bacillota;c_Clostridia;o_Candidatus Caccomorpha (no order in NCBI);f_Candidatus Caccomorpha (no family in NCBI);g_Candidatus Caccomorpha;s_Candidatus Caccomorpha excrementavium	species	244	64	180
k_Bacteria;p_Actinomycetota;c_Actinomycetes;o_Bifidobacteriales;f_Bifidobacteriaceae;g_Bifidobacterium;s_Bifidobacterium scardovii	species	243	57	186
k_Bacteria;p_Bacillota;c_Bacilli;o_Candidatus Onthocola (no order in NCBI);f_Candidatus Onthocola (no family in NCBI);g_Candidatus Onthocola;s_Unclassified Candidatus Onthocola	species	243	37	206
k_Bacteria;p_Bacillota;c_Clostridia;o_Candidatus Borkfalkiales;f_Unclassified Candidatus Borkfalkiales;g_Unclassified Candidatus Borkfalkiales;s_Unclassified Candidatus Borkfalkiales	species	240	26	214
k_Bacteria;p_Pseudomonadota;c_Gammaproteobacteria;o_Orbales;f_Orbaceae;g_Gilliamella;s_Unclassified Gilliamella	species	240	78	162
k_Archaea;p_Euryarchaeota;c_Methanobacteria;o_Methanobacteriales;f_Methanobacteriaceae;g_Methanobrevibacter;s_Unclassified Methanobrevibacter	species	237	111	126
k_Bacteria;p_Bacteroidota;c_Bacteroidia;o_Bacteroidales;f_Muribaculaceae;g_Heminiphilus;s_Unclassified Heminiphilus	species	236	43	193
k_Bacteria;p_Pseudomonadota;c_Alphaproteobacteria;o_Hyphomicrobiales;f_Phyllobacteriaceae;g_Mesorhizobium;s_Unclassified Mesorhizobium	species	236	51	185
k_Bacteria;p_Bacillota;c_Clostridia;o_Eubacteriales;f_Oscillospiraceae;g_Candidatus Avoscillospira;s_Candidatus Avoscillospira stercoripullorum	species	235	125	110
k_Bacteria;p_Bacillota;c_Clostridia;o_Eubacteriales;f_Bianqueaceae;g_Bianquea;s_Unclassified Bianquea	species	233	1	232
k_Bacteria;p_Bacillota;c_Clostridia;o_Eubacteriales;f_Lachnospiraceae;g_Catonella;s_Unclassified Catonella	species	231	41	190
k_Bacteria;p_Bacillota;c_Clostridia;o_Eubacteriales;f_Lachnospiraceae;g_Eisenbergiella;s_Candidatus Eisenbergiella intestinigallinarum	species	231	27	204
k_Bacteria;p_Bacillota;c_Clostridia;o_Eubacteriales;f_Christensenellaceae;g_Christensenellaceae bacterium (no genus in NCBI);s_Christensenellaceae bacterium	species	230	29	201
k_Bacteria;p_Myxococcota;c_Myxococcia;o_Myxococcales;f_Unclassified Myxococcales;g_Unclassified Myxococcales;s_Unclassified Myxococcales	species	227	53	174
k_Bacteria;p_Campylobacterota;c_Unclassified Campylobacterota;o_Unclassified Campylobacterota;f_Unclassified Campylobacterota;g_Unclassified Campylobacterota;s_Unclassified Campylobacterota	species	226	70	156
k_Eukaryota;p_Arthropoda;c_Insecta;o_Diptera;f_Drosophila (no family in NCBI);g_Drosophila;s_Unclassified Drosophila	species	225	47	178
k_Bacteria;p_Bacillota;c_Clostridia;o_Eubacteriales;f_Lachnospiraceae;g_Enterocloster;s_Enterocloster asparagiformis	species	224	48	176
k_Bacteria;p_Bacillota;c_Clostridia;o_Eubacteriales;f_Lachnospiraceae;g_Murimonas;s_Murimonas intestini	species	224	32	192
k_Bacteria;p_Bacteroidota;c_Bacteroidia;o_Bacteroidales;f_Rikenellaceae;g_Rikenella;s_Rikenella sp.	species	224	37	187
k_Bacteria;p_Candidatus Riflebacteria;c_Unclassified Candidatus Riflebacteria;o_Unclassified Candidatus Riflebacteria;f_Unclassified Candidatus Riflebacteria;g_Unclassified Candidatus Riflebacteria;s_Unclassified Candidatus Riflebacteria	species	224	84	140
k_Bacteria;p_Bacillota;c_Clostridia;o_Eubacteriales;f_Lachnospiraceae;g_Lacrimispora;s_Lacrimispora amygdalina	species	223	59	164
k_Bacteria;p_Bacillota;c_Clostridia;o_Eubacteriales;f_Oscillospiraceae;g_Bittarella (ex Durand et al. 2017);s_Unclassified Bittarella (ex Durand et al. 2017)	species	223	57	166
k_Bacteria;p_Bacillota;c_Clostridia;o_Eubacteriales;f_Oscillospiraceae;g_Subdoligranulum;s_Subdoligranulum variabile	species	222	120	102
k_Bacteria;p_Actinomycetota;c_Coriobacteriia;o_Eggerthellales;f_Eggerthellaceae;g_Adlercreutzia;s_Adlercreutzia caecimuris	species	221	44	177
k_Bacteria;p_Bacillota;c_Clostridia;o_Eubacteriales;f_Christensenellaceae;g_Candidatus Onthoplasma;s_Unclassified Candidatus Onthoplasma	species	220	16	204
k_Bacteria;p_Gemmatimonadota;c_Unclassified Gemmatimonadota;o_Unclassified Gemmatimonadota;f_Unclassified Gemmatimonadota;g_Unclassified Gemmatimonadota;s_Unclassified Gemmatimonadota	species	220	14	206
k_Bacteria;p_Bacillota;c_Clostridia;o_Eubacteriales;f_Eubacteriales Family XIII. Incertae Sedis;g_Emergencia;s_Unclassified Emergencia	species	218	99	119
k_Bacteria;p_Bacteroidota;c_Bacteroidia;o_Bacteroidales;f_Bacteroidaceae;g_Phocaeicola;s_Phocaeicola massiliensis	species	218	90	128
k_Bacteria;p_Synergistota;c_Synergistia;o_Unclassified Synergistia;f_Unclassified Synergistia;g_Unclassified Synergistia;s_Unclassified Synergistia	species	216	97	119
k_Bacteria;p_Pseudomonadota;c_Betaproteobacteria;o_Burkholderiales;f_Sutterellaceae;g_Parasutterella;s_Parasutterella excrementihominis	species	215	2	213
k_Bacteria;p_Bacillota;c_Clostridia;o_Eubacteriales;f_Oscillospiraceae;g_Caproicibacterium;s_Unclassified Caproicibacterium	species	214	70	144
k_Bacteria;p_Bacteroidota;c_Bacteroidia;o_Bacteroidales;f_Bacteroidaceae;g_Bacteroides;s_Bacteroides ovatus	species	213	89	124
k_Bacteria;p_Chloroflexota;c_Anaerolineae;o_Anaerolineales;f_Anaerolineaceae;g_Anaerolineaceae bacterium (no genus in NCBI);s_Anaerolineaceae bacterium	species	213	56	157
k_Bacteria;p_Bacillota;c_Clostridia;o_Eubacteriales;f_Oscillospiraceae;g_Neopoerus;s_Unclassified Neopoerus	species	212	69	143
k_Bacteria;p_Fusobacteriota;c_Fusobacteriia;o_Fusobacteriales;f_Fusobacteriaceae;g_Unclassified Fusobacteriaceae;s_Unclassified Fusobacteriaceae	species	212	47	165
k_Eukaryota;p_Arthropoda;c_Insecta;o_Pieris (no order in NCBI);f_Pieris (no family in NCBI);g_Pieris;s_Unclassified Pieris	species	211	67	144
k_Bacteria;p_Actinomycetota;c_Actinomycetes;o_Kitasatosporales;f_Streptomycetaceae;g_Unclassified Streptomycetaceae;s_Unclassified Streptomycetaceae	species	210	103	107
k_Bacteria;p_Bacillota;c_Clostridia;o_Eubacteriales;f_Clostridiaceae;g_Butyricicoccus;s_Butyricicoccus faecihominis	species	209	124	85
k_Bacteria;p_Bacillota;c_Clostridia;o_Eubacteriales;f_Lachnospiraceae;g_Faecalimonas;s_Faecalimonas umbilicata	species	207	30	177
k_Eukaryota;p_Chordata;c_Cervidae (no class in NCBI);o_Cervidae (no order in NCBI);f_Cervidae;g_Rangifer;s_Unclassified Rangifer	species	207	64	143
k_Bacteria;p_Bacillota;c_Bacilli;o_Lactobacillales;f_Streptococcaceae;g_Streptococcus;s_Streptococcus mutans	species	206	62	144
k_Bacteria;p_Elusimicrobiota;c_Elusimicrobia;o_Elusimicrobiales;f_Elusimicrobiaceae;g_Candidatus Avelusimicrobium;s_Unclassified Candidatus Avelusimicrobium	species	206	46	160
k_Archaea;p_Candidatus Bathyarchaeota;c_Unclassified Candidatus Bathyarchaeota;o_Unclassified Candidatus Bathyarchaeota;f_Unclassified Candidatus Bathyarchaeota;g_Unclassified Candidatus Bathyarchaeota;s_Unclassified Candidatus Bathyarchaeota	species	205	102	103
k_Bacteria;p_Bacillota;c_Clostridia;o_Eubacteriales;f_Oscillospiraceae;g_Candidatus Scatovicinus;s_Candidatus Scatovicinus merdipullorum	species	205	14	191
k_Bacteria;p_Bacillota;c_Erysipelotrichia;o_Erysipelotrichales;f_Coprobacillaceae;g_Coprobacillus;s_Unclassified Coprobacillus	species	205	101	104
k_Bacteria;p_Bacillota;c_Clostridia;o_Eubacteriales;f_Oscillospiraceae;g_Monoglobus;s_Unclassified Monoglobus	species	203	17	186
k_Bacteria;p_Bacteroidota;c_Bacteroidia;o_Bacteroidales;f_Bacteroidaceae;g_Phocaeicola;s_Phocaeicola plebeius	species	203	52	151
k_Bacteria;p_Candidatus Cloacimonadota;c_Unclassified Candidatus Cloacimonadota;o_Unclassified Candidatus Cloacimonadota;f_Unclassified Candidatus Cloacimonadota;g_Unclassified Candidatus Cloacimonadota;s_Unclassified Candidatus Cloacimonadota	species	202	53	149
k_Bacteria;p_Bacillota;c_Clostridia;o_Eubacteriales;f_Eubacteriaceae;g_Eubacterium;s_Eubacterium ramulus	species	200	27	173
k_Bacteria;p_Pseudomonadota;c_Alphaproteobacteria;o_Hyphomicrobiales;f_Unclassified Hyphomicrobiales;g_Unclassified Hyphomicrobiales;s_Unclassified Hyphomicrobiales	species	200	45	155
k_Bacteria;p_Bacillota;c_Negativicutes;o_Veillonellales;f_Veillonellaceae;g_Megasphaera;s_Megasphaera vaginalis	species	199	29	170
k_Bacteria;p_Bacillota;c_Clostridia;o_Eubacteriales;f_Lachnospiraceae;g_Luxibacter;s_Unclassified Luxibacter	species	196	24	172
k_Bacteria;p_Bacillota;c_Clostridia;o_Eubacteriales;f_Lachnospiraceae;g_Sellimonas;s_Sellimonas intestinalis	species	195	48	147
k_Bacteria;p_Bacillota;c_Clostridia;o_Eubacteriales;f_Lachnospiraceae;g_Brotonthovivens;s_Unclassified Brotonthovivens	species	193	20	173
k_Bacteria;p_Kiritimatiellota;c_Unclassified Kiritimatiellota;o_Unclassified Kiritimatiellota;f_Unclassified Kiritimatiellota;g_Unclassified Kiritimatiellota;s_Unclassified Kiritimatiellota	species	193	106	87
k_Bacteria;p_Actinomycetota;c_Actinomycetes;o_Mycobacteriales;f_Unclassified Mycobacteriales;g_Unclassified Mycobacteriales;s_Unclassified Mycobacteriales	species	192	52	140
k_Bacteria;p_Bacillota;c_Clostridia;o_Eubacteriales;f_Heliobacteriaceae;g_Unclassified Heliobacteriaceae;s_Unclassified Heliobacteriaceae	species	190	107	83
k_Bacteria;p_Bacillota;c_Clostridia;o_Eubacteriales;f_Lachnospiraceae;g_Coprococcus;s_Coprococcus sp.	species	189	65	124
k_Bacteria;p_Bacteroidota;c_Bacteroidia;o_Bacteroidales;f_Muribaculaceae;g_Candidatus Homeothermus;s_Candidatus Homeothermus sp.	species	188	68	120
k_Bacteria;p_Pseudomonadota;c_Betaproteobacteria;o_Burkholderiales;f_Sutterellaceae;g_Duodenibacillus;s_Unclassified Duodenibacillus	species	188	8	180
k_Bacteria;p_Bacillota;c_Bacilli;o_Candidatus Faecimonas (no order in NCBI);f_Candidatus Faecimonas (no family in NCBI);g_Candidatus Faecimonas;s_Unclassified Candidatus Faecimonas	species	186	63	123
k_Bacteria;p_Bacillota;c_Bacilli;o_Lactobacillales;f_Lactobacillaceae;g_Lactobacillus;s_Lactobacillus intestinalis	species	186	4	182
k_Bacteria;p_Bacillota;c_Clostridia;o_Eubacteriales;f_Oscillospiraceae;g_Caproiciproducens;s_Unclassified Caproiciproducens	species	186	18	168
k_Bacteria;p_Actinomycetota;c_Coriobacteriia;o_Eggerthellales;f_Eggerthellaceae;g_Adlercreutzia;s_Adlercreutzia muris	species	185	180	5
k_Bacteria;p_Bacillota;c_Clostridia;o_Eubacteriales;f_Candidatus Enterenecus (no family in NCBI);g_Candidatus Enterenecus;s_Unclassified Candidatus Enterenecus	species	185	74	111
k_Bacteria;p_Bacillota;c_Clostridia;o_Eubacteriales;f_Feifaniaceae;g_Feifania;s_Feifania hominis	species	185	99	86
k_Bacteria;p_Bacillota;c_Clostridia;o_Eubacteriales;f_Lachnospiraceae;g_Anaerobutyricum;s_Anaerobutyricum soehngenii	species	185	41	144
k_Bacteria;p_Bacteroidota;c_Bacteroidia;o_Bacteroidales;f_Prevotellaceae;g_Segatella;s_Segatella copri	species	185	29	156
k_Bacteria;p_Bacillota;c_Clostridia;o_Eubacteriales;f_Lachnospiraceae;g_Eisenbergiella;s_Candidatus Eisenbergiella merdigallinarum	species	183	23	160
k_Bacteria;p_Bacillota;c_Clostridia;o_Eubacteriales;f_Oscillospiraceae;g_Harryflintia;s_Unclassified Harryflintia	species	181	64	117
k_Bacteria;p_Pseudomonadota;c_Gammaproteobacteria;o_Oceanospirillales;f_Halomonadaceae;g_Cobetia;s_Unclassified Cobetia	species	181	32	149
k_Bacteria;p_Deltaproteobacteria (no phylum in NCBI);c_Deltaproteobacteria;o_Unclassified Deltaproteobacteria;f_Unclassified Deltaproteobacteria;g_Unclassified Deltaproteobacteria;s_Unclassified Deltaproteobacteria	species	180	75	105
k_Eukaryota;p_Arthropoda;c_Insecta;o_Colias (no order in NCBI);f_Colias (no family in NCBI);g_Colias;s_Colias eurytheme	species	179	58	121
k_Bacteria;p_bacterium J10(2018) (no phylum in NCBI);c_bacterium J10(2018) (no class in NCBI);o_bacterium J10(2018) (no order in NCBI);f_bacterium J10(2018) (no family in NCBI);g_bacterium J10(2018) (no genus in NCBI);s_bacterium J10(2018)	species	178	59	119
k_Bacteria;p_Bacillota;c_Bacilli;o_Lactobacillales;f_Lactobacillaceae;g_Limosilactobacillus;s_Limosilactobacillus sp.	species	176	15	161
k_Viruses;p_Hofneiviricota;c_Faserviricetes;o_Tubulavirales;f_Inoviridae;g_Unclassified Inoviridae;s_Unclassified Inoviridae	species	176	32	144
k_Bacteria;p_Bacillota;c_Clostridia;o_Eubacteriales;f_Clostridiaceae;g_Hungatella;s_Hungatella effluvii	species	175	103	72
k_Bacteria;p_Bacillota;c_Clostridia;o_Eubacteriales;f_Desulfitobacteriaceae;g_Desulfitobacteriaceae bacterium (no genus in NCBI);s_Desulfitobacteriaceae bacterium	species	175	44	131
k_Bacteria;p_Bacillota;c_Clostridia;o_Eubacteriales;f_Lachnospiraceae;g_Wansuia;s_Unclassified Wansuia	species	174	53	121
k_Bacteria;p_Bacillota;c_Clostridia;o_Eubacteriales;f_Oscillospiraceae;g_Anaeromassilibacillus;s_Anaeromassilibacillus senegalensis	species	173	32	141
k_Bacteria;p_Bacillota;c_Clostridia;o_Eubacteriales;f_Clostridiaceae;g_Candidatus Scatovivens;s_Unclassified Candidatus Scatovivens	species	172	159	13
k_Bacteria;p_Bacillota;c_Bacilli;o_Bacillales;f_Bacillaceae;g_Bacillus;s_Bacillus subtilis	species	169	0	169
k_Bacteria;p_Pseudomonadota;c_Gammaproteobacteria;o_Xanthomonadales;f_Xanthomonadaceae;g_Unclassified Xanthomonadaceae;s_Unclassified Xanthomonadaceae	species	167	18	149
k_Bacteria;p_Bacillota;c_Clostridia;o_Halanaerobiales;f_Unclassified Halanaerobiales;g_Unclassified Halanaerobiales;s_Unclassified Halanaerobiales	species	166	18	148
k_Bacteria;p_Bacillota;c_Clostridia;o_Eubacteriales;f_Lachnospiraceae;g_Candidatus Merdisoma;s_Unclassified Candidatus Merdisoma	species	165	47	118
k_Bacteria;p_Bacillota;c_Clostridia;o_Eubacteriales;f_Oscillospiraceae;g_Candidatus Faecivivens;s_Unclassified Candidatus Faecivivens	species	165	28	137
k_Bacteria;p_Bacillota;c_Negativicutes;o_Selenomonadales;f_Selenomonadaceae;g_Selenomonas;s_Selenomonas sp.	species	165	75	90
k_Bacteria;p_Bacillota;c_Negativicutes;o_Veillonellales;f_Veillonellaceae;g_Megasphaera;s_Megasphaera sp.	species	165	17	148
k_Bacteria;p_Bacteroidota;c_Bacteroidia;o_Bacteroidales;f_Porphyromonadaceae;g_Massilibacteroides;s_Unclassified Massilibacteroides	species	165	40	125
k_Bacteria;p_Bacillota;c_Clostridia;o_Eubacteriales;f_Lachnospiraceae;g_Blautia;s_Blautia massiliensis	species	163	25	138
k_Bacteria;p_Bacillota;c_Clostridia;o_Eubacteriales;f_Oscillospiraceae;g_Dysosmobacter;s_Dysosmobacter welbionis	species	163	33	130
k_Bacteria;p_Bacillota;c_Bacilli;o_Candidatus Aphodocola (no order in NCBI);f_Candidatus Aphodocola (no family in NCBI);g_Candidatus Aphodocola;s_Unclassified Candidatus Aphodocola	species	162	17	145
k_Bacteria;p_Bacillota;c_Clostridia;o_Eubacteriales;f_Oscillospiraceae;g_Ruthenibacterium;s_Candidatus Ruthenibacterium avium	species	162	9	153
k_Bacteria;p_Kiritimatiellota;c_Kiritimatiellia;o_Unclassified Kiritimatiellia;f_Unclassified Kiritimatiellia;g_Unclassified Kiritimatiellia;s_Unclassified Kiritimatiellia	species	161	73	88
k_Bacteria;p_Bacillota;c_Clostridia;o_Eubacteriales;f_Eubacteriaceae;g_Alkalibaculum;s_Unclassified Alkalibaculum	species	160	54	106
k_Bacteria;p_Bacillota;c_Tissierellia;o_Tissierellales;f_Peptoniphilaceae;g_Finegoldia;s_Unclassified Finegoldia	species	160	58	102
k_Bacteria;p_Bacillota;c_Clostridia;o_Eubacteriales;f_Oscillospiraceae;g_Marasmitruncus;s_Unclassified Marasmitruncus	species	159	46	113
k_Bacteria;p_Chlamydiota;c_Chlamydiia;o_Chlamydiales;f_Chlamydiaceae;g_Chlamydia;s_Unclassified Chlamydia	species	157	10	147
k_Bacteria;p_Bacillota;c_Clostridia;o_Eubacteriales;f_Lachnospiraceae;g_Herbinix;s_Unclassified Herbinix	species	156	52	104
k_Bacteria;p_Pseudomonadota;c_Gammaproteobacteria;o_Moraxellales;f_Moraxellaceae;g_Acinetobacter;s_Unclassified Acinetobacter	species	156	44	112
k_Bacteria;p_Bacillota;c_Clostridia;o_Eubacteriales;f_Lachnospiraceae;g_Eisenbergiella;s_Candidatus Eisenbergiella pullicola	species	155	35	120
k_Bacteria;p_bacterium 210820-DFI.6.37 (no phylum in NCBI);c_bacterium 210820-DFI.6.37 (no class in NCBI);o_bacterium 210820-DFI.6.37 (no order in NCBI);f_bacterium 210820-DFI.6.37 (no family in NCBI);g_bacterium 210820-DFI.6.37 (no genus in NCBI);s_bacterium 210820-DFI.6.37	species	155	11	144
k_Bacteria;p_Actinomycetota;c_Coriobacteriia;o_Coriobacteriales;f_Coriobacteriaceae;g_Unclassified Coriobacteriaceae;s_Unclassified Coriobacteriaceae	species	154	23	131
k_Bacteria;p_Candidatus Microgenomates;c_Unclassified Candidatus Microgenomates;o_Unclassified Candidatus Microgenomates;f_Unclassified Candidatus Microgenomates;g_Unclassified Candidatus Microgenomates;s_Unclassified Candidatus Microgenomates	species	153	30	123
k_Eukaryota;p_Streptophyta;c_Klebsormidiophyceae;o_Klebsormidiales;f_Klebsormidiaceae;g_Klebsormidium;s_Unclassified Klebsormidium	species	153	57	96
k_Bacteria;p_Bacillota;c_Clostridia;o_Eubacteriales;f_Lachnospiraceae;g_Eisenbergiella;s_Candidatus Eisenbergiella merdipullorum	species	152	84	68
k_Bacteria;p_Bacillota;c_Clostridia;o_Eubacteriales;f_Peptococcaceae;g_Candidatus Formimonas;s_Unclassified Candidatus Formimonas	species	151	86	65
k_Bacteria;p_Bacteroidota;c_Bacteroidia;o_Bacteroidales;f_Rikenellaceae;g_Alistipes;s_Candidatus Alistipes intestinigallinarum	species	150	56	94
k_Eukaryota;p_Arthropoda;c_Insecta;o_Mythimna (no order in NCBI);f_Mythimna (no family in NCBI);g_Mythimna;s_Unclassified Mythimna	species	150	38	112
k_Bacteria;p_Bacillota;c_Erysipelotrichia;o_Erysipelotrichales;f_Erysipelotrichaceae;g_Longicatena;s_Longicatena caecimuris	species	148	58	90
k_Bacteria;p_Bacillota;c_Clostridia;o_Eubacteriales;f_Oscillospiraceae;g_Faecalibacterium;s_Candidatus Faecalibacterium faecipullorum	species	147	79	68
k_Bacteria;p_Actinomycetota;c_Coriobacteriia;o_Coriobacteriales;f_Atopobiaceae;g_Atopobiaceae bacterium (no genus in NCBI);s_Atopobiaceae bacterium	species	146	4	142
k_Viruses;p_Uroviricota;c_Caudoviricetes;o_Crassvirales;f_CrAss-like virus sp. (no family in NCBI);g_CrAss-like virus sp. (no genus in NCBI);s_CrAss-like virus sp.	species	146	46	100
k_Bacteria;p_Bacillota;c_Clostridia;o_Eubacteriales;f_Lachnospiraceae;g_Blautia;s_Candidatus Blautia gallistercoris	species	145	26	119
k_Bacteria;p_Bacillota;c_Clostridia;o_Eubacteriales;f_Oscillospiraceae;g_Caproiciproducens;s_Caproiciproducens galactitolivorans	species	144	41	103
k_Bacteria;p_Pseudomonadota;c_Gammaproteobacteria;o_Enterobacterales;f_Enterobacteriaceae;g_Escherichia;s_Escherichia coli	species	142	21	121
k_Bacteria;p_Actinomycetota;c_Actinomycetes;o_Bifidobacteriales;f_Bifidobacteriaceae;g_Bifidobacterium;s_Bifidobacterium tsurumiense	species	141	40	101
k_Bacteria;p_Bacillota;c_Tissierellia;o_Kallipyga (no order in NCBI);f_Kallipyga (no family in NCBI);g_Kallipyga;s_Unclassified Kallipyga	species	140	12	128
k_Bacteria;p_Campylobacterota;c_Epsilonproteobacteria;o_Campylobacterales;f_Helicobacteraceae;g_Helicobacter;s_Helicobacter magdeburgensis	species	140	96	44
k_Bacteria;p_Bacillota;c_Clostridia;o_Eubacteriales;f_Lachnospiraceae;g_Candidatus Choladocola;s_Candidatus Choladocola avistercoris	species	139	57	82
k_Bacteria;p_Bacillota;c_Tissierellia;o_Tissierellales;f_Unclassified Tissierellales;g_Unclassified Tissierellales;s_Unclassified Tissierellales	species	138	13	125
k_Bacteria;p_Chlamydiota;c_Chlamydiia;o_Chlamydiales;f_Unclassified Chlamydiales;g_Unclassified Chlamydiales;s_Unclassified Chlamydiales	species	137	25	112
k_Bacteria;p_Bacillota;c_Clostridia;o_Eubacteriales;f_Peptococcaceae;g_Candidatus Avidehalobacter;s_Unclassified Candidatus Avidehalobacter	species	136	17	119
k_Bacteria;p_Bacillota;c_Clostridia;o_Eubacteriales;f_Lachnospiraceae;g_Blautia;s_Blautia caecimuris	species	135	16	119
k_Bacteria;p_Fusobacteriota;c_Fusobacteriia;o_Fusobacteriales;f_Unclassified Fusobacteriales;g_Unclassified Fusobacteriales;s_Unclassified Fusobacteriales	species	135	68	67
k_Bacteria;p_Bacteroidota;c_Bacteroidia;o_Bacteroidales;f_Tannerellaceae;g_Parabacteroides;s_Parabacteroides chinchillae	species	134	12	122
k_Bacteria;p_Bacillota;c_Clostridia;o_Eubacteriales;f_Desulfitobacteriaceae;g_Unclassified Desulfitobacteriaceae;s_Unclassified Desulfitobacteriaceae	species	133	54	79
k_Bacteria;p_Bacillota;c_Clostridia;o_Eubacteriales;f_Peptostreptococcaceae;g_Peptostreptococcus;s_Unclassified Peptostreptococcus	species	133	20	113
k_Bacteria;p_Actinomycetota;c_Coriobacteriia;o_Coriobacteriales;f_Coriobacteriaceae;g_Parvibacter;s_Parvibacter caecicola	species	132	13	119
k_Bacteria;p_Bacillota;c_Bacilli;o_Bacillales;f_Bacillaceae;g_Fredinandcohnia;s_Unclassified Fredinandcohnia	species	132	48	84
k_Bacteria;p_Bacillota;c_Clostridia;o_Eubacteriales;f_Peptostreptococcaceae;g_Romboutsia;s_Romboutsia ilealis	species	132	64	68
k_Bacteria;p_bacterium D16-56 (no phylum in NCBI);c_bacterium D16-56 (no class in NCBI);o_bacterium D16-56 (no order in NCBI);f_bacterium D16-56 (no family in NCBI);g_bacterium D16-56 (no genus in NCBI);s_bacterium D16-56	species	132	18	114
k_Bacteria;p_Bacillota;c_Clostridia;o_Eubacteriales;f_Lachnospiraceae;g_Simiaoa;s_Unclassified Simiaoa	species	130	16	114
k_Archaea;p_Euryarchaeota;c_Halobacteria;o_Unclassified Halobacteria;f_Unclassified Halobacteria;g_Unclassified Halobacteria;s_Unclassified Halobacteria	species	129	32	97
k_Bacteria;p_Actinomycetota;c_Actinomycetes;o_Mycobacteriales;f_Nocardiaceae;g_Unclassified Nocardiaceae;s_Unclassified Nocardiaceae	species	128	65	63
k_Bacteria;p_Bacillota;c_Clostridia;o_Eubacteriales;f_Oscillospiraceae;g_Acetivibrio;s_Unclassified Acetivibrio	species	128	42	86
k_Bacteria;p_Bacteroidota;c_Bacteroidia;o_Bacteroidales;f_Bacteroidaceae;g_Bacteroides;s_Bacteroides muris	species	128	43	85
k_Bacteria;p_Bacteroidota;c_Bacteroidia;o_Marinilabiliales;f_Prolixibacteraceae;g_Mangrovibacterium;s_Mangrovibacterium sp.	species	127	8	119
k_Bacteria;p_Pseudomonadota;c_Gammaproteobacteria;o_Pasteurellales;f_Pasteurellaceae;g_Unclassified Pasteurellaceae;s_Unclassified Pasteurellaceae	species	127	79	48
k_Bacteria;p_Thermodesulfobacteriota;c_Desulfuromonadia;o_Geobacterales;f_Geobacteraceae;g_Geobacter;s_Unclassified Geobacter	species	127	30	97
k_Eukaryota;p_Arthropoda;c_Insecta;o_Vanessa (no order in NCBI);f_Vanessa (no family in NCBI);g_Vanessa;s_Unclassified Vanessa	species	127	60	67
k_Bacteria;p_Bacillota;c_Erysipelotrichia;o_Erysipelotrichales;f_Turicibacteraceae;g_Turicibacter;s_Turicibacter sp.	species	125	22	103
k_Bacteria;p_Bacillota;c_Clostridia;o_Eubacteriales;f_Lachnospiraceae;g_Lachnobacterium;s_Lachnobacterium sp.	species	124	78	46
k_Bacteria;p_Bacillota;c_Clostridia;o_Eubacteriales;f_Oscillospiraceae;g_Flavonifractor;s_Candidatus Flavonifractor merdavium	species	124	43	81
k_Bacteria;p_Chloroflexota;c_Anaerolineae;o_Unclassified Anaerolineae;f_Unclassified Anaerolineae;g_Unclassified Anaerolineae;s_Unclassified Anaerolineae	species	124	21	103
k_Bacteria;p_Bacillota;c_Clostridia;o_Eubacteriales;f_Lachnospiraceae;g_Mediterraneibacter;s_Mediterraneibacter glycyrrhizinilyticus	species	123	37	86
k_Bacteria;p_Verrucomicrobiota;c_Verrucomicrobiae;o_Verrucomicrobiales;f_Unclassified Verrucomicrobiales;g_Unclassified Verrucomicrobiales;s_Unclassified Verrucomicrobiales	species	122	33	89
k_Bacteria;p_Actinomycetota;c_Actinomycetes;o_Bifidobacteriales;f_Bifidobacteriaceae;g_Bifidobacterium;s_Bifidobacterium choerinum	species	121	39	82
k_Bacteria;p_Bacillota;c_Clostridia;o_Eubacteriales;f_Lachnospiraceae;g_Lachnobacterium;s_Unclassified Lachnobacterium	species	121	24	97
k_Bacteria;p_Bacillota;c_Clostridia;o_Eubacteriales;f_Oscillospiraceae;g_Agathobaculum;s_Agathobaculum butyriciproducens	species	121	69	52
k_Bacteria;p_Bacillota;c_Negativicutes;o_Veillonellales;f_Unclassified Veillonellales;g_Unclassified Veillonellales;s_Unclassified Veillonellales	species	120	19	101
k_Bacteria;p_Bacillota;c_Clostridia;o_Eubacteriales;f_Oscillospiraceae;g_Fournierella;s_Candidatus Fournierella excrementigallinarum	species	119	43	76
k_Bacteria;p_Bacillota;c_Clostridia;o_Eubacteriales;f_Oscillospiraceae;g_Fournierella;s_Candidatus Fournierella pullicola	species	118	38	80
k_Bacteria;p_Bacillota;c_Clostridia;o_Eubacteriales;f_Oscillospiraceae;g_Porcipelethomonas;s_Porcipelethomonas ammoniilytica	species	118	12	106
k_Bacteria;p_Pseudomonadota;c_Betaproteobacteria;o_Burkholderiales;f_Burkholderiaceae;g_Burkholderia;s_Unclassified Burkholderia	species	118	72	46
k_Bacteria;p_Pseudomonadota;c_Betaproteobacteria;o_Burkholderiales;f_Sutterellaceae;g_Sutterella;s_Sutterella sp.	species	118	2	116
k_Bacteria;p_Bacillota;c_Bacilli;o_Lactobacillales;f_Carnobacteriaceae;g_Trichococcus;s_Unclassified Trichococcus	species	117	10	107
k_Bacteria;p_Bacillota;c_Clostridia;o_Eubacteriales;f_Lachnospiraceae;g_Faecalicatena;s_Faecalicatena contorta	species	116	66	50
k_Bacteria;p_Bacteroidota;c_Bacteroidia;o_Bacteroidales;f_Barnesiellaceae;g_Coprobacter;s_Unclassified Coprobacter	species	115	6	109
k_Archaea;p_Candidatus Bathyarchaeota;c_Candidatus Bathyarchaeota archaeon (no class in NCBI);o_Candidatus Bathyarchaeota archaeon (no order in NCBI);f_Candidatus Bathyarchaeota archaeon (no family in NCBI);g_Candidatus Bathyarchaeota archaeon (no genus in NCBI);s_Candidatus Bathyarchaeota archaeon	species	114	36	78
k_Bacteria;p_Actinomycetota;c_Actinomycetes;o_Micromonosporales;f_Unclassified Micromonosporales;g_Unclassified Micromonosporales;s_Unclassified Micromonosporales	species	114	2	112
k_Bacteria;p_Bacillota;c_Tissierellia;o_Tissierellales;f_Tissierellaceae;g_Paratissierella;s_Unclassified Paratissierella	species	114	34	80
[truncated: 35 more rows]
