# Supplementary material for: Metaproteomics reveals age-specific alterations of gut microbiome in hamsters with SARS-CoV-2 infection
Source: Gut Microbes. 2025 May 23;17(1):2505117. doi: 10.1080/19490976.2025.2505117 (PMC12118384; doi:10.1080/19490976.2025.2505117)
Supplement: Supplemental Material [file KGMI_A_2505117_SM6185.zip › Supplementary Table S9.xlsx]

## Sheet: Sheet1
Supplementary Table S9. Significantly changed taxa in recovery phase identified by MaAsLin2
feature	order	Group	metadata	value	coef	stderr	N	N.not.0	pval	qval	unique_pept	superkingdom	kingdom	phylum	class	order	family	genus	species
g_Ligilactobacillus	6	Young	Day	D15	-6.20725	0.969569	20	19	8.75876e-06	0.0106419	204	Bacteria		Bacillota	Bacilli	Lactobacillales	Lactobacillaceae	Ligilactobacillus
g_Lachnospira	6	Young	Day	D45	-2.42669	0.349566	20	20	3.31723e-06	0.0106419	18	Bacteria		Bacillota	Clostridia	Lachnospirales	Lachnospiraceae	Lachnospira
s_Bacteroides.fragilis	7	Young	Day	D45	5.06214	0.778437	20	14	7.28362e-06	0.0106419	3	Bacteria		Bacteroidota	Bacteroidia	Bacteroidales	Bacteroidaceae	Bacteroides	Bacteroides fragilis
s_Roseburia.inulinivorans	7	Young	Day	D45	-2.67891	0.437982	20	20	1.48761e-05	0.0135558	29	Bacteria		Bacillota	Clostridia	Lachnospirales	Lachnospiraceae	Roseburia	Roseburia inulinivorans
o_Ustilaginales	3	Old	Day	D30	2.90978	0.45397	19	17	1.17423e-05	0.0143021	6	Eukaryota	Fungi	Basidiomycota	Ustilaginomycetes	Ustilaginales
f_Ustilaginaceae	5	Old	Day	D30	3.00606	0.465011	19	17	1.06694e-05	0.0143021	6	Eukaryota	Fungi	Basidiomycota	Ustilaginomycetes	Ustilaginales	Ustilaginaceae
c_Ustilaginomycetes	4	Old	Day	D30	3.10413	0.469184	19	17	8.20696e-06	0.0143021	6	Eukaryota	Fungi	Basidiomycota	Ustilaginomycetes
s_Coprococcus.catus	7	Old	Day	D30	-4.04147	0.653631	19	14	1.75164e-05	0.0160012	6	Bacteria		Bacillota	Clostridia	Lachnospirales	Lachnospiraceae	Coprococcus	Coprococcus catus
s_Candidatus.Pullilachnospira.gallistercoris	7	Old	Day	D45	-3.97151	0.690551	19	15	3.82899e-05	0.0248096	9	Bacteria		Bacillota	Clostridia	Lachnospirales	Lachnospiraceae	Candidatus Pullilachnospira	Candidatus Pullilachnospira gallistercoris
g_Yeguia	6	Old	Day	D30	-3.46592	0.615149	19	7	4.7528e-05	0.0248096	4	Bacteria		Bacillota	Clostridia	Eubacteriales	Yeguiaceae	Yeguia
s_Yeguia.hominis	7	Old	Day	D30	-3.46084	0.611106	19	7	4.50434e-05	0.0248096	4	Bacteria		Bacillota	Clostridia	Eubacteriales	Yeguiaceae	Yeguia	Yeguia hominis
f_Yeguiaceae	5	Old	Day	D30	-3.51683	0.637257	19	7	5.89524e-05	0.0269265	4	Bacteria		Bacillota	Clostridia	Eubacteriales	Yeguiaceae
s_Blautia.liquoris	7	Young	Day	D45	-3.82409	0.708628	20	19	5.93723e-05	0.0285016	7	Bacteria		Bacillota	Clostridia	Lachnospirales	Lachnospiraceae	Blautia	Blautia liquoris
s_Alistipes.shahii	7	Young	Day	D15	-3.41512	0.703997	20	17	0.000176946	0.0285016	3	Bacteria		Bacteroidota	Bacteroidia	Bacteroidales	Rikenellaceae	Alistipes	Alistipes shahii
g_Flavobacterium	6	Young	Day	D30	-2.45824	0.482267	20	20	0.000107616	0.0285016	19	Bacteria		Bacteroidota	Flavobacteriia	Flavobacteriales	Flavobacteriaceae	Flavobacterium
p_Pseudomonadota	2	Young	Day	D45	0.698996	0.138106	20	20	0.000115676	0.0285016	965	Bacteria		Pseudomonadota
k_Eukaryota.Fungi	1	Young	Day	D15	1.12631	0.227661	20	20	0.000145566	0.0285016	324	Eukaryota	Fungi
k_Eukaryota.Fungi	1	Young	Day	D45	1.18645	0.238772	20	20	0.000139326	0.0285016	324	Eukaryota	Fungi
p_Ascomycota	2	Young	Day	D15	1.28172	0.244421	20	20	8.02938e-05	0.0285016	175	Eukaryota	Fungi	Ascomycota
p_Ascomycota	2	Young	Day	D45	1.2976	0.256351	20	20	0.000115554	0.0285016	175	Eukaryota	Fungi	Ascomycota
o_Alteromonadales	3	Young	Day	D15	1.60467	0.318177	20	20	0.000119927	0.0285016	26	Bacteria		Pseudomonadota	Gammaproteobacteria	Alteromonadales
g_Hymenobacter	6	Young	Day	D45	1.90692	0.394238	20	20	0.000182082	0.0285016	13	Bacteria		Bacteroidota	Cytophagia	Cytophagales	Hymenobacteraceae	Hymenobacter
o_Mycoplasmatales	3	Young	Day	D15	2.25	0.470427	20	20	0.000203303	0.0285016	5	Bacteria		Mycoplasmatota	Mollicutes	Mycoplasmatales
f_Mycoplasmataceae	5	Young	Day	D15	2.28858	0.476924	20	20	0.000196875	0.0285016	5	Bacteria		Mycoplasmatota	Mollicutes	Mycoplasmatales	Mycoplasmataceae
g_Mycoplasma	6	Young	Day	D15	2.28955	0.473017	20	20	0.000180852	0.0285016	5	Bacteria		Mycoplasmatota	Mollicutes	Mycoplasmatales	Mycoplasmataceae	Mycoplasma
f_Mycoplasmataceae	5	Young	Day	D45	2.44336	0.500202	20	20	0.000165236	0.0285016	5	Bacteria		Mycoplasmatota	Mollicutes	Mycoplasmatales	Mycoplasmataceae
g_Mycoplasma	6	Young	Day	D45	2.46743	0.496104	20	20	0.000138027	0.0285016	5	Bacteria		Mycoplasmatota	Mollicutes	Mycoplasmatales	Mycoplasmataceae	Mycoplasma
g_Candidatus.Ornithospirochaeta	6	Young	Day	D45	2.86273	0.515119	20	17	4.33156e-05	0.0285016	3	Bacteria		Spirochaetota	Spirochaetia	Spirochaetales	Spirochaetaceae	Candidatus Ornithospirochaeta
g_Spirosoma	6	Young	Day	D45	2.98912	0.571001	20	12	8.17501e-05	0.0285016	3	Bacteria		Bacteroidota	Cytophagia	Cytophagales	Cytophagaceae	Spirosoma
g_Nonomuraea	6	Young	Day	D45	3.04292	0.607283	20	17	0.000128073	0.0285016	3	Bacteria		Actinomycetota	Actinomycetes	Streptosporangiales	Streptosporangiaceae	Nonomuraea
g_Stappia	6	Young	Day	D45	3.06193	0.602158	20	18	0.000110311	0.0285016	3	Bacteria		Pseudomonadota	Alphaproteobacteria	Hyphomicrobiales	Stappiaceae	Stappia
p_Deinococcota	2	Young	Day	D30	4.52235	0.941762	20	18	0.000195524	0.0285016	6	Bacteria		Deinococcota
c_Deinococci	4	Young	Day	D30	4.5425	0.938949	20	18	0.000181758	0.0285016	6	Bacteria		Deinococcota	Deinococci
c_Thermococci	4	Young	Day	D45	4.70715	0.923438	20	17	0.000107581	0.0285016	3	Archaea		Euryarchaeota	Thermococci
o_Mycoplasmatales	3	Young	Day	D45	2.34114	0.493388	20	20	0.000219646	0.0296522	5	Bacteria		Mycoplasmatota	Mollicutes	Mycoplasmatales
g_Candidatus.Pullilachnospira	6	Old	Day	D45	-4.76263	0.90989	19	15	0.000100921	0.0307053	11	Bacteria		Bacillota	Clostridia	Lachnospirales	Lachnospiraceae	Candidatus Pullilachnospira
f_Trichocomaceae	5	Old	Day	D15	-4.23525	0.838361	19	9	0.000143262	0.0307053	3	Eukaryota	Fungi	Ascomycota	Eurotiomycetes	Eurotiales	Trichocomaceae
s_Candidatus.Enterocloster.excrementipullorum	7	Old	Day	D30	-3.8622	0.747362	19	17	0.000114613	0.0307053	4	Bacteria		Bacillota	Clostridia	Lachnospirales	Lachnospiraceae	Enterocloster	Candidatus Enterocloster excrementipullorum
g_Erwinia	6	Old	Day	D15	-3.50024	0.69615	19	15	0.000150016	0.0307053	3	Bacteria		Pseudomonadota	Gammaproteobacteria	Enterobacterales	Erwiniaceae	Erwinia
s_Coprococcus.catus	7	Old	Day	D45	-3.28367	0.653631	19	14	0.000151258	0.0307053	6	Bacteria		Bacillota	Clostridia	Lachnospirales	Lachnospiraceae	Coprococcus	Coprococcus catus
g_Yeguia	6	Old	Day	D15	-3.1235	0.615149	19	7	0.0001363	0.0307053	4	Bacteria		Bacillota	Clostridia	Eubacteriales	Yeguiaceae	Yeguia
s_Yeguia.hominis	7	Old	Day	D15	-3.11873	0.611106	19	7	0.000129695	0.0307053	4	Bacteria		Bacillota	Clostridia	Eubacteriales	Yeguiaceae	Yeguia	Yeguia hominis
f_Ustilaginaceae	5	Old	Day	D15	2.36156	0.465011	19	17	0.000136072	0.0307053	6	Eukaryota	Fungi	Basidiomycota	Ustilaginomycetes	Ustilaginales	Ustilaginaceae
o_Ustilaginales	3	Old	Day	D15	2.37209	0.45397	19	17	0.000102684	0.0307053	6	Eukaryota	Fungi	Basidiomycota	Ustilaginomycetes	Ustilaginales
c_Ustilaginomycetes	4	Old	Day	D15	2.40314	0.469184	19	17	0.000125154	0.0307053	6	Eukaryota	Fungi	Basidiomycota	Ustilaginomycetes
g_Talaromyces	6	Old	Day	D15	-4.25203	0.852029	19	9	0.00016132	0.0310244	3	Eukaryota	Fungi	Ascomycota	Eurotiomycetes	Eurotiales	Trichocomaceae	Talaromyces
f_Yeguiaceae	5	Old	Day	D15	-3.15394	0.637257	19	7	0.000174765	0.0314529	4	Bacteria		Bacillota	Clostridia	Eubacteriales	Yeguiaceae
s_Candidatus.Lachnoclostridium.pullistercoris	7	Old	Day	D30	-2.4538	0.497537	19	12	0.000180764	0.0314529	4	Bacteria		Bacillota	Clostridia	Lachnospirales	Lachnospiraceae	Lachnoclostridium	Candidatus Lachnoclostridium pullistercoris
g_Zhenpiania	6	Old	Day	D30	-4.25425	0.889199	19	12	0.000241175	0.0317711	8	Bacteria		Bacillota	Clostridia	Eubacteriales	Eubacteriales Family XIII. Incertae Sedis	Zhenpiania
s_Zhenpiania.hominis	7	Old	Day	D30	-4.23358	0.885767	19	12	0.000243457	0.0317711	8	Bacteria		Bacillota	Clostridia	Eubacteriales	Eubacteriales Family XIII. Incertae Sedis	Zhenpiania	Zhenpiania hominis
s_Candidatus.Faecalibacterium.intestinavium	7	Old	Day	D30	-2.67277	0.550787	19	15	0.000210979	0.0317711	4	Bacteria		Bacillota	Clostridia	Eubacteriales	Oscillospiraceae	Faecalibacterium	Candidatus Faecalibacterium intestinavium
s_Candidatus.Lachnoclostridium.pullistercoris	7	Old	Day	D45	-2.37978	0.497537	19	12	0.000241758	0.0317711	4	Bacteria		Bacillota	Clostridia	Lachnospirales	Lachnospiraceae	Lachnoclostridium	Candidatus Lachnoclostridium pullistercoris
c_Ustilaginomycetes	4	Old	Day	D45	2.25585	0.469184	19	17	0.000230235	0.0317711	6	Eukaryota	Fungi	Basidiomycota	Ustilaginomycetes
s_Candidatus.Olsenella.excrementavium	7	Old	Day	D15	3.57285	0.729603	19	18	0.000193484	0.0317711	3	Bacteria		Actinomycetota	Coriobacteriia	Coriobacteriales	Atopobiaceae	Olsenella	Candidatus Olsenella excrementavium
g_Nonomuraea	6	Old	Day	D30	3.69846	0.760542	19	15	0.000206781	0.0317711	3	Bacteria		Actinomycetota	Actinomycetes	Streptosporangiales	Streptosporangiaceae	Nonomuraea
g_Zhenpiania	6	Old	Day	D45	-4.17138	0.889199	19	12	0.000289725	0.0338605	8	Bacteria		Bacillota	Clostridia	Eubacteriales	Eubacteriales Family XIII. Incertae Sedis	Zhenpiania
s_Zhenpiania.hominis	7	Old	Day	D45	-4.16153	0.885767	19	12	0.000285723	0.0338605	8	Bacteria		Bacillota	Clostridia	Eubacteriales	Eubacteriales Family XIII. Incertae Sedis	Zhenpiania	Zhenpiania hominis
f_Streptosporangiaceae	5	Old	Day	D30	2.63624	0.56169	19	19	0.000288443	0.0338605	11	Bacteria		Actinomycetota	Actinomycetes	Streptosporangiales	Streptosporangiaceae
f_Dipodascaceae	5	Old	Day	D45	3.23134	0.690545	19	18	0.000296534	0.0338605	3	Eukaryota	Fungi	Ascomycota	Saccharomycetes	Saccharomycetales	Dipodascaceae
s_Hallella.bergensis	7	Old	Day	D30	3.73623	0.803377	19	17	0.000313864	0.0347533	4	Bacteria		Bacteroidota	Bacteroidia	Bacteroidales	Prevotellaceae	Hallella	Hallella bergensis
f_Ophiocordycipitaceae	5	Young	Day	D45	3.16593	0.683007	20	15	0.000275062	0.0358072	4	Eukaryota	Fungi	Ascomycota	Sordariomycetes	Hypocreales	Ophiocordycipitaceae
c_Methanomicrobia	4	Young	Day	D15	-3.45408	0.758792	20	15	0.000326462	0.037273	5	Archaea		Euryarchaeota	Methanomicrobia
k_Bacteria	1	Young	Day	D45	-0.0130201	0.00286119	20	20	0.000327464	0.037273	35800	Bacteria
c_Sordariomycetes	4	Young	Day	D45	1.76612	0.389352	20	20	0.000337451	0.037273	45	Eukaryota	Fungi	Ascomycota	Sordariomycetes
o_Streptosporangiales	3	Young	Day	D45	2.10458	0.458283	20	20	0.000300476	0.037273	15	Bacteria		Actinomycetota	Actinomycetes	Streptosporangiales
f_Stappiaceae	5	Young	Day	D45	3.01293	0.660213	20	18	0.000318817	0.037273	4	Bacteria		Pseudomonadota	Alphaproteobacteria	Hyphomicrobiales	Stappiaceae
s_Candidatus.Fournierella.merdipullorum	7	Old	Day	D45	-3.30522	0.720756	19	12	0.000356914	0.0375055	3	Bacteria		Bacillota	Clostridia	Eubacteriales	Oscillospiraceae	Fournierella	Candidatus Fournierella merdipullorum
f_Syntrophomonadaceae	5	Old	Day	D30	-2.38379	0.520196	19	14	0.000359248	0.0375055	5	Bacteria		Bacillota	Clostridia	Eubacteriales	Syntrophomonadaceae
o_Methanosarcinales	3	Young	Day	D15	-3.6609	0.813009	20	15	0.00036137	0.0377454	5	Archaea		Euryarchaeota	Methanomicrobia	Methanosarcinales
c_Dothideomycetes	4	Young	Day	D45	1.68956	0.375336	20	20	0.000362438	0.0377454	39	Eukaryota	Fungi	Ascomycota	Dothideomycetes
s_Candidatus.Butyricicoccus.avistercoris	7	Young	Day	D45	-4.23386	0.960351	20	14	0.000439276	0.0424949	6	Bacteria		Bacillota	Clostridia	Eubacteriales	Butyricicoccaceae	Butyricicoccus	Candidatus Butyricicoccus avistercoris
c_Dothideomycetes	4	Young	Day	D15	1.57626	0.357869	20	20	0.000443019	0.0424949	39	Eukaryota	Fungi	Ascomycota	Dothideomycetes
g_Pedobacter	6	Young	Day	D45	3.38285	0.764462	20	20	0.000424508	0.0424949	16	Bacteria		Bacteroidota	Sphingobacteriia	Sphingobacteriales	Sphingobacteriaceae	Pedobacter
c_Sordariomycetes	4	Old	Day	D30	1.47017	0.326964	19	19	0.00042632	0.0432715	45	Eukaryota	Fungi	Ascomycota	Sordariomycetes
g_Candidatus.Stercoripulliclostridium	6	Young	Day	D15	-4.87071	1.15	20	16	0.000630138	0.0442115	3	Bacteria		Bacillota	Clostridia	Eubacteriales		Candidatus Stercoripulliclostridium
s_Dorea.phocaeensis	7	Young	Day	D45	-3.85704	0.914594	20	17	0.000654507	0.0442115	6	Bacteria		Bacillota	Clostridia	Lachnospirales	Lachnospiraceae	Dorea	Dorea phocaeensis
o_Lactobacillales	3	Young	Day	D15	-1.3752	0.319015	20	20	0.000538452	0.0442115	458	Bacteria		Bacillota	Bacilli	Lactobacillales
o_Alteromonadales	3	Young	Day	D45	1.4254	0.333707	20	20	0.000584465	0.0442115	26	Bacteria		Pseudomonadota	Gammaproteobacteria	Alteromonadales
o_Hypocreales	3	Young	Day	D45	1.64912	0.391078	20	20	0.000654986	0.0442115	25	Eukaryota	Fungi	Ascomycota	Sordariomycetes	Hypocreales
c_Tissierellia	4	Young	Day	D45	1.71939	0.406056	20	20	0.000631478	0.0442115	31	Bacteria		Bacillota	Tissierellia
f_Streptosporangiaceae	5	Young	Day	D45	2.26853	0.53032	20	20	0.000576917	0.0442115	11	Bacteria		Actinomycetota	Actinomycetes	Streptosporangiales	Streptosporangiaceae
f_Micrococcaceae	5	Young	Day	D45	2.51702	0.580965	20	20	0.000514649	0.0442115	7	Bacteria		Actinomycetota	Actinomycetes	Micrococcales	Micrococcaceae
f_Natrialbaceae	5	Young	Day	D45	2.69324	0.638353	20	17	0.000652019	0.0442115	5	Archaea		Euryarchaeota	Halobacteria	Halobacteriales	Natrialbaceae
f_Arcobacteraceae	5	Young	Day	D45	2.96548	0.689185	20	18	0.000547365	0.0442115	3	Bacteria		Campylobacterota	Epsilonproteobacteria	Campylobacterales	Arcobacteraceae
o_Chlorobiales	3	Young	Day	D45	3.01891	0.703478	20	14	0.000560613	0.0442115	3	Bacteria		Chlorobiota	Chlorobiia	Chlorobiales
p_Chlorobiota	2	Young	Day	D45	3.19885	0.756164	20	14	0.000636765	0.0442115	3	Bacteria		Chlorobiota
c_Chlorobiia	4	Young	Day	D45	3.22876	0.756647	20	14	0.000589652	0.0442115	3	Bacteria		Chlorobiota	Chlorobiia
p_Deinococcota	2	Young	Day	D15	3.2729	0.768945	20	18	0.000603136	0.0442115	6	Bacteria		Deinococcota
c_Deinococci	4	Young	Day	D15	3.29846	0.766649	20	18	0.00054787	0.0442115	6	Bacteria		Deinococcota	Deinococci
g_Desulfosporosinus	6	Young	Day	D15	4.13219	0.94688	20	15	0.000481969	0.0442115	5	Bacteria		Bacillota	Clostridia	Eubacteriales	Desulfitobacteriaceae	Desulfosporosinus
s_Enterocloster.citroniae	7	Old	Day	D30	-3.8529	0.874652	19	13	0.000511688	0.0445169	4	Bacteria		Bacillota	Clostridia	Lachnospirales	Lachnospiraceae	Enterocloster	Enterocloster citroniae
f_Myxococcaceae	5	Old	Day	D30	-1.87401	0.424329	19	6	0.000500213	0.0445169	4	Bacteria		Myxococcota	Myxococcia	Myxococcales	Myxococcaceae
f_Myxococcaceae	5	Old	Day	D45	-1.87401	0.424329	19	6	0.000500213	0.0445169	4	Bacteria		Myxococcota	Myxococcia	Myxococcales	Myxococcaceae
o_Rhodospirillales	3	Old	Day	D45	1.69544	0.380096	19	19	0.000457958	0.0445169	22	Bacteria		Pseudomonadota	Alphaproteobacteria	Rhodospirillales
o_Ustilaginales	3	Old	Day	D45	2.00794	0.45397	19	17	0.000493586	0.0445169	6	Eukaryota	Fungi	Basidiomycota	Ustilaginomycetes	Ustilaginales
f_Ustilaginaceae	5	Old	Day	D45	2.07008	0.465011	19	17	0.00046614	0.0445169	6	Eukaryota	Fungi	Basidiomycota	Ustilaginomycetes	Ustilaginales	Ustilaginaceae
s_Eubacterium.coprostanoligenes	7	Young	Day	D45	-3.41613	0.814515	20	15	0.000686968	0.0447143	3	Bacteria		Bacillota	Clostridia	Eubacteriales	Eubacteriaceae	Eubacterium	Eubacterium coprostanoligenes
p_Euryarchaeota	2	Young	Day	D45	1.9306	0.459503	20	20	0.000676384	0.0447143	43	Archaea		Euryarchaeota
o_Tissierellales	3	Young	Day	D45	1.95367	0.468022	20	20	0.000715946	0.0449935	24	Bacteria		Bacillota	Tissierellia	Tissierellales
f_Planococcaceae	5	Young	Day	D45	2.17228	0.520286	20	20	0.000714669	0.0449935	8	Bacteria		Bacillota	Bacilli	Bacillales	Planococcaceae
o_Cytophagales	3	Young	Day	D45	1.33334	0.32063	20	20	0.00074006	0.0457207	64	Bacteria		Bacteroidota	Cytophagia	Cytophagales
s_Alistipes.dispar	7	Young	Day	D15	-2.29138	0.555061	20	18	0.000788596	0.0471218	6	Bacteria		Bacteroidota	Bacteroidia	Bacteroidales	Rikenellaceae	Alistipes	Alistipes dispar
g_Mangrovibacterium	6	Young	Day	D45	2.70927	0.655753	20	18	0.000783038	0.0471218	4	Bacteria		Bacteroidota	Bacteroidia	Marinilabiliales	Prolixibacteraceae	Mangrovibacterium
s_Candidatus.Pullilachnospira.gallistercoris	7	Old	Day	D30	-3.00501	0.690551	19	15	0.000569569	0.0473001	9	Bacteria		Bacillota	Clostridia	Lachnospirales	Lachnospiraceae	Candidatus Pullilachnospira	Candidatus Pullilachnospira gallistercoris
f_Desulfitobacteriaceae	5	Old	Day	D30	1.66429	0.381765	19	19	0.000560664	0.0473001	12	Bacteria		Bacillota	Clostridia	Eubacteriales	Desulfitobacteriaceae
p_Basidiomycota	2	Young	Day	D45	1.24617	0.302573	20	20	0.000804612	0.0473034	89	Eukaryota	Fungi	Basidiomycota
s_Roseburia.faecis	7	Old	Day	D15	2.54325	0.586117	19	19	0.000583982	0.0474194	15	Bacteria		Bacillota	Clostridia	Lachnospirales	Lachnospiraceae	Roseburia	Roseburia faecis
c_Bacilli	4	Old	Day	D45	1.47062	0.340286	19	19	0.00060479	0.0480414	697	Bacteria		Bacillota	Bacilli
o_Eggerthellales	3	Young	Day	D45	-1.78053	0.435686	20	20	0.000860167	0.0489892	64	Bacteria		Actinomycetota	Coriobacteriia	Eggerthellales
g_Fibrella	6	Young	Day	D45	3.6253	0.886078	20	16	0.000851771	0.0489892	3	Bacteria		Bacteroidota	Cytophagia	Cytophagales	Spirosomataceae	Fibrella
s_Yeguia.hominis	7	Old	Day	D45	-2.6235	0.611106	19	7	0.000640714	0.0498121	4	Bacteria		Bacillota	Clostridia	Eubacteriales	Yeguiaceae	Yeguia	Yeguia hominis
